# Supplementary material for: Maintenance of epigenetic landscape requires CIZ1 and is corrupted in differentiated fibroblasts in long-term culture
Source: Nat Commun. 2019 Jan 28;10:460. doi: 10.1038/s41467-018-08072-2 (PMC6484225; doi:10.1038/s41467-018-08072-2)
Supplement: Supplementary file 3 — Supplementary Data 1 [file 41467_2018_8072_MOESM3_ESM.xlsx]

## Sheet: WT
Supplementary Data Set 1
All transcription units significantly changed (q<0.05) upon culture adaptation of WT primary cells
									Cuffdiff calculated gene expression value from triplicate analysis
gene_id	gene	locus	Primary_E14.4_FPKM	Primary_E13.1_FPKM	Primary_E13.8_FPKM	Adapted_E13.1_FPKM	Adapted_E13.8_FPKM	Adapted_E14.4_FPKM	Primary	Adapted	log2(fold_change)	p_value	q_value
XLOC_000026	Fam150a	1:6358880-6396371	7.6015	15.4679	6.04056	34.2233	66.4049	2.42472	10.8427	40.6793	1.90758	0.0005	0.0140015
XLOC_000076	Prex2	1:10993464-11303682	0.509512	0.14503	0.321588	0.477192	1.69493	0.733676	0.315644	1.28993	2.03093	0.00255	0.0459101
XLOC_000086	Sulf1	1:12692244-12861203	22.6871	50.4848	37.9819	184.04	71.8524	17.3462	40.9659	100.946	1.30108	0.00085	0.0210786
XLOC_000371	Il18rap	1:40515361-40551883	1.54468	3.41663	3.32323	0.632942	2.77602	25.0801	2.69152	11.0335	2.0354	0.0013	0.0287167
XLOC_000416	Gulp1	1:44551510-44797088	8.63674	19.2895	11.8928	36.167	38.41	11.6625	11.8448	29.6165	1.32214	0.00045	0.0130428
XLOC_000485	Hibch	1:52844928-52922090	8.30976	6.3069	6.3942	11.7095	13.2371	23.0003	6.38849	15.9165	1.31698	0.00175	0.0354716
XLOC_000537	Sgol2a	1:57955100-58025938	1.68051	3.29081	3.90966	9.16328	6.9118	5.84263	4.04953	10.9043	1.42907	0.00195	0.038289
XLOC_000650	Ccnyl1	1:64679870-64725654	186.069	95.6275	115.015	23.1996	30.599	32.333	153.861	32.5187	-2.24229	5e-05	0.00221976
XLOC_000654	Rpl10a-ps1	1:64959151-64994642	78.9524	66.8856	62.0198	50.235	44.68	40.5583	152.476	77.6221	-0.97404	0.00275	0.0486448
XLOC_000767	Des	1:75360265-75375012	4.57193	11.5163	6.42072	0.135903	0.222503	0.219196	7.00104	0.182516	-5.26147	0.00035	0.0107071
XLOC_000947	Ugt1a1,Ugt1a10,Ugt1a2,Ugt1a5,Ugt1a6a,Ugt1a6b,Ugt1a7c,Ugt1a8,Ugt1a9	1:88055387-88220002	4.70199	6.13943	8.68532	25.9289	16.8018	47.8673	6.33201	29.9206	2.2404	5e-05	0.00221976
XLOC_000994	Lrrfip1	1:90998736-91128944	180.459	134.586	128.954	83.3613	63.5102	68.9353	175.967	89.1593	-0.98085	0.0014	0.0299094
XLOC_001011	Twist2	1:91798527-91866543	176.417	71.0003	144.319	15.8009	2.81896	106.637	206.353	66.2862	-1.63833	0.0002	0.0068947
XLOC_001030	Gpc1	1:92820957-92860779	44.2705	61.7789	51.5629	16.8183	11.1077	9.88507	65.1325	15.6246	-2.05956	5e-05	0.00221976
XLOC_001052	Bok	1:93685659-93695772	41.5199	44.2902	41.6425	11.9497	18.6607	6.69385	49.2984	15.9304	-1.62976	5e-05	0.00221976
XLOC_001363	Klhdc8a	1:132298344-132308663	23.7353	32.7765	30.9791	12.8861	7.91797	1.52887	35.3191	9.01443	-1.97014	5e-05	0.00221976
XLOC_001364	Nuak2	1:132316123-132333488	15.1966	13.0278	13.8537	4.71106	3.98109	1.23358	19.8742	4.45753	-2.15658	5e-05	0.00221976
XLOC_001437	Lmod1	1:135324758-135368474	59.9965	38.1334	37.4355	31.021	19.3885	2.82925	68.367	26.8772	-1.34692	5e-05	0.00221976
XLOC_001443	Csrp1	1:135720060-135769857	1107.83	702.499	722.06	218.64	315.144	113.254	791.588	212.943	-1.89429	5e-05	0.00221976
XLOC_001621	Gm29441,Ier5	1:154993853-155099749	135.151	75.2077	71.109	22.701	40.3554	35.6506	149.327	48.6593	-1.61769	5e-05	0.00221976
XLOC_001731	Dnm3os	1:161942085-162479943	2.43247	5.53109	6.67399	24.7344	7.21025	6.54146	7.10572	18.9641	1.41622	0.00035	0.0107071
XLOC_001828	Rgs5	1:169655500-169695813	0.506384	0.483407	0.156467	21.4853	7.20042	2.93986	0.430015	13.4874	4.97108	0.00135	0.0294284
XLOC_001913	Tagln2	1:172500046-172509896	761.658	516.123	586.133	205.949	221.493	211.007	650.589	237.878	-1.45152	5e-05	0.00221976
XLOC_002270	-	1:6277253-6277650	0	3.33041	1.15181	0	0	0	1.19792	0	#NAME?	0.0027	0.0479936
XLOC_002354	Eya1	1:14168953-14310235	2.364	3.01	2.10343	14.4843	12.0863	6.53461	2.10402	9.8985	2.23406	0.0019	0.0374689
XLOC_002525	Bag2	1:33745166-33757795	64.3957	48.7685	53.0041	10.2793	28.5912	29.5388	74.885	30.4242	-1.29946	5e-05	0.00221976
XLOC_002613	Chst10	1:38863866-38898161	0.462291	0.808954	0.724924	3.43297	0.5605	3.24762	0.709518	3.19028	2.16877	0.0004	0.0118195
XLOC_002657	Fhl2	1:43123069-43196984	147.127	105.41	85.0549	35.0373	44.4744	44.7478	133.332	49.4329	-1.43148	5e-05	0.00221976
XLOC_002779	Ankrd44	1:54645071-54926387	2.30262	2.6653	2.44001	3.98321	9.99237	2.21137	2.48795	6.94906	1.48186	0.00085	0.0210786
XLOC_002977	Igfbp5	1:72857931-72874884	26.0377	4.8537	8.30878	0.0309378	2.95343	1.53475	18.4543	1.38122	-3.73994	5e-05	0.00221976
XLOC_002986	Tns1	1:73910185-74124449	78.4291	73.235	87.1373	15.0095	19.2468	10.1756	95.9331	17.4227	-2.46106	5e-05	0.00221976
XLOC_003027	Ptprn	1:75246749-75264502	79.239	48.3573	52.6832	1.70239	3.36625	48.1901	62.3077	18.3715	-1.76194	0.00015	0.0054497
XLOC_003227	Ackr3	1:90203979-90216751	1.03457	1.44303	1.73856	0.321575	29.9938	0.405174	1.96095	14.1449	2.85066	5e-05	0.00221976
XLOC_003234	Col6a3	1:90765922-90844231	219.175	266.484	268.758	9.79368	163.7	13.9816	292.114	68.1922	-2.09885	0.0006	0.016276
XLOC_003330	Ppip5k2	1:97706047-97793709	4.62531	3.34876	4.23016	7.75567	9.30562	10.601	4.14111	9.12981	1.14057	0.00115	0.0262639
XLOC_003336	-	1:99329078-99329570	1.3189	0.170363	0	0	0	0	0.854207	0	#NAME?	0.0013	0.0287167
XLOC_003434	Gm27184,Ralb	1:119470304-119528983	42.2111	35.6587	34.2507	15.836	19.0415	17.9535	52.1951	25.0937	-1.05659	0.0011	0.0255711
XLOC_003444	Steap3	1:120190756-120272705	2.6866	4.09375	3.46008	19.0673	13.1507	9.28656	4.57512	19.2607	2.07378	5e-05	0.00221976
XLOC_003482	Nckap5	1:125913619-126830799	0.0307489	0.111997	0.10111	1.15095	0.883605	0.643842	0.152515	0.865363	2.50435	0.00215	0.040428
XLOC_003574	Mdm4	1:132957552-133030561	5.11806	7.43475	7.89783	46.9933	13.9673	12.9632	8.93215	31.9797	1.84008	5e-05	0.00221976
XLOC_003588	Prelp	1:133897198-133921414	3.32944	18.2666	26.8021	7.16647	9.1671	0.69562	23.3005	7.42802	-1.64931	0.0003	0.0094967
XLOC_003594	Btg2	1:134074942-134084062	73.4834	33.2553	28.1563	25.8275	11.3564	14.8365	69.2593	26.8324	-1.36803	5e-05	0.00221976
XLOC_003797	Gm15479,Rgl1	1:152516759-152766351	11.7892	9.92267	7.61843	50.081	9.32561	11.0576	10.4382	25.2864	1.2765	0.0007	0.0182803
XLOC_003898	Tnn	1:160082823-160153725	15.0214	4.73235	3.44256	137.044	2.18946	0.423853	8.94879	55.4092	2.63036	5e-05	0.00221976
XLOC_003973	Atp1b1	1:164289799-164458355	22.1862	17.8008	16.1272	43.9274	21.8778	71.4837	21.6879	56.1567	1.37257	0.00075	0.0193638
XLOC_004034	Pbx1	1:168004138-168432275	18.2308	13.248	14.6685	29.0426	51.476	23.5051	19.7845	44.4792	1.16876	0.00165	0.0339359
XLOC_004042	Nuf2	1:169497933-169531464	8.49409	15.6137	16.19	44.9124	36.9591	35.0953	12.8739	37.3703	1.53745	5e-05	0.00221976
XLOC_004046	Rgs4	1:169741476-169747642	7.13249	4.39595	6.19079	0.573848	3.38161	1.57633	8.27286	2.74008	-1.59417	0.001	0.0238871
XLOC_004049	Hsd17b7	1:169949534-169969241	21.5164	19.0474	31.985	5.90023	13.6397	6.63645	29.1274	11.0676	-1.39604	5e-05	0.00221976
XLOC_004146	Gm4955	1:173331885-173491325	0.00787701	0.0144248	0.0805791	0.0658699	0.270487	0.747917	0.0215555	0.84096	5.28591	0.00035	0.0107071
XLOC_004174	Grem2	1:174833583-174921819	144.211	84.3829	123.574	10.0553	7.54524	74.6993	184.049	50.311	-1.87115	5e-05	0.00221976
XLOC_004290	Capn2	1:182467251-182517608	248.065	211.142	220.178	114.808	129.292	110.282	243.876	125.832	-0.954652	0.00125	0.027883
XLOC_004444	Akap12	10:4257440-4396808	168.611	69.6216	121.187	13.0967	17.3322	29.9378	185.712	32.0369	-2.53526	5e-05	0.00221976
XLOC_004573	Ifngr1	10:19591948-19610580	14.8219	17.3944	18.9456	62.5133	28.8253	16.7484	20.76	43.5733	1.06964	0.0014	0.0299094
XLOC_004629	Vnn1	10:23894687-23905346	0.462153	0.676773	0.525625	4.24319	4.93741	2.37733	0.682267	5.14636	2.91515	0.0002	0.0068947
XLOC_004647	Ctgf	10:24549440-24598929	1838.91	1312.9	916.217	515.274	434.699	224.768	1871.23	564.142	-1.72986	0.0001	0.00385636
XLOC_004652	Gm23410,Med23	10:24869985-24927645	5.0115	5.48228	6.81834	11.3243	14.4077	10.2949	5.45222	12.0568	1.14493	0.0011	0.0255711
XLOC_004671	Ptprk	10:28074418-28597397	13.2292	10.3551	12.0491	8.4813	55.3523	22.4584	11.5869	28.0464	1.27532	5e-05	0.00221976
XLOC_004739	Rev3l	10:39732117-39875211	1.83062	2.68218	2.52058	10.2811	18.5713	5.14368	2.62792	13.4742	2.35821	5e-05	0.00221976
XLOC_004754	Cdk19	10:40348507-40484061	1.17397	2.06229	1.79629	5.71735	5.20482	3.55226	2.17486	6.14576	1.49867	0.0003	0.0094967
XLOC_004799	Cd24a	10:43579168-43584526	19.8524	23.4911	23.5805	104.452	145.171	26.0439	34.1777	149.321	2.12729	5e-05	0.00221976
XLOC_005007	Egr2	10:67496359-67542188	27.8076	14.0819	6.36891	1.34313	1.31309	0.891919	22.6457	1.71195	-3.72552	5e-05	0.00221976
XLOC_005029	Ccdc6	10:70096886-70193200	27.6757	25.2461	24.312	10.5607	18.4324	9.11114	32.3224	16.3174	-0.986125	0.0012	0.0271672
XLOC_005032	Fam13c	10:70440586-70655965	0.424177	2.12195	1.43313	15.2775	8.66242	0.837612	1.35281	9.96582	2.88103	5e-05	0.00221976
XLOC_005178	Fstl3	10:79777241-79790961	40.8432	30.4945	31.6109	3.32165	10.9089	31.818	42.8039	19.4117	-1.14082	0.00285	0.0499766
XLOC_005204	Midn	10:80148271-80158370	79.4992	61.1278	70.392	29.642	35.0764	22.7962	101.161	39.3494	-1.36224	0.0007	0.0182803
XLOC_005267	Tbxa2r	10:81328673-81335823	5.13369	4.64724	3.99066	1.00571	0.405511	0.0429657	6.26819	0.699671	-3.1633	0.0013	0.0287167
XLOC_005286	Tle2	10:81572611-81590845	2.35559	4.47382	4.01783	53.4714	8.20245	2.95286	3.22897	18.8448	2.54502	5e-05	0.00221976
XLOC_005313	Chst11	10:82984898-83195969	16.3231	7.67862	11.9802	0.833488	5.47296	10.1146	18.9434	6.79296	-1.47958	0.00085	0.0210786
XLOC_005343	Tcp11l2	10:84576625-84614361	0.842571	2.33629	1.64707	8.64083	6.41931	3.15681	2.00534	7.94297	1.98583	0.00025	0.00830383
XLOC_005345	-	10:84618800-84619276	0	0	0	0.510261	0.453679	0.821272	0	0.811431	inf	0.00175	0.0354716
XLOC_005426	Ntn4	10:93640680-93747207	3.52494	25.7527	25.904	7.47918	0.875954	0.365491	22.9142	3.76614	-2.60509	5e-05	0.00221976
XLOC_005437	Tmcc3	10:94311948-94612084	15.9358	9.69737	10.7464	0.922611	0.756401	7.3844	17.5773	3.62043	-2.27948	5e-05	0.00221976
XLOC_005469	Dcn	10:97479499-97518329	31.1323	24.0958	34.0291	0.98415	46.5191	904.851	33.2433	356.255	3.42177	5e-05	0.00221976
XLOC_005495	Kitl	10:100015629-100100416	2.54138	2.85072	4.07214	39.5271	0.813058	6.65624	3.42052	20.2892	2.56842	5e-05	0.00221976
XLOC_005554	Phlda1	10:111506285-111508645	114.288	54.0078	37.8335	7.80275	43.7728	34.8909	99.3143	42.1691	-1.23581	0.0005	0.0140015
XLOC_005686	Mir8104,Ppm1h	10:122678724-122945804	0.969296	2.47614	1.5561	1.12799	12.9141	3.34507	1.63647	6.55305	2.00158	0.0011	0.0255711
XLOC_005704	Lrig3	10:125965975-126015359	6.63929	8.03704	7.42661	6.42986	27.4025	10.8341	7.53005	15.8688	1.07546	0.0027	0.0479936
XLOC_005753	Prim1	10:128015167-128030037	9.91903	16.5104	13.1358	30.0326	29.6044	38.1885	11.7294	29.3346	1.32247	0.00045	0.0130428
XLOC_005762	Apon,Timeless	10:128225837-128255901	2.76372	4.6844	4.37408	5.61119	10.4313	11.8105	3.75858	10.0289	1.4159	5e-05	0.00221976
XLOC_005764	Stat2	10:128270523-128293373	2.26525	4.28787	5.72677	35.0525	14.8291	21.6712	4.05653	22.3544	2.46224	5e-05	0.00221976
XLOC_005765	Pan2	10:128303256-128321752	1.42962	1.93955	2.36424	5.91386	6.31687	5.6928	2.02869	5.92806	1.54701	0.00125	0.027883
XLOC_005864	Syne1	10:5020193-5297238	5.34285	4.72962	5.40912	13.7475	8.32771	10.8349	5.84619	12.9733	1.14998	0.0024	0.0439043
XLOC_005874	Cnksr3	10:7118709-7212237	2.42889	2.42632	2.25374	6.77101	21.8974	2.74155	2.6051	12.7869	2.29526	5e-05	0.00221976
XLOC_005924	Phactr2	10:13207513-13474527	1.24331	1.95084	2.37684	9.6117	4.2406	3.65647	2.1444	6.62922	1.62826	0.0021	0.0399
XLOC_005957	Tnfaip3	10:19000701-19015773	2.93327	2.49461	1.40746	5.76582	14.9879	3.0931	3.04157	11.0172	1.85687	5e-05	0.00221976
XLOC_006002	Eya4	10:23102321-23350789	0.880508	1.61923	1.33214	12.0656	17.8917	1.76541	1.45906	10.6541	2.86829	5e-05	0.00221976
XLOC_006030	Akap7	10:25169089-25307870	1.98131	2.42442	2.66767	7.98777	4.87098	9.36109	2.25618	6.8073	1.5932	0.00175	0.0354716
XLOC_006037	Tmem200a	10:25990944-26079447	13.4254	11.3509	13.78	5.02999	1.39474	8.5625	18.2721	7.62608	-1.26063	0.00115	0.0262639
XLOC_006059	Rspo3	10:29452616-29535867	0.754014	2.77861	2.17468	13.5778	10.9053	0.24318	2.32236	9.68063	2.05951	0.00015	0.0054497
XLOC_006098	Marcks	10:37133107-37151315	29.8166	36.6543	35.1716	76.5715	73.6255	37.7634	50.7061	99.363	0.97055	0.00105	0.0247566
XLOC_006108	Fam229b	10:39118803-39133914	1.00863	0.707603	1.0719	7.36526	6.98613	3.5235	0.875576	5.98093	2.77207	5e-05	0.00221976
XLOC_006126	Slc16a10	10:40033465-40142254	0.744689	0.561478	0.644135	0.485398	1.04888	4.76871	0.852046	3.22785	1.92157	0.00175	0.0354716
XLOC_006149	Armc2	10:41914989-42018667	0	0.10408	0	1.56513	0.151005	0.146001	0.142598	1.06598	2.90215	0.00285	0.0499766
XLOC_006193	Aim1	10:43950178-44148853	0.295464	0.266184	0.243111	3.4801	1.83235	0.114236	0.290649	2.23034	2.93991	0.0001	0.00385636
XLOC_006298	Unc5b	10:60762585-60831581	98.2503	67.8241	74.4187	51.2542	17.1901	15.3038	96.4364	33.5989	-1.52117	5e-05	0.00221976
XLOC_006318	H2afy2	10:61715262-61784758	12.9169	13.0299	13.5605	34.106	26.2475	21.0755	14.0851	30.2697	1.1037	0.00275	0.0486448
XLOC_006321	2010107G23Rik	10:62107654-62143920	0.262419	0.364283	0.274912	0.971731	0.536623	2.21408	0.332515	1.48463	2.15861	0.0024	0.0439043
XLOC_006349	Lrrtm3	10:63430097-65003667	0.0354065	0.277453	0.190042	8.07887	0.403631	0.0899067	0.22719	3.48384	3.93871	0.0003	0.0094967
XLOC_006366	Zfp365	10:67886102-67912662	4.80141	6.4627	6.9784	9.45151	3.86531	21.0326	8.8439	17.8987	1.0171	0.0028	0.0494332
XLOC_006378	Cdk1	10:69336634-69352942	93.1627	125.688	138.228	274.582	303.915	268.291	103.695	237.674	1.19664	0.00145	0.0306894
XLOC_006420	Gstt1	10:75783812-75798584	0.122233	2.67946	3.13588	59.9806	44.5184	11.9706	1.94124	41.4425	4.41606	0.0001	0.00385636
XLOC_006440	Col6a2	10:76593328-76623630	231.749	185.843	210.729	125.206	77.0615	27.6966	244.679	90.4499	-1.4357	5e-05	0.00221976
XLOC_006561	Klf16	10:80566274-80577461	22.6803	15.1678	11.2769	3.2823	4.70557	9.09472	24.0873	8.52366	-1.49873	0.0001	0.00385636
XLOC_006562	Abhd17a	10:80583441-80590358	81.7662	88.2521	74.9368	36.8304	42.458	43.0341	105.187	51.877	-1.01979	0.00175	0.0354716
XLOC_006569	Mob3a	10:80681837-80701852	38.6823	31.4733	31.0145	10.3653	15.2837	10.7299	50.4955	18.7335	-1.43053	5e-05	0.00221976
XLOC_006607	Gipc3	10:81335895-81343494	0.571451	0.638963	0.193312	6.35882	0.271751	0	0.503396	2.42726	2.26956	0.00195	0.038289
XLOC_006621	Tle6	10:81590903-81601185	1.67415	3.26388	1.48953	11.3682	4.97381	9.49047	3.30963	14.3101	2.11229	0.00015	0.0054497
XLOC_006668	Appl2	10:83599773-83648837	2.7051	5.87704	2.72718	23.9952	7.98736	5.12578	4.33152	13.3239	1.62107	0.00025	0.00830383
XLOC_006717	Chpt1	10:88452744-88504073	6.23957	8.95987	7.73847	32.5746	19.875	20.0738	7.95041	22.9865	1.53169	0.0003	0.0094967
XLOC_006776	Socs2	10:95385053-95417180	10.7294	13.9817	12.5182	5.54005	2.92032	4.77218	16.4085	5.9417	-1.46549	0.0001	0.00385636
XLOC_006777	Mrpl42	10:95480799-95501973	40.1733	45.0717	48.5648	101.733	111.435	86.2967	38.311	86.0341	1.16715	0.0018	0.036123
XLOC_006892	Tbc1d15	10:115196741-115251493	12.4517	13.0318	10.2853	20.1638	33.1497	35.6716	12.2948	30.9716	1.3329	5e-05	0.00221976
XLOC_006905	Cnot2	10:116484763-116583515	23.3758	18.4974	24.2036	36.3534	47.8096	41.2858	18.3343	37.6906	1.03966	0.0014	0.0299094
XLOC_006922	Lyz2	10:117277277-117282284	12.0751	20.6974	11.791	0.363072	0.903144	5.9251	18.7085	3.15719	-2.56698	0.0015	0.0314913
XLOC_007183	Tbc1d10a	11:4186718-4217350	27.6678	19.6283	22.2304	9.9258	9.49419	10.1449	26.3171	10.9221	-1.26875	0.00035	0.0107071
XLOC_007251	Ccm2	11:6546886-6596744	60.4341	50.8849	51.331	21.166	18.6711	40.1079	56.7467	26.6383	-1.09103	0.0006	0.016276
XLOC_007255	Ramp3	11:6650147-6677475	18.452	6.19602	19.7912	0.375024	0.829797	3.88342	20.6956	2.25335	-3.19918	0.00015	0.0054497
XLOC_007381	Xpo1	11:23255775-23298249	20.7934	31.7116	28.0603	62.5759	55.3273	52.0447	24.6519	51.9736	1.07608	0.0005	0.0140015
XLOC_007440	Rtn4	11:29692331-30026033	612.27	549.135	544.815	220.727	232.647	300.68	718.951	293.373	-1.29316	0.00065	0.0173479
XLOC_007512	Slit3	11:35121012-35712354	135.89	72.3943	123.454	46.8269	6.19174	53.7266	107.375	34.1876	-1.65112	5e-05	0.00221976
XLOC_007586	Adam19	11:46055991-46147343	50.3252	55.924	58.6773	8.929	12.6248	4.6203	60.9403	10.5345	-2.53228	5e-05	0.00221976
XLOC_007634	Mgat1	11:49244190-49263046	67.3976	65.497	67.7337	35.4278	32.0741	27.2548	100.341	44.3016	-1.17948	0.00015	0.0054497
XLOC_007651	Flt4	11:49609262-49652739	7.03632	4.05238	4.58079	0.499224	0.899978	0.980758	5.57672	0.817187	-2.77068	5e-05	0.00221976
XLOC_007753	Irf1	11:53770013-53778374	3.0471	5.22312	5.84877	26.593	9.30452	6.64168	5.15561	13.7996	1.42041	0.00105	0.0247566
XLOC_007784	Gm2a	11:55098047-55113029	3.80097	3.91198	3.67231	18.0727	7.09563	4.57282	5.26356	14.1965	1.43142	0.0002	0.0068947
XLOC_007820	Igtp,Irgm2	11:58199532-58223903	1.16312	3.07077	1.2592	23.1058	5.94387	9.15495	2.758	18.7372	2.76422	5e-05	0.00221976
XLOC_007865	Wnt9a	11:59306927-59333552	3.56605	3.32041	2.63334	1.14005	0.133077	0.468632	4.36568	0.535175	-3.02812	0.00245	0.0445503
XLOC_007913	Map2k3	11:60902244-60952811	96.3888	79.4627	83.7369	33.3972	27.5589	34.4489	93.2571	34.9839	-1.41452	5e-05	0.00221976
XLOC_007923	Mfap4	11:61484734-61494406	42.4583	30.1653	30.4987	2.59499	1.97792	2.05204	32.2568	1.52765	-4.40022	0.00125	0.027883
XLOC_007933	Specc1	11:61956762-62223016	34.1304	25.7777	24.9836	9.25863	11.9408	7.13896	33.9676	11.6798	-1.54015	5e-05	0.00221976
XLOC_007960	Fbxw10,Trim16	11:62820230-62877465	39.7936	26.1381	30.2801	6.82147	9.823	3.51418	39.776	8.61635	-2.20675	5e-05	0.00221976
XLOC_008067	Plscr3	11:69846355-69858730	79.6306	68.2055	79.2741	40.0348	33.6567	26.0571	82.0043	36.6808	-1.16067	0.0003	0.0094967
XLOC_008089	Slc16a11	11:70188452-70239842	2.15273	3.85172	2.59486	0	0	0.281987	3.0848	0.130672	-4.56116	5e-05	0.00221976
XLOC_008197	Cluh	11:74649494-74671172	22.0793	20.0515	23.1379	6.83419	9.48447	17.2373	24.1327	12.4104	-0.959439	0.002	0.0388102
XLOC_008225	Pitpna	11:75588096-75629195	140.44	138.942	138.666	58.902	65.4148	77.563	138.107	71.4431	-0.950917	0.00255	0.0459101
XLOC_008228	Myo1c	11:75630949-75708705	231.349	206.839	222.135	89.2398	63.4091	80.442	207.95	74.8824	-1.47354	0.0001	0.00385636
XLOC_008354	Ccl2	11:81983118-82047530	113.814	146.907	223.938	193.038	127.598	2321.22	170.621	1024.32	2.5858	0.0007	0.0182803
XLOC_008455	-	11:86768842-86817124	105.358	130.61	152.053	8.92688	9.76074	6.07541	212.135	13.7737	-3.945	5e-05	0.00221976
XLOC_008547	Lrrc59	11:94629750-94660089	194.348	161.824	176.43	41.3957	93.8064	87.3456	209.256	101.437	-1.04469	0.0008	0.0203659
XLOC_008640	Arhgap23	11:97415532-97502417	35.461	31.1575	39.0555	17.899	13.9971	12.163	51.5858	20.205	-1.35226	5e-05	0.00221976
XLOC_008654	Lasp1	11:97798999-97838991	338.282	232.291	267.433	85.0356	54.5544	72.5612	286.564	70.9312	-2.01436	5e-05	0.00221976
XLOC_008752	Fkbp10	11:100398942-100472765	230.566	228.282	224.915	103.397	117.914	45.5672	240.05	93.6747	-1.3576	0.0015	0.0314914
XLOC_008877	Itgb3	11:104607558-104673335	15.9138	12.298	15.4056	1.30487	0.423062	2.64282	16.6817	1.85839	-3.16614	5e-05	0.00221976
XLOC_008893	Mrc2	11:105292642-105351139	57.7506	79.468	69.4434	21.4543	27.1908	29.5236	71.6923	26.9071	-1.41383	5e-05	0.00221976
XLOC_009027	Cdr2l	11:115381822-115396444	9.98734	13.0642	15.7418	3.44355	2.28613	5.67355	17.6777	5.95379	-1.57005	0.00015	0.0054497
XLOC_009077	Sphk1	11:116529214-116536674	46.4606	18.2737	15.0754	3.3633	10.8969	2.5663	32.469	6.71622	-2.27334	5e-05	0.00221976
XLOC_009098	2009-09-01	11:117199660-117362367	117.658	119.371	144.669	44.059	41.6105	54.0913	107.789	41.2733	-1.38493	0.0001	0.00385636
XLOC_009125	C1qtnf1	11:118426211-118454995	1.08528	1.90288	1.73665	2.38991	9.48883	2.51539	2.15981	7.24958	1.747	0.00155	0.0323545
XLOC_009143	Rnf213	11:119389961-119491298	6.60477	6.65039	7.46495	26.8368	8.6094	43.2988	8.24636	32.8082	1.99223	5e-05	0.00221976
XLOC_009203	Slc16a3	11:120826528-120991330	11.766	28.9834	22.0337	1.58112	0.0506918	0.680197	25.4349	1.00804	-4.65718	5e-05	0.00221976
XLOC_009223	Metrnl	11:121701543-121721517	67.4213	53.7093	48.2134	13.7043	9.24959	18.6076	76.0155	18.112	-2.06935	5e-05	0.00221976
XLOC_009242	Smtn	11:3517522-3540612	51.7253	56.3394	39.5029	22.9424	29.7693	13.8173	49.535	21.8495	-1.18085	0.0001	0.00385636
XLOC_009251	Slc35e4	11:3906856-3914763	21.7848	16.2629	18.8709	4.4748	7.35908	7.36614	30.0489	10.1003	-1.57292	5e-05	0.00221976
XLOC_009284	Kremen1	11:5191550-5263721	20.0529	15.3832	15.3639	11.7536	6.54018	6.4251	23.4481	11.8674	-0.982466	0.00185	0.0366816
XLOC_009363	Fignl1	11:11787430-11808962	2.62352	5.25649	4.30312	10.6004	8.40037	10.1493	6.68479	14.8685	1.1533	0.0021	0.0399
XLOC_009559	Rhbdf1	11:32209582-32222975	25.6913	46.1034	26.5027	18.3903	12.9244	7.53848	31.467	13.033	-1.27167	0.00025	0.00830383
XLOC_009615	Hmmr	11:40701065-40733446	5.4073	11.0106	10.5046	21.5141	15.4049	20.2396	10.1889	21.5211	1.07875	0.0005	0.0140015
XLOC_009700	Irgm1	11:48861967-48871683	18.2826	16.8124	11.0149	29.494	51.3855	62.738	22.2718	71.6752	1.68625	5e-05	0.00221976
XLOC_009766	Jade2	11:51813405-51857653	0.625882	0.70636	1.10597	3.69837	2.22981	4.08106	0.971187	4.87455	2.32745	0.0002	0.0068947
XLOC_009841	Anxa6	11:54978627-55033445	334.814	239.054	269.392	181.012	154.54	63.8461	391.429	146.304	-1.41978	0.00135	0.0294284
XLOC_009850	Sparc	11:55393343-55420080	2160.78	2412.14	2688.03	953.101	1523.76	344.845	2552.56	1036.2	-1.30064	0.00185	0.0366816
XLOC_010036	Hs3st3b1	11:63885791-63922290	2.63021	1.49599	1.59964	0.187419	0.0812112	0.266584	2.67163	0.242365	-3.46247	0.0001	0.00385636
XLOC_010106	Kdm6b	11:69398289-69420339	11.2188	8.90291	9.20131	4.64113	4.03038	3.15723	11.262	4.7879	-1.23399	0.00075	0.0193638
XLOC_010110	Atp1b2	11:69599728-69605977	0	0	0.210748	3.98982	0.157151	0.0251692	0.0917977	1.59271	4.11688	0.0018	0.036123
XLOC_010134	Kctd11	11:69875052-69881406	40.0388	15.7977	15.1886	4.29829	2.74262	1.89354	38.4203	4.28874	-3.16324	5e-05	0.00221976
XLOC_010158	-	11:70383053-70383384	0	3.906	2.17402	0	0	0	2.28437	0	#NAME?	0.00275	0.0486448
XLOC_010174	Gm12319,Pfn1	11:70639121-70662513	1566.84	1494.85	1619.35	671.813	633.083	619.971	1753.78	804.395	-1.12449	0.00125	0.027883
XLOC_010381	Lgals9	11:78962884-78984946	33.2421	24.4647	37.4222	1.06903	8.66687	16.5059	34.3802	8.89663	-1.95025	5e-05	0.00221976
XLOC_010516	Brip1	11:86058124-86201193	0.469175	1.26703	1.41549	5.08564	2.38199	2.71579	1.28973	3.78124	1.55179	0.0005	0.0140015
XLOC_010633	-	11:94881173-94882083	0.440612	0.756242	0.157041	0	0	0	0.631896	0	#NAME?	5e-05	0.00221976
XLOC_010842	Krt19	11:100140763-100148665	24.8802	29.8189	27.4166	0.652093	1.08402	11.6499	25.5731	4.30029	-2.57212	0.00025	0.00830383
XLOC_010853	Jup	11:100368641-100397763	63.5772	55.5461	52.6471	14.3596	2.56071	2.45991	75.4295	6.92075	-3.44613	5e-05	0.00221976
XLOC_010896	Gm11626,Vat1	11:101448225-101471853	153.271	133.878	139.821	55.6053	53.5913	107.373	193.31	97.2695	-0.990856	0.0012	0.0271672
XLOC_010897	Brca1	11:101488755-101551955	2.11673	1.9762	1.68101	4.61021	2.65056	4.54724	2.01904	5.07038	1.32842	0.0012	0.0271672
XLOC_011146	Galk1	11:116008456-116012763	74.3894	85.3293	83.3495	44.7208	30.9538	33.63	74.8633	33.7648	-1.14874	0.0005	0.0140015
XLOC_011175	Mxra7	11:116752060-116828069	68.6369	70.897	67.4469	13.7883	17.0183	35.7728	72.1771	26.2096	-1.46145	0.0004	0.0118195
XLOC_011283	Fasn	11:120805845-120824547	65.3065	51.7499	72.8475	22.3971	34.6266	44.7674	80.5811	40.3213	-0.9989	0.0013	0.0287167
XLOC_011384	Osr1	12:9574441-9582089	6.56713	9.47074	10.4267	66.7611	19.2169	6.213	12.3025	43.9361	1.83646	5e-05	0.00221976
XLOC_011538	Adi1	12:28675230-28682309	6.82387	7.37964	6.47468	13.2304	12.6479	22.3375	7.92414	21.818	1.46119	0.00045	0.0130428
XLOC_011544	Pxdn	12:29937995-30017659	57.6402	56.9135	59.9792	36.8347	39.2719	18.4477	71.8108	36.2869	-0.984751	0.0009	0.0219301
XLOC_011575	Nampt	12:32820334-32853408	7.04348	7.0192	6.99608	12.722	16.428	20.5721	7.35525	18.4214	1.32454	0.00015	0.0054497
XLOC_011659	Coch	12:51593339-51605773	13.2222	14.7072	11.3378	3.00238	0.13665	0.0291623	14.921	1.31022	-3.50947	0.0018	0.036123
XLOC_011804	Frmd6	12:70825414-70902491	86.2727	41.5519	53.3426	26.7356	35.9977	18.8279	79.2524	35.1083	-1.17464	0.0001	0.00385636
XLOC_011812	Dact1	12:71309856-71321660	3.37395	2.37393	2.13457	8.21438	6.16979	9.30242	3.83893	11.3833	1.56814	0.00085	0.0210786
XLOC_011841	Hif1a	12:73901324-73949785	30.1889	47.3884	47.2325	21.6578	199.755	72.5809	48.385	119.328	1.30229	0.00075	0.0193638
XLOC_011864	Plekhg3	12:76533559-76710547	14.1954	13.8892	14.7064	5.06839	5.00034	3.26853	19.1984	5.84075	-1.71676	5e-05	0.00221976
XLOC_011888	Rdh12	12:79208878-79222665	0	0.211375	0.400742	3.41603	1.16876	0.545985	0.296209	2.19097	2.88688	0.00285	0.0499766
XLOC_011917	Ttc9	12:81631182-81667479	10.1649	14.2991	9.37052	0.829429	1.76108	0.364997	14.9713	1.33132	-3.49127	5e-05	0.00221976
XLOC_012062	Flrt2	12:95692225-95785763	37.1076	23.6482	25.3376	0.718808	5.14958	8.06809	44.0083	7.34921	-2.58211	5e-05	0.00221976
XLOC_012117	Rin3	12:102282875-102391116	11.0851	8.04178	8.38733	5.07446	2.32598	1.43583	12.4049	3.99382	-1.63507	5e-05	0.00221976
XLOC_012145	Serpina3f,Serpina3g	12:104214543-104244298	3.71025	9.00076	9.61	18.9561	129.42	59.2559	10.3748	102.312	3.30183	5e-05	0.00221976
XLOC_012161	Glrx5	12:105032409-105042195	102.558	105.142	108.194	26.695	53.8771	48.1425	146.746	66.0794	-1.15105	0.00035	0.0107071
XLOC_012210	Hhipl1	12:108305808-108331149	5.94532	6.02501	4.23485	0.298742	1.22976	2.75545	6.5776	1.96558	-1.7426	0.0007	0.0182803
XLOC_012247	DQ267100,Gm23508,Gm24895,Gm26922,Gm27350,Rian	12:109603881-109661716	307.992	269.882	300.808	4.48783	100.067	101.978	262.646	66.0236	-1.99207	5e-05	0.00221976
XLOC_012350	Cep170b	12:112722173-112746976	23.7719	21.7868	28.8662	13.5715	8.87291	14.362	31.626	15.1981	-1.05722	0.0004	0.0118195
XLOC_012354	BC022687	12:112808861-112816403	18.2455	12.62	15.2814	2.847	6.47607	6.52346	17.7695	5.7086	-1.6382	0.0009	0.0219301
XLOC_012369	Crip2	12:113140235-113145512	59.226	154.943	140.639	19.4151	3.0836	4.83703	101.838	9.12205	-3.48078	5e-05	0.00221976
XLOC_012370	Crip1	12:113146315-113153879	71.7974	84.2663	87.4601	8.17215	3.68071	9.79952	65.6476	5.81742	-3.49629	5e-05	0.00221976
XLOC_012477	Esyt2	12:116281221-116373096	61.4861	60.1377	60.758	22.9345	26.7948	17.6686	74.285	28.5451	-1.37983	5e-05	0.00221976
XLOC_012548	Rhob	12:8417563-8500173	170.223	114.599	91.8782	46.0419	93.0733	54.6569	193.686	97.2067	-0.994592	0.00075	0.0193638
XLOC_012710	Rsad2	12:26442746-26456452	0.110238	0.101951	0.124966	0.0355783	0.0599973	2.50344	0.175909	1.08803	2.62881	0.00225	0.041833
XLOC_012749	Hbp1	12:31654868-31950535	12.7875	13.0376	11.0004	32.1133	26.51	16.9024	12.5119	27.9096	1.15745	0.00215	0.040428
XLOC_012775	Hdac9	12:34312611-34528889	0.175796	0.240423	0.0960373	2.97937	0.283941	1.00796	0.173656	1.42273	3.03436	0.0019	0.0374689
XLOC_012825	Stxbp6	12:44852487-45099446	0.914347	2.10582	2.06502	22.7178	15.5488	0.956789	1.6112	13.6857	3.08647	0.0024	0.0439043
XLOC_012881	Nfkbia	12:55488745-55499059	18.2252	11.3504	13.7265	70.6083	59.7754	18.8304	16.9693	56.0901	1.72481	5e-05	0.00221976
XLOC_012992	Dhrs7	12:72650355-72664828	10.3391	10.0611	8.99015	39.5686	18.9153	27.419	10.0811	28.3677	1.4926	0.0005	0.0140015
XLOC_013070	Actn1	12:80160944-80260371	799.205	613.879	694.141	232.292	275.348	198.623	619.7	208.408	-1.57216	5e-05	0.00221976
XLOC_013168	Tgfb3	12:85824658-86079516	170.431	191.01	138.177	46.4384	76.1417	9.71285	195.615	53.4913	-1.87064	5e-05	0.00221976
XLOC_013388	Meg3	12:109541000-109571726	33.3234	35.8095	44.6742	1.23703	15.6655	15.9781	54.6058	16.3143	-1.74292	5e-05	0.00221976
XLOC_013427	Cdc42bpb	12:111284761-111377718	33.8862	29.0481	35.2968	15.9692	17.7653	17.7936	36.6787	18.7327	-0.969381	0.00135	0.0294284
XLOC_013753	2810429I04Rik	13:3478229-3501393	0	0.142064	0.07688	0.643662	0.30523	1.59406	0.120353	1.01188	3.07169	0.0002	0.0068947
XLOC_013823	Lyst	13:13590408-13778808	0.749443	1.1562	0.905237	2.71213	2.30873	1.64831	1.07671	2.53086	1.233	0.0016	0.033057
XLOC_013842	Inhba	13:16011850-16036600	385.452	197.876	253.342	12.8712	23.4064	44.0371	390.11	36.7414	-3.4084	5e-05	0.00221976
XLOC_014087	Foxq1	13:31556133-31560976	0.0963775	0.216855	0.113057	1.29535	2.28904	0.0271403	0.212869	1.64701	2.95181	0.00175	0.0354716
XLOC_014093	Foxc1	13:31806357-31810643	2.10206	3.24286	2.76172	2.18819	27.1375	1.88826	3.77041	15.5061	2.04004	5e-05	0.00221976
XLOC_014101	Serpinb9	13:32842091-33094380	1.33204	1.19392	0.971091	3.83882	27.8906	4.66917	1.7496	15.2852	3.12704	0.00085	0.0210786
XLOC_014264	Bicd2	13:49341548-49387958	30.1439	28.8017	27.3345	16.5772	17.0158	11.8091	40.1025	21.353	-0.909253	0.0024	0.0439043
XLOC_014295	Gadd45g	13:51846385-51848802	369.719	183.47	171.435	43.15	91.7622	26.3309	274.011	60.375	-2.18221	5e-05	0.00221976
XLOC_014316	Cplx2	13:54302597-54384153	7.68869	4.12553	3.89886	1.61816	1.72483	1.70956	8.18015	2.81947	-1.5367	0.00015	0.0054497
XLOC_014332	Tspan17	13:54789376-54796776	18.1378	27.4341	30.2981	1.30536	10.2645	9.69653	25.011	6.62339	-1.91692	0.0019	0.0374689
XLOC_014336	Unc5a	13:54949377-55021385	0.834058	1.11928	0.712938	0.0354445	0.0853925	0.420131	0.985862	0.18109	-2.44468	0.0027	0.0479936
XLOC_014602	Ell2	13:75707483-75772398	12.787	13.142	13.8593	14.245	29.8854	31.7118	15.6667	30.5074	0.961457	0.00215	0.040428
XLOC_014604	Glrx	13:75839867-75851056	7.05568	9.16869	11.9952	51.4107	56.5476	55.8845	11.8098	69.6929	2.56103	5e-05	0.00221976
XLOC_014628	Arrdc3	13:80883383-80896100	3.61308	3.86123	2.65044	39.294	7.24372	3.53846	3.7963	19.6953	2.37519	5e-05	0.00221976
XLOC_014630	Gm8399	13:80957664-81633154	31.7006	24.8617	24.3808	7.46715	6.56472	9.57697	48.9144	12.3237	-1.98882	5e-05	0.00221976
XLOC_014643	-	13:85024103-85024304	11.2668	2.95076	0	0	0	0	9.65341	0	#NAME?	0.00275	0.0486448
XLOC_014671	Ssbp2	13:91460282-91786148	11.3141	16.3068	9.86497	41.5485	35.3397	25.624	11.4271	30.396	1.41142	0.001	0.0238871
XLOC_014861	Elovl7	13:108214403-108287105	0.121678	0.1023	0.0960855	2.28744	3.98805	0.520457	0.127183	2.87524	4.49871	0.0001	0.00385636
XLOC_014925	Arl15	13:113794504-114157721	3.01584	3.46654	2.42172	13.2775	8.14199	3.60699	4.23232	11.505	1.44274	0.0005	0.0140015
XLOC_014951	Fgf10	13:118669790-118792115	2.31822	1.57925	2.01076	6.19562	1.7655	15.7136	2.98993	12.7686	2.09441	5e-05	0.00221976
XLOC_014963	Hmgcs1	13:119690383-119708411	89.6239	70.3389	94.4995	35.1606	70.1656	22.3788	104.014	54.1379	-0.942061	0.00225	0.041833
XLOC_015354	Gm25043	13:33562086-33569336	0	0.0413962	0.0475329	0.0180012	12.6686	0.226303	0.0455413	3.74715	6.36247	0.00205	0.039278
XLOC_015364	Tubb2a,Tubb2b	13:34074281-34130475	187.295	134.277	172.678	60.3611	84.5231	39.6887	200.392	77.1143	-1.37776	5e-05	0.00221976
XLOC_015368	Pxdc1	13:34627827-34666774	51.7477	21.5305	28.6301	11.2109	10.52	17.6965	45.8292	16.0393	-1.51465	5e-05	0.00221976
XLOC_015379	Nrn1	13:36725518-36734477	4.43283	6.97143	10.3741	47.2033	28.8073	36.7676	9.65242	54.6116	2.50025	5e-05	0.00221976
XLOC_015411	Tfap2a	13:40714801-40735162	0.473598	0.827271	0.54346	8.71749	0.835348	1.10671	0.631111	4.40147	2.80202	0.0008	0.0203659
XLOC_015444	Gfod1	13:43195240-43304172	6.47174	4.95613	4.38594	2.69223	1.55771	2.05417	6.8248	2.27316	-1.58609	0.0011	0.0255711
XLOC_015461	Hsp25-ps1	13:45078497-45081222	38.1824	36.8126	28.1789	1.03437	2.08236	3.66979	39.5128	3.05972	-3.69085	0.0017	0.0349248
XLOC_015479	Dek	13:47022327-47106201	32.6386	45.8027	44.4125	95.038	72.5388	73.6267	36.4891	81.927	1.16687	0.0002	0.0068947
XLOC_015501	Fgd3	13:49260324-49320313	34.9587	17.9602	15.4081	1.40616	8.79432	2.81443	24.7608	5.31737	-2.21927	5e-05	0.00221976
XLOC_015572	Cltb	13:54592079-54611431	57.9703	51.0832	54.8987	23.8396	19.2843	17.532	67.6748	25.6247	-1.40108	0.0003	0.0094967
XLOC_015617	Cxcl14	13:56288529-56296551	51.4355	106.607	139.788	0.0786928	25.1315	1.61232	125.29	12.013	-3.38261	5e-05	0.00221976
XLOC_015635	2210016F16Rik	13:58379793-58385452	12.2468	13.0414	12.0976	8.449	3.67302	1.20997	16.0524	5.90755	-1.44215	0.0009	0.0219301
XLOC_015649	Gas1	13:60174404-60177607	6.96675	13.971	17.0718	125.89	98.8659	18.175	11.3018	113.514	3.32825	5e-05	0.00221976
XLOC_015694	Ptch1	13:63508275-63573598	1.79617	2.53675	1.83367	9.14212	18.5091	2.74724	2.49258	10.5515	2.08174	5e-05	0.00221976
XLOC_015749	Zfp874a,Zfp874b	13:67424548-67484372	2.1087	1.99205	2.1849	7.65813	3.90807	5.19199	2.89821	7.93854	1.45371	0.0021	0.0399
XLOC_015836	Arsk	13:76060421-76098660	1.69863	2.22952	1.76165	8.98471	3.41898	3.82668	2.54539	7.08355	1.47659	0.0013	0.0287167
XLOC_015928	F2rl1	13:95511728-95525240	12.5598	8.91683	9.51143	0.04966	0.325365	0.182367	15.2669	0.323659	-5.55979	5e-05	0.00221976
XLOC_015929	F2r	13:95600875-95618459	284.616	126.33	160.509	37.1082	32.0431	59.8726	299.875	70.7322	-2.08392	5e-05	0.00221976
XLOC_015938	Hmgcr	13:96647876-96670936	68.2297	49.9283	47.5988	13.0862	27.1872	16.7557	47.7208	19.6097	-1.28305	5e-05	0.00221976
XLOC_015973	Map1b	13:99421271-99516602	18.7389	18.7106	21.4413	4.62592	9.17827	16.7213	30.1106	14.1113	-1.09343	0.0009	0.0219301
XLOC_016005	Pik3r1	13:101680562-101768217	4.05907	4.36842	5.11643	8.13428	20.5469	4.79969	5.56138	13.2915	1.25699	5e-05	0.00221976
XLOC_016017	Erbb2ip	13:103818476-103923400	16.3264	13.965	15.0056	20.3953	57.4192	22.8245	19.2418	41.2034	1.09852	0.00055	0.0152144
XLOC_016108	Fst	13:114452260-114459405	80.4478	54.8151	122.731	21.9295	6.9379	53.3142	111.174	37.4406	-1.57015	5e-05	0.00221976
XLOC_016245	Flnb	14:7816673-7951601	353.277	275.43	327.053	96.2915	101.196	117.535	337.529	111.673	-1.59573	0.0001	0.00385636
XLOC_016333	Plau	14:20817191-20843485	99.9723	87.61	104.101	21.1691	42.8316	20.7364	106.235	31.3697	-1.75982	5e-05	0.00221976
XLOC_016913	Lrp10	14:54463841-54472788	43.5439	40.2094	39.2614	19.7008	18.0546	26.3286	56.0208	29.6366	-0.918584	0.00225	0.041833
XLOC_016960	Irf9,Rnf31	14:55591707-55610579	8.29439	12.164	9.14512	40.7154	22.1369	28.481	11.013	34.4928	1.64708	5e-05	0.00221976
XLOC_016984	Mcpt1	14:56017963-56020437	1.79737	0.445689	0.134523	0	0	0	0.792994	0	#NAME?	0.0024	0.0439043
XLOC_017055	Sacs	14:61138456-61258490	14.1183	7.09328	6.29292	2.61612	3.79528	5.38624	14.8354	6.34639	-1.22503	0.00045	0.0130428
XLOC_017114	Pbk	14:65805836-65818327	8.89292	15.2748	15.1005	33.8647	36.6685	32.1864	13.2086	36.8612	1.48062	5e-05	0.00221976
XLOC_017119	Clu	14:65968482-65981551	2.1977	2.58679	2.0832	58.8504	44.5701	4.27675	2.38599	38.6094	4.01629	5e-05	0.00221976
XLOC_017163	Egr3	14:70077276-70083111	9.39783	4.01946	1.64994	1.36833	1.48314	1.56105	7.5953	1.99627	-1.9278	0.00085	0.0210786
XLOC_017215	Lcp1	14:75131100-75230859	1.10912	4.18188	1.06359	0.67715	0.383925	0.143422	1.87666	0.373142	-2.33037	0.0002	0.0068947
XLOC_017383	Gpc6	14:116925279-117979531	19.2862	17.0289	17.8997	6.01057	3.87709	10.5584	20.0037	7.6387	-1.38887	0.0003	0.0094967
XLOC_017408	Rap2a	14:120478383-120507305	12.6073	14.1684	15.8429	7.04398	3.22799	8.42285	21.8768	9.47744	-1.20683	0.0006	0.016276
XLOC_017435	Itgbl1	14:123659970-124677127	4.41698	15.28	8.07569	0.592005	0.422445	0.800901	8.47454	0.517825	-4.0326	5e-05	0.00221976
XLOC_017913	Fermt2	14:45458764-45530118	197.216	130.017	129.944	53.0495	91.665	52.9768	175.999	76.302	-1.20577	5e-05	0.00221976
XLOC_017921	Bmp4	14:46379413-46390669	4.79208	5.25014	4.22799	46.132	23.4308	0.0469076	6.43143	34.0264	2.40344	5e-05	0.00221976
XLOC_017962	3632451O06Rik	14:49681536-49783383	0.70707	0.550883	0.678669	0	0	0	0.676619	0	#NAME?	5e-05	0.00221976
XLOC_018139	Ripk3	14:55765961-55794377	62.6577	46.3439	61.0863	9.63111	16.7691	7.37167	65.7462	14.113	-2.21988	5e-05	0.00221976
XLOC_018161	Gzmc	14:56231400-56234656	1.38565	0.531781	0.227806	0	0	0	0.717191	0	#NAME?	5e-05	0.00221976
XLOC_018184	Gjb2	14:57098480-57104702	67.8862	59.5201	63.6525	0.806455	4.15723	0.695324	97.7792	2.61505	-5.22462	5e-05	0.00221976
XLOC_018211	Phf11c,Phf11d,Setdb2	14:59347406-59440884	2.0595	1.68506	3.8973	24.0518	10.5474	26.2464	2.60687	19.1024	2.87336	5e-05	0.00221976
XLOC_018282	Esco2	14:65818346-65833994	0.96099	2.99632	2.40228	10.2567	8.17063	5.90015	2.54014	10.0479	1.98392	0.0004	0.0118195
XLOC_018335	Gm27177,Loxl2	14:69555423-69695853	177.895	95.5019	112.197	0.43656	62.9949	13.2573	199.714	38.9814	-2.35707	0.001	0.0238871
XLOC_018354	Bmp1	14:70372370-70520603	195.805	130.703	161.804	51.6898	58.3538	87.2877	159.435	65.7397	-1.27814	0.00025	0.00830383
XLOC_018382	Fndc3a	14:72537922-72710606	6.57815	9.13031	8.2308	11.8177	46.3213	22.6517	7.86678	26.6772	1.76176	5e-05	0.00221976
XLOC_018465	Diaph3	14:86655362-87141236	8.20433	11.286	10.3695	22.082	23.9054	29.6863	9.00987	23.6224	1.39058	0.0002	0.0068947
XLOC_018480	-	14:94198147-94199022	1.72483	0	0.625563	0	0	0	0.778201	0	#NAME?	0.0018	0.036123
XLOC_018507	Tbc1d4	14:101441958-101609191	0.174057	0.605589	0.322262	1.11229	1.51195	0.858701	0.413137	1.63561	1.98514	0.00105	0.0247566
XLOC_018514	Kctd12	14:102976580-102982637	9.04462	9.08708	6.7346	0.150555	0.823894	1.64513	13.3212	1.5367	-3.11581	0.0006	0.016276
XLOC_018585	Dzip1	14:118748913-118925323	3.21857	6.44643	5.74987	19.5873	8.14671	10.2995	4.78104	12.2434	1.35661	0.00055	0.0152144
XLOC_018637	Sepp1	15:3268546-3303526	3.32336	5.97274	4.99364	51.0506	2.20726	35.1737	7.13608	41.6835	2.54627	5e-05	0.00221976
XLOC_018674	Lifr	15:7090646-7197489	1.74467	2.03676	1.72895	7.34952	22.1972	2.90217	2.00178	11.3981	2.50944	5e-05	0.00221976
XLOC_018709	C1qtnf3	15:10952331-10981271	63.2837	36.955	68.1573	0.578714	0.439035	0.530575	69.4747	0.671283	-6.69342	5e-05	0.00221976
XLOC_018713	Adamts12	15:11064380-11349495	15.716	22.0397	21.808	10.2617	7.71157	0.849399	22.1263	7.33578	-1.59274	5e-05	0.00221976
XLOC_018796	Cpq	15:33083127-33594574	14.547	19.381	20.7964	24.0155	62.4161	53.076	17.8705	46.2023	1.37038	0.00035	0.0107071
XLOC_018879	Emc2	15:43477228-43527777	26.6596	37.6758	34.4906	131.682	56.0519	60.2247	29.5392	73.4941	1.315	0.0002	0.0068947
XLOC_018936	Tbc1d31	15:57912198-57970067	3.3263	6.49224	3.82309	9.27692	8.99783	14.4565	4.37758	11.2896	1.36679	0.00215	0.040428
XLOC_018957	Nsmce2	15:59374197-59601694	24.5815	21.5422	22.4655	36.6489	46.7188	69.4975	21.6234	47.7145	1.14183	0.00165	0.0339359
XLOC_018981	Gm27718,Gm27913,Gm27957,Pvt1	15:62037985-62378096	12.7925	8.54193	9.34059	11.2363	25.314	87.2979	14.7167	83.0621	2.49674	0.0016	0.033057
XLOC_019014	Wisp1	15:66868817-66923216	132.815	65.3063	79.411	13.4239	22.5612	19.2927	124.165	24.3111	-2.35257	5e-05	0.00221976
XLOC_019031	Khdrbs3	15:68928409-69100962	37.7262	39.2551	31.3336	8.89433	17.5381	24.7415	32.9045	15.5151	-1.08461	0.00205	0.039278
XLOC_019292	Ep300	15:81585350-81652250	7.34089	5.48078	8.78627	20.8875	22.3793	18.111	7.81128	18.27	1.22585	0.00205	0.039278
XLOC_019375	Prr5	15:84663185-84706402	15.0184	11.1421	11.9218	1.01034	3.89111	6.63664	14.3953	4.43633	-1.69816	0.00115	0.0262639
XLOC_019451	Shank3	15:89499622-89560261	0.559117	1.33345	0.74445	0.0469791	0.0191497	0.290316	0.895382	0.101314	-3.14366	5e-05	0.00221976
XLOC_019487	-	15:93656985-93660179	0	0	0	0	0	4.60499	0	1.7503	inf	0.00085	0.0210786
XLOC_019601	Mettl7a1	15:100304165-100324480	1.26246	1.57835	2.71957	15.898	6.28502	7.81649	2.81593	14.185	2.33268	0.0001	0.00385636
XLOC_019628	Acvrl1	15:101128521-101145352	12.156	11.6891	14.8278	6.86777	0.147575	4.5936	12.7716	4.19146	-1.60742	0.0022	0.0412404
XLOC_019632	Nr4a1	15:101254225-101274900	192.761	48.9195	50.1388	3.87905	7.77453	49.3216	120.018	25.6311	-2.22728	5e-05	0.00221976
XLOC_019711	AW549877	15:3981063-3995752	6.38101	5.64621	5.95927	12.5242	13.2258	14.9874	8.62992	19.7341	1.19327	0.00015	0.0054497
XLOC_019732	Osmr	15:6708380-6874969	11.8699	22.2213	26.6772	65.7996	61.6523	55.1209	23.5331	71.1614	1.5964	0.0007	0.0182803
XLOC_019767	Npr3	15:11839887-11907207	1.62742	3.49155	2.23628	15.5355	23.1593	9.31559	3.53991	22.8464	2.69018	5e-05	0.00221976
XLOC_019803	Basp1	15:25357440-25413779	185.288	173.927	164.193	35.2434	60.2923	84.115	264.819	91.0415	-1.54041	5e-05	0.00221976
XLOC_019933	Angpt1	15:42424672-42704616	0.331089	1.24623	0.6293	4.82712	4.16518	1.04753	0.929497	4.06149	2.12749	0.0024	0.0439043
XLOC_019934	Rspo2	15:43020085-43171203	0.437864	3.47836	1.19313	102.116	11.2691	1.62087	2.38886	51.0855	4.41852	5e-05	0.00221976
XLOC_019937	Eif3e	15:43250039-43282736	161.573	161.116	141.739	355.451	291.666	310.918	127.596	260.067	1.02731	0.0003	0.0094967
XLOC_019959	Rad21	15:51960589-51991760	30.6754	33.2473	32.717	71.3215	75.4811	72.1445	37.1561	94.2595	1.34304	5e-05	0.00221976
XLOC_019976	Enpp2	15:54838705-54920146	0.255592	0.117753	0.446447	3.67306	13.3718	0.88982	0.251063	5.20497	4.37377	5e-05	0.00221976
XLOC_019987	Has2	15:56665626-56778399	20.4779	13.9568	14.0658	0.13498	8.64767	7.58862	25.0559	8.68997	-1.52773	5e-05	0.00221976
XLOC_019998	Atad2	15:58094045-58135099	9.27999	13.8504	9.42146	21.6884	20.418	26.8062	11.2776	23.064	1.03219	0.0005	0.0140015
XLOC_020003	Fbxo32	15:58175878-58324169	9.87019	4.36878	4.44889	1.7754	2.48157	1.66423	8.5625	2.8045	-1.61029	5e-05	0.00221976
XLOC_020117	Arc	15:74669082-74672680	7.95314	5.65575	1.39849	0.843286	1.01623	0.116268	7.41252	0.639607	-3.53471	0.00035	0.0107071
XLOC_020195	Parp10,Plec	15:76170973-76243463	76.109	70.181	86.5723	31.3782	30.4125	30.7606	102.763	44.3696	-1.21168	0.002	0.0388102
XLOC_020256	Myh9	15:77760417-77842175	648.386	470.193	521.784	173.692	263.09	191.12	585.768	223.243	-1.39172	0.00035	0.0107071
XLOC_020275	Kctd17	15:78428563-78439433	32.8573	37.7852	39.7481	15.9654	11.1748	17.3493	44.1612	17.824	-1.30896	0.00125	0.027883
XLOC_020303	1700088E04Rik	15:79108971-79141253	14.1662	8.88282	9.78226	7.36697	7.23305	10.834	0.523878	3.18548	2.60421	0.0008	0.0203659
XLOC_020333	Cbx7	15:79891658-79971119	0.209869	0.128772	0.147656	2.95282	0.769147	0.526653	0.263903	1.87155	2.82615	0.00275	0.0486448
XLOC_020559	Slc38a2	15:96687282-96699714	37.9846	39.9963	40.8557	53.5161	98.7019	64.5684	49.3878	92.9662	0.912551	0.0025	0.0453689
XLOC_020599	Wnt10b	15:98770714-98778411	0.112796	0.406126	0.199055	2.67269	5.56342	0.0636604	0.277874	3.53059	3.66741	0.00045	0.0130428
XLOC_020620	Nckap5l	15:99422034-99474730	8.96365	18.0089	15.1819	2.48715	3.31028	3.29728	13.5645	3.34614	-2.01926	5e-05	0.00221976
XLOC_020626	Racgap1	15:99620495-99651656	16.545	26.3248	29.5315	50.912	56.5164	40.8617	24.2235	48.4684	1.00064	0.00095	0.0229336
XLOC_020741	Itga5	15:103272882-103371038	362.153	311.945	307.114	69.9821	95.2128	31.289	322.392	63.1245	-2.35254	5e-05	0.00221976
XLOC_020794	Dnaja3,Vasn	16:4625211-4707695	99.4131	80.2991	75.3212	40.8226	27.4425	20.7541	126.763	39.0775	-1.69772	5e-05	0.00221976
XLOC_020839	Rpl39l	16:10169805-10174940	24.5451	5.82236	13.9091	0	0	0	16.2682	0	#NAME?	5e-05	0.00221976
XLOC_020908	Cebpd	16:15886762-16146852	10.7944	31.3821	24.6718	35.4669	79.4095	70.0699	35.9477	99.5471	1.46948	0.00045	0.0130428
XLOC_020935	Ccdc74a	16:17645758-17722930	5.32186	4.99781	4.71388	2.35913	2.11628	1.99212	3.13233	0.538598	-2.53996	0.0009	0.0219301
XLOC_020987	Klhl24	16:20097535-20129226	2.02138	2.20144	1.66147	5.46006	4.00418	4.40529	2.83236	6.91193	1.28708	0.00055	0.0152144
XLOC_020995	Dvl3	16:20510389-20534332	17.5076	20.2977	24.7617	11.4674	13.1589	5.18153	21.8852	9.87249	-1.14847	0.001	0.0238871
XLOC_021079	Lpp	16:24391611-24992578	44.6331	34.6987	33.2423	19.0587	23.8305	13.7555	60.7701	30.8354	-0.978777	0.0018	0.036123
XLOC_021105	Hes1	16:30064383-30067814	92.2016	46.4552	45.7903	5.77252	7.98648	9.31772	94.0785	10.4941	-3.16429	5e-05	0.00221976
XLOC_021113	Fam43a	16:30599673-30602994	5.8137	6.25373	6.40319	27.7992	12.6522	7.11667	9.86034	25.24	1.356	0.0001	0.00385636
XLOC_021127	Bdh1	16:31422279-31458905	13.4025	8.01916	14.5112	0.801366	0.245386	0.22484	11.4315	0.333335	-5.0999	0.0001	0.00385636
XLOC_021151	Pcyt1a	16:32430920-32487879	20.6835	15.1941	18.6792	9.81423	10.9672	6.54329	22.0851	11.3882	-0.955536	0.0021	0.0399
XLOC_021153	Tfrc	16:32608919-32632905	25.129	21.1221	19.2698	4.24926	14.0354	7.23127	23.7938	10.153	-1.22868	0.0004	0.0118195
XLOC_021155	Tnk2	16:32643873-32683502	98.6806	73.3707	86.2803	24.9098	30.0712	18.6306	105.232	25.1016	-2.06772	5e-05	0.00221976
XLOC_021172	Heg1	16:33684465-33819934	9.66454	4.75601	7.68192	5.83689	1.00487	1.17368	10.8419	3.96469	-1.45133	0.00045	0.0130428
XLOC_021180	Mylk	16:34745209-35002436	9.54247	25.1522	16.6933	1.7105	4.26099	0.11682	12.6929	2.27098	-2.48263	0.00015	0.0054497
XLOC_021242	Cox17,Gm21987,Popdc2	16:38346975-38378216	171.044	145.859	141.694	48.8745	48.143	69.3775	166.921	66.855	-1.32005	0.0021	0.0399
XLOC_021299	Ccdc80	16:45082745-45127924	158.392	263.979	247.834	68.6492	173.306	10.5322	292.887	106.399	-1.46086	5e-05	0.00221976
XLOC_021361	Cblb	16:52031384-52208343	6.20476	9.13586	6.43104	1.36902	2.0598	2.65411	8.52213	2.50181	-1.76824	5e-05	0.00221976
XLOC_021387	Abi3bp	16:56477845-56690206	0.816322	6.19843	5.5499	90.5461	34.2126	2.17656	4.00281	39.6045	3.30658	5e-05	0.00221976
XLOC_021474	Mir99ahg	16:77236316-77691403	0	0.048986	0.0561619	2.35644	3.53733	0.281434	0.0616979	2.27222	5.20274	5e-05	0.00221976
XLOC_021649	Wrb	16:96145300-96158033	9.13414	11.0019	11.5005	5.98085	3.80449	3.25021	14.0715	5.63735	-1.31969	0.00155	0.0323545
XLOC_021659	Mx2	16:97447034-97560900	0.213046	0.438904	0.333507	3.74691	1.21015	1.62735	0.273825	2.12855	2.95855	0.00195	0.038289
XLOC_021713	Ubald1	16:4869289-4880591	44.6709	36.5712	32.7088	10.4958	14.4809	8.09252	49.5341	14.7967	-1.74314	5e-05	0.00221976
XLOC_021773	Litaf	16:10958868-11066157	80.5462	64.7339	66.189	23.4806	27.5264	48.2885	91.3182	46.2703	-0.980814	0.00185	0.0366816
XLOC_021813	Myh11	16:14194526-14292406	14.7078	16.3039	17.9216	0.741102	0.912523	0.0619032	15.1383	0.509346	-4.89341	5e-05	0.00221976
XLOC_021867	Med15	16:17645758-17722930	29.8896	21.1586	27.1491	8.04438	12.8768	7.56439	27.8871	11.4992	-1.27806	0.0003	0.0094967
XLOC_021876	Slc25a1	16:17925095-17928219	86.0942	101.723	108.253	43.0656	34.3569	36.3609	76.2779	32.2222	-1.24321	5e-05	0.00221976
XLOC_021891	Gp1bb,Sept5	16:18619943-18629938	50.2764	51.0189	56.8435	32.0874	15.3799	17.7729	53.7852	21.672	-1.31138	0.0001	0.00385636
XLOC_022019	Uts2b	16:27353321-27370239	0.123008	0.615914	1.05443	0	0	0	0.874415	0	#NAME?	5e-05	0.00221976
XLOC_022037	Lrrc15	16:30269299-30283256	69.3869	15.7165	19.6579	0.0493418	0.724266	7.89846	54.9597	4.56667	-3.58916	5e-05	0.00221976
XLOC_022118	Pdia5	16:35397312-35490873	64.5385	78.1067	71.7673	15.4308	24.4761	15.6281	59.5824	15.3077	-1.96063	5e-05	0.00221976
XLOC_022126	Parp14	16:35832574-35871544	0.576136	0.645436	0.615194	4.71993	0.971358	2.18666	0.794103	3.94511	2.31267	0.0005	0.0140015
XLOC_022173	Pla1a	16:38396118-38433159	3.7854	1.98109	2.34231	0.162018	0.136755	0.513857	2.61229	0.249028	-3.39093	0.00085	0.0210786
XLOC_022174	Adprh	16:38443530-38453493	46.0443	47.0979	44.5486	19.736	18.2717	22.212	63.5356	29.3757	-1.11294	0.0003	0.0094967
XLOC_022182	Arhgap31	16:38597193-38713274	22.0047	11.2102	15.0494	1.33207	4.33475	4.78808	20.919	4.39761	-2.25002	5e-05	0.00221976
XLOC_022186	Upk1b	16:38773030-38800236	1.79344	1.94589	1.9401	0	0	0	1.83347	0	#NAME?	5e-05	0.00221976
XLOC_022246	Pvrl3	16:46387705-46498525	19.5033	18.0464	15.2709	5.89681	9.75516	6.64135	23.701	10.0074	-1.24388	0.0002	0.0068947
XLOC_022281	Alcam	16:52248995-52454074	18.6709	34.3847	26.127	0.116212	4.18727	4.07558	26.9913	2.99512	-3.17181	5e-05	0.00221976
XLOC_022293	Nfkbiz	16:55810659-55838899	10.5612	9.64716	9.55782	13.2553	35.6181	32.96	11.9688	34.1904	1.51431	5e-05	0.00221976
XLOC_022614	Zdhhc14	17:5492250-5758406	4.78586	2.19068	4.30497	0.789082	1.18184	0.671803	5.03711	1.26634	-1.99193	0.00125	0.027883
XLOC_022655	Fgfr1op	17:8165500-8196804	4.80163	3.99914	5.32689	9.62302	20.1243	11.6988	5.41668	15.8378	1.54789	0.0012	0.0271672
XLOC_022690	Sod2	17:13007838-13024493	11.7327	13.0479	12.8173	24.6902	30.1117	27.6239	13.9761	32.7459	1.22835	5e-05	0.00221976
XLOC_022903	Hs3st6,Msrb1	17:24736641-24758683	180.539	173.368	205.08	106.914	112.904	35.6664	181.207	76.366	-1.24664	5e-05	0.00221976
XLOC_022966	Crebrf	17:26715649-26777069	1.22009	0.748116	1.95066	5.59065	3.71278	3.22216	1.55198	4.74597	1.61259	0.00135	0.0294284
XLOC_022994	Hmga1	17:27556619-27565991	339.662	286.246	276.862	40.6058	94.9993	188.224	350.398	133.651	-1.39052	5e-05	0.00221976
XLOC_023040	Cdkn1a	17:29090978-29100737	294.017	249.323	287.941	124.306	18.0813	127.142	385.777	124.904	-1.62694	5e-05	0.00221976
XLOC_023273	Ppp1r18	17:35860917-35875596	122.648	68.7781	79.3873	31.1745	40.429	32.7593	125.617	49.1442	-1.35394	5e-05	0.00221976
XLOC_023405	Tnfrsf21	17:43016554-43089269	2.99293	2.91872	2.32996	0.184533	0.392076	1.18034	3.68668	0.869282	-2.08443	0.002	0.0388102
XLOC_023558	Slc5a7	17:54273509-54299034	1.24648	4.38257	3.16347	0	0	0	1.02099	0	#NAME?	0.00255	0.0459101
XLOC_023708	Clip4	17:71781946-71863884	0.37371	0.67646	0.521136	2.63804	6.52389	0.0345199	0.527702	2.82207	2.41896	0.00085	0.0210786
XLOC_023710	Lbh	17:72918304-72943227	149.946	105.964	114.946	43.7845	20.3734	47.8533	191.195	58.9363	-1.69782	5e-05	0.00221976
XLOC_023797	Tmem178	17:80944617-81002003	1.14886	0.421213	0.873735	25.8253	2.13182	0.044939	0.8907	13.0057	3.86806	5e-05	0.00221976
XLOC_024228	Slc9a3r2	17:24639281-24650309	32.2937	30.8834	29.034	11.4419	5.75386	6.90833	32.2687	9.27093	-1.79935	5e-05	0.00221976
XLOC_024285	Arhgdig,Pdia2	17:26195998-26211324	8.19087	10.6262	9.98926	1.09492	0.41158	0.824536	10.4293	0.90549	-3.5258	5e-05	0.00221976
XLOC_024290	Dusp1	17:26505050-26508986	89.5742	50.3846	50.2113	12.5367	32.0705	4.86341	91.6365	23.8107	-1.94431	5e-05	0.00221976
XLOC_024379	Mdga1	17:29827955-29970087	8.22694	8.60668	10.1101	0.0582434	0.549378	0.557133	8.58285	0.364201	-4.55865	5e-05	0.00221976
XLOC_024453	4931413I07Rik,Angptl4	17:33773749-33785724	9.06243	10.3177	9.92354	34.4623	7.73816	27.7306	12.4832	30.2001	1.27457	0.0006	0.016276
XLOC_024598	H2-T22	17:35994452-36042747	30.0137	31.7982	34.1137	46.6495	34.8479	234.725	35.82	121.708	1.76459	0.00095	0.0229336
XLOC_024760	Slc29a1	17:45576244-45599606	20.453	45.2668	35.5937	148.76	113.18	20.5662	36.628	94.5926	1.36878	5e-05	0.00221976
XLOC_024809	Gm5814	17:47410362-47410796	79.2197	18.6501	32.2176	0	0	0	45.4831	0	#NAME?	0.00035	0.0107071
XLOC_024894	Slc5a7	17:54273509-54299034	1.50969	4.80669	4.12382	0	0	0	3.95574	0	#NAME?	5e-05	0.00221976
XLOC_024955	C3	17:57203969-57228136	0.764093	0.583424	1.35294	53.1683	128.966	22.8612	0.808682	59.6139	6.20393	5e-05	0.00221976
XLOC_025012	Arhgap28	17:67842561-68004120	3.33335	3.5978	3.5749	6.08021	14.2521	3.79124	3.1755	8.20442	1.36942	0.00285	0.0499766
XLOC_025033	Ndc80	17:71496099-71526857	6.44197	11.5377	10.1982	23.4302	28.7507	21.6929	8.16957	21.7367	1.4118	0.00025	0.00830383
XLOC_025057	Xdh	17:73883588-73950182	0.698541	0.593237	1.1116	0.690943	4.02039	12.9885	0.690569	5.39477	2.9657	5e-05	0.00221976
XLOC_025090	Eif2ak2,Gm6548	17:78848461-78906992	12.9079	11.2785	12.8453	40.6781	28.5947	35.0247	16.9447	44.1779	1.38249	0.00065	0.0173479
XLOC_025115	Map4k3	17:80580511-80728522	24.4333	22.9828	22.7997	57.1155	48.3475	22.9082	24.6176	50.0254	1.02297	0.00095	0.0229336
XLOC_025301	Fzd8	18:9212158-9218134	2.93435	3.0901	4.42507	21.2794	9.0537	3.12374	4.50392	15.9504	1.82434	0.0004	0.0118195
XLOC_025324	Gata6	18:11049086-11085726	3.03145	1.28287	1.23369	2.51928	7.75224	7.14724	2.35196	7.82605	1.73442	0.0011	0.0255711
XLOC_025340	Ttc39c	18:12599925-12738529	4.70249	5.48662	4.06279	4.59612	6.24846	43.3468	4.90292	18.322	1.90186	5e-05	0.00221976
XLOC_025367	Gm7665	18:16274500-16275024	98.6763	73.313	80.6999	36.2913	42.2518	40.3794	147.727	61.6706	-1.26028	0.00075	0.0193638
XLOC_025681	Snx24	18:53245598-53390910	25.2312	22.685	22.9267	5.92544	8.09152	19.519	28.3746	12.917	-1.13533	0.0021	0.0399
XLOC_025717	Prrc1	18:57354557-57731065	73.8029	47.7272	59.8199	24.1078	33.5692	18.9977	57.7057	24.4869	-1.2367	0.00145	0.0306894
XLOC_025722	Slc12a2	18:57878275-57946972	5.23501	4.3965	5.8004	3.35316	19.4648	21.1242	5.67916	16.4901	1.53785	5e-05	0.00221976
XLOC_025742	Iigp1	18:60376028-60392900	0.149958	0.275947	0.0844069	4.58372	0.632142	5.06249	0.229536	5.07932	4.46785	5e-05	0.00221976
XLOC_025822	Tubb6	18:67390712-67449210	388.735	325.526	343.869	119.538	147.403	185.632	476.882	212.772	-1.16432	0.00035	0.0107071
XLOC_025842	Tcf4	18:69343355-69689079	24.9486	19.7331	20.5977	45.417	51.2487	33.3708	18.0386	37.4843	1.0552	0.00185	0.0366816
XLOC_025885	Smad7	18:75367325-75395935	60.9921	22.0028	23.2818	11.9479	10.1948	15.9393	55.4841	17.7048	-1.64793	0.00025	0.00830383
XLOC_025927	Pqlc1	18:80253291-80292933	30.8737	31.8772	32.5239	13.1666	9.11599	10.7423	36.6392	12.8122	-1.51587	0.0001	0.00385636
XLOC_026112	Cdh2	18:16567769-16809323	58.4609	64.5159	65.8923	6.4504	25.0024	39.1072	60.8596	23.445	-1.37621	5e-05	0.00221976
XLOC_026256	Hbegf	18:36504789-36517569	210.871	83.4923	62.833	3.39249	16.9833	30.6053	152.717	21.7639	-2.81085	5e-05	0.00221976
XLOC_026296	Spry4	18:38583526-38601268	14.3365	5.01821	6.07588	1.81221	0.985901	2.35177	13.6205	2.40583	-2.50117	5e-05	0.00221976
XLOC_026327	Dpysl3	18:43320585-43438286	128.165	65.259	75.3996	21.7881	38.5872	23.9412	91.678	32.4877	-1.49668	5e-05	0.00221976
XLOC_026542	Rab27b	18:69979130-70141605	1.24382	1.53476	0.942652	4.06334	6.34214	3.81516	1.60644	6.28869	1.96889	0.0009	0.0219301
XLOC_026543	Dynap	18:70240428-70244584	0.229212	0.94672	1.13744	0	0	0	0.912029	0	#NAME?	0.00135	0.0294284
XLOC_026603	Setbp1	18:78750378-79110417	1.38041	2.22939	1.32374	7.38689	9.27142	4.30901	2.38622	9.04411	1.92225	5e-05	0.00221976
XLOC_026682	Cpt1a	19:3323300-3387988	12.7938	15.3064	15.6461	43.1487	10.4478	32.4117	14.0791	28.3428	1.00943	0.0009	0.0219301
XLOC_026699	BC021614	19:4056367-4066567	1.9456	2.02818	3.05278	0.540794	0.507361	0.311739	3.98335	0.837305	-2.25016	5e-05	0.00221976
XLOC_026744	Cd248	19:5068052-5085553	141.532	214.04	213.75	73.7001	19.1347	19.1666	304.664	58.5039	-2.38061	5e-05	0.00221976
XLOC_026805	Ehd1	19:6276670-6300403	121.6	109.648	133.736	37.6803	43.5462	48.4096	183.415	61.8054	-1.5693	0.0003	0.0094967
XLOC_026894	Fth1	19:9982383-10001633	532.876	779.179	772.827	2271.41	2242.31	1395.24	740.367	2193.09	1.56665	5e-05	0.00221976
XLOC_026896	Fads3	19:10041513-10060640	145.686	147.282	153.167	54.706	68.7173	43.5764	158.317	57.0307	-1.47301	0.0001	0.00385636
XLOC_026974	Fam111a	19:12545739-12598135	10.1081	17.8278	14.6994	26.915	23.2726	39.0205	20.0748	41.2894	1.04039	0.0015	0.0314914
XLOC_027121	Kank1	19:25236974-25434503	8.76367	6.41845	5.22216	30.928	11.9725	3.31231	9.0602	20.7724	1.19705	0.0005	0.0140015
XLOC_027125	Smarca2	19:26605049-26823907	10.5046	12.8856	10.1457	58.7893	21.3899	41.4903	9.63428	36.4011	1.91773	0.0001	0.00385636
XLOC_027166	Il33	19:29925113-29960760	0.44754	0.126952	0.121325	0.254504	15.013	2.15459	0.121259	6.55944	5.75741	0.0004	0.0118195
XLOC_027170	Uhrf2	19:30030512-30093948	11.0586	18.6564	16.389	33.9971	42.4185	19.9076	17.0403	38.299	1.16835	0.0006	0.016276
XLOC_027199	Fas	19:34290639-34327835	3.38553	8.96228	7.3368	31.1645	12.6163	12.6482	6.66793	20.0484	1.58818	0.0016	0.033057
XLOC_027203	Ifit2	19:34550686-34576749	3.86203	2.81496	2.71877	11.5332	5.18275	13.5524	4.57051	14.7777	1.69299	0.0002	0.0068947
XLOC_027204	Ifit3	19:34583519-34589307	1.27284	2.10178	1.25805	30.2022	4.36196	35.2616	2.18407	36.2479	4.05281	5e-05	0.00221976
XLOC_027208	Ifit1	19:34592887-34662407	1.63644	1.39799	0.700101	26.4532	8.84667	32.6105	1.77853	34.5811	4.28123	5e-05	0.00221976
XLOC_027216	Kif20b	19:34922357-34975731	2.28941	4.82581	5.61129	16.484	15.1668	14.5315	4.42781	15.52	1.80946	5e-05	0.00221976
XLOC_027237	Kif11	19:37376374-37422006	5.50474	10.2985	11.2094	29.9094	22.7745	17.9029	10.0605	26.071	1.37374	5e-05	0.00221976
XLOC_027255	Plce1	19:38481108-38785299	0.173249	0.966912	0.536797	18.3515	1.3509	0.0403795	0.640083	7.70463	3.58939	0.00025	0.00830383
XLOC_027303	Ubtd1	19:41981337-42034651	24.7332	29.6048	28.0584	7.29387	15.5798	12.206	37.4787	16.4861	-1.18483	0.00125	0.027883
XLOC_027376	Trim8	19:46500107-46516792	24.3844	23.556	23.0398	10.9393	13.0439	10.7749	33.6606	16.9944	-0.986	0.00225	0.041833
XLOC_027377	-	19:46522911-46523145	5.06355	0	0	0	0	0	4.84906	0	#NAME?	0.0008	0.0203659
XLOC_027422	Dusp5	19:53528687-53542668	91.7843	39.3925	23.8772	3.33815	4.08868	18.5391	69.161	12.1574	-2.50812	5e-05	0.00221976
XLOC_027496	-	19:60791125-60791372	1.35569	13.0553	0	0	0	0	5.85039	0	#NAME?	0.00115	0.0262639
XLOC_027883	Ostf1	19:18579327-18631835	49.4146	42.846	44.6007	26.4063	18.9363	19.9539	45.052	22.5649	-0.997511	0.0008	0.0203659
XLOC_027893	Anxa1	19:20373427-20390944	1059.09	766.856	804.254	293.436	364.78	642.237	780.791	391.654	-0.995356	0.0014	0.0299094
XLOC_027960	Glis3	19:28258787-28720027	4.79308	3.15127	6.48659	22.1333	13.8383	2.78527	5.69378	16.6173	1.54523	0.0001	0.00385636
XLOC_027973	Gm5518	19:29159715-29161449	10.6656	10.0476	11.2229	24.5053	29.6617	21.4175	16.9671	40.8643	1.2681	0.00035	0.0107071
XLOC_027995	Sgms1	19:32122607-32391184	21.7	16.8406	17.7413	8.64612	10.143	5.84156	23.287	9.29578	-1.32488	0.0001	0.00385636
XLOC_028039	Htr7	19:35958502-36058075	0.438192	1.52882	1.43183	0	0	0.0374033	1.83479	0.0101703	-7.49511	5e-05	0.00221976
XLOC_028282	Ablim1	19:57032732-57314919	2.13694	1.73756	1.92046	18.4443	8.08625	3.05041	2.4477	12.1663	2.31339	5e-05	0.00221976
XLOC_028288	Gfra1	19:58204138-58455967	40.8338	7.59664	9.88065	8.64376	1.93899	3.7609	27.883	6.10888	-2.1904	0.0001	0.00385636
XLOC_028357	Frmd4a	2:4017716-4614043	27.5059	23.0096	26.8336	7.023	6.3238	22.3824	33.4227	15.3003	-1.12727	0.00105	0.0247566
XLOC_028369	Phyh	2:4919012-5012791	2.22116	5.36038	3.3842	44.1379	25.1364	14.6839	3.56187	28.9284	3.02178	0.0004	0.0118195
XLOC_028675	-	2:23067687-23067932	11.1907	0	0	0	0	0	4.14527	0	#NAME?	0.001	0.0238871
XLOC_028695	Il1rn	2:24336852-24351822	14.3842	14.3429	23.4177	0.142769	499.009	0.762553	16.0661	158.779	3.30493	0.0002	0.0068947
XLOC_028812	Col5a1	2:27882924-28039523	583.116	579.552	602.002	163.201	174.005	30.8397	594.978	123.676	-2.26627	5e-05	0.00221976
XLOC_028898	Ncs1	2:31245122-31298406	28.5673	25.39	30.0921	11.1581	10.2004	10.334	39.9773	15.3285	-1.38296	5e-05	0.00221976
XLOC_028949	Ptrh1	2:32775773-32784428	132.78	104.064	120.536	33.3699	35.692	28.3748	129.222	36.3499	-1.82983	0.0001	0.00385636
XLOC_028961	Angptl2	2:33133183-33371486	88.3366	81.8394	86.7363	59.205	47.081	11.1848	123.028	56.6175	-1.11966	0.0006	0.016276
XLOC_029034	Gm13436	2:36807778-36808415	33.2455	23.3136	30.4996	17.5739	10.0422	11.3016	61.169	23.1589	-1.40123	0.0022	0.0412404
XLOC_029164	Rif1	2:52072808-52122493	2.34965	2.82839	2.069	7.95764	8.45589	8.15896	3.44897	10.0097	1.53716	0.00025	0.00830383
XLOC_029180	Galnt13	2:54436316-55118309	2.1743	0.976846	1.1325	10.6818	9.8684	8.48523	1.54501	8.04531	2.38053	0.00285	0.0499766
XLOC_029336	Itga6	2:71745615-71859261	16.9264	15.8415	14.5105	3.11273	2.42961	5.31002	19.5184	4.43125	-2.13905	5e-05	0.00221976
XLOC_029340	Pdk1	2:71873223-71903858	2.26722	5.65273	4.50112	12.0544	20.5303	4.03898	4.35736	11.8878	1.44796	0.0019	0.0374689
XLOC_029404	Gm24574,Hnrnpa3	2:75645844-75670313	4.47937	5.64692	6.06207	9.7755	14.5579	13.54	5.83323	16.7365	1.52063	0.0001	0.00385636
XLOC_029486	Itgav	2:83724086-83806925	105.784	127.368	118.138	49.8218	53.8862	43.1412	135.7	57.1719	-1.24704	0.0016	0.033057
XLOC_029510	Ube2l6	2:84798593-84810335	2.42795	4.32021	3.51327	22.7676	6.84681	16.3797	4.01988	19.1466	2.25187	5e-05	0.00221976
XLOC_029521	Tnks1bp1	2:85048021-85073048	147.244	81.5141	107.065	53.9378	55.2949	42.3085	107.08	46.8863	-1.19144	0.00015	0.0054497
XLOC_029659	Arhgap1	2:91643610-91672334	85.1171	53.3688	68.048	26.9189	38.5255	35.7574	75.781	38.6802	-0.97024	0.00225	0.041833
XLOC_029740	Fjx1	2:102449365-102452499	13.4858	6.4465	4.95826	0.097732	3.56133	1.615	13.924	2.7022	-2.36537	5e-05	0.00221976
XLOC_029791	Pax6	2:105536079-105904564	0.217782	0.35254	0.313155	0.72883	1.1024	4.19396	0.30987	1.82479	2.55799	5e-05	0.00221976
XLOC_029805	-	2:107031212-107031421	0	27.5758	5.13953	0	0	0	11.192	0	#NAME?	0.00185	0.0366816
XLOC_029915	Bub1b	2:118598210-118641691	8.06571	13.1965	11.3678	32.6215	34.503	19.3298	10.0812	24.5386	1.28339	0.0007	0.0182803
XLOC_029999	Sord	2:122234748-122265508	2.0132	2.18089	2.32035	20.2611	10.951	8.95992	2.60085	15.5652	2.58127	5e-05	0.00221976
XLOC_030012	Sqrdl	2:122765236-122809569	3.02586	7.60022	6.95991	31.0341	14.9681	12.2375	6.47506	19.2894	1.57484	0.0005	0.0140015
XLOC_030015	Sema6d	2:124089968-124668196	1.59591	0.974809	1.98351	0	0.105461	0.0955942	1.81866	0.0897663	-4.34056	5e-05	0.00221976
XLOC_030033	Fgf7	2:125830303-126152004	36.1625	32.8168	52.7929	68.4883	228.799	191.185	56.2938	228.122	2.01875	0.00065	0.0173479
XLOC_030105	Slc20a1	2:129197251-129235604	192.35	94.7767	88.5734	13.1673	44.1207	29.2119	140.5	34.0601	-2.04442	5e-05	0.00221976
XLOC_030229	Ism1	2:139256875-139758581	0.243581	0.53177	0.531455	5.88747	12.2864	1.4218	0.628587	7.92477	3.65618	0.00055	0.0152144
XLOC_030249	Otor	2:143078472-143081713	0	0	0	0	2.91969	0	0	1.01699	inf	5e-05	0.00221976
XLOC_030273	Slc24a3	2:145167753-145642166	0.739605	2.86709	1.77945	19.3026	7.5951	15.1744	1.63856	12.4166	2.92177	0.0001	0.00385636
XLOC_030276	BC039771,Rin2	2:145675366-145887774	5.52629	5.48359	3.79954	25.8324	15.7944	9.89705	6.64726	24.5635	1.88569	5e-05	0.00221976
XLOC_030280	Cfap61	2:145917478-146215039	0.0428311	0.131001	0.275662	0.466329	0.17158	0.119059	2.08339	0.325868	-2.67657	0.0011	0.0255711
XLOC_030306	Gzf1	2:148679136-148692956	2.44609	4.22255	4.29542	9.01937	6.44302	12.075	5.08512	13.2355	1.38006	0.0001	0.00385636
XLOC_030369	Srxn1	2:152105515-152111614	56.9157	23.9346	37.801	12.5395	12.6779	29.3667	63.4742	28.3049	-1.16512	0.00255	0.0459101
XLOC_030495	Dlgap4	2:156613704-156764367	89.5416	56.4649	77.9174	19.0191	23.688	25.9138	65.2864	24.4456	-1.41721	5e-05	0.00221976
XLOC_030496	Myl9	2:156775419-156784709	1029.57	962.421	962.351	399.365	583.6	68.5037	1309.69	440.862	-1.57082	5e-05	0.00221976
XLOC_030512	Src	2:157418443-157472091	49.7733	38.7501	39.7337	14.497	21.3573	19.46	42.4813	20.8157	-1.02916	0.00065	0.0173479
XLOC_030520	Nnat	2:157542438-157571274	7.24951	4.2008	5.87988	1.46844	1.77999	2.3889	7.87014	0.978325	-3.008	0.0006	0.016276
XLOC_030668	Snai1	2:167538194-167542820	94.1765	34.6712	61.0226	32.7154	13.2305	9.37997	88.0565	25.098	-1.81086	5e-05	0.00221976
XLOC_030820	Gm14414	2:177460274-177460847	15.3679	8.34381	7.22115	5.85479	1.26769	2.33924	18.4914	4.74845	-1.96133	0.002	0.0388102
XLOC_030854	Adrm1	2:180171484-180176288	136.307	94.3227	120.791	34.9444	67.7526	70.916	108.049	55.0336	-0.973302	0.00135	0.0294284
XLOC_030989	Itih2	2:10094589-10131396	2.12588	4.11632	1.7518	2.18514	31.7149	1.18673	2.2949	11.1729	2.2835	5e-05	0.00221976
XLOC_031169	Tor4a	2:25192423-25196886	2.90865	4.62806	4.30246	11.4806	8.06206	6.02888	5.92485	13.0356	1.13761	0.00265	0.0473824
XLOC_031222	Notch1	2:26445695-26516663	9.42226	13.354	14.764	6.40684	1.43426	4.36302	13.7786	3.48467	-1.98334	0.0007	0.0182803
XLOC_031321	Ier5l	2:30471531-30474265	36.7857	19.3387	28.2573	14.1541	8.95771	6.94339	41.7876	13.3218	-1.64928	5e-05	0.00221976
XLOC_031360	Lcn2	2:32384632-32388252	0.11698	0.155961	0.103471	437.938	346.223	453.695	0.0594646	415.748	12.7714	5e-05	0.00221976
XLOC_031411	Phf19	2:34893750-34916014	0.96767	1.50406	1.39903	4.12557	4.30454	5.6727	1.62089	5.88233	1.8596	0.0007	0.0182803
XLOC_031456	Zbtb26,Zbtb6	2:37425363-37443171	3.04128	3.09117	2.60139	7.86078	6.16844	5.73719	4.6119	10.1763	1.14178	0.0026	0.0466258
XLOC_031520	-	2:50451742-50452950	0	0	0	1.28205	1.38368	0	0	0.916551	inf	5e-05	0.00221976
XLOC_031527	-	2:50866680-50876985	0.0332614	0.0507669	0.0349812	0.198524	2.76832	0	0.0692042	1.37601	4.31349	0.00015	0.0054497
XLOC_031532	Rnd3	2:51056413-51149178	46.1354	39.2487	36.584	142.538	97.9037	19.8755	52.4864	119.286	1.18441	0.0004	0.0118195
XLOC_031540	Rbm43	2:51923960-51935163	2.89891	3.81996	3.06889	12.8597	5.89863	7.00288	4.34802	11.9042	1.45304	0.00235	0.0432942
XLOC_031543	Nmi	2:51948319-51973604	2.51515	0.94181	1.2147	3.90101	4.45779	12.8849	1.41611	6.40354	2.17694	0.00235	0.0432942
XLOC_031549	Cacnb4	2:52425011-52676831	0.0936065	0.0825879	0.153201	15.0853	0.215922	0.078115	0.142017	3.31792	4.54614	0.00035	0.0107071
XLOC_031611	Fap	2:62496058-62576307	5.53769	1.49704	2.04296	0.144417	0	0.0795687	2.87828	0.0910878	-4.98181	5e-05	0.00221976
XLOC_031613	Ifih1	2:62592924-62646333	2.11246	1.90488	1.31026	8.05469	3.89831	8.44806	1.81542	7.84668	2.11178	0.0001	0.00385636
XLOC_031620	Gm13577	2:64474013-64474956	0.530083	0.396647	0.453126	2.47989	3.55981	2.99212	1.53478	7.32009	2.25383	0.001	0.0238871
XLOC_031651	Spc25	2:69191012-69206194	12.6514	21.5311	17.9053	62.2007	35.1152	26.3547	17.69	41.7517	1.2389	0.00075	0.0193638
XLOC_031654	Lrp2	2:69424339-69586077	1.44976	0.587569	1.09579	0.00822538	0.060221	0.189558	1.13104	0.0785627	-3.84766	0.0005	0.0140015
XLOC_031703	Sp3	2:72936426-72988677	11.6162	13.3186	11.3584	21.8614	19.4048	21.283	15.9412	32.0517	1.00764	0.00095	0.0229336
XLOC_031744	-	2:75638103-75645734	24.4075	27.8512	35.8566	0.2631	10.2618	2.69639	46.6942	7.72569	-2.59551	5e-05	0.00221976
XLOC_031793	Pde1a	2:79834452-80129458	0.0626544	0.717613	0.939433	0.509696	10.802	2.6128	0.568588	4.58693	3.01207	0.0001	0.00385636
XLOC_031826	Tfpi	2:84432854-84476811	48.1434	23.4778	34.6545	0.911821	0.523236	4.21295	38.7259	2.0998	-4.20498	5e-05	0.00221976
XLOC_032165	Cd44	2:102811140-102901946	430.717	190.276	280.523	17.9058	52.5323	152.806	424.826	112.629	-1.91529	5e-05	0.00221976
XLOC_032202	Depdc7	2:104721783-104742878	0.786027	0.310453	0.624294	1.27633	0.525535	8.09009	0.645375	3.41157	2.40223	0.0013	0.0287167
XLOC_032255	Fibin	2:110359391-110363270	17.7562	5.73598	6.12055	0.246143	1.212	7.52616	15.6032	4.95575	-1.65467	0.00185	0.0366816
XLOC_032312	Grem1	2:113746155-113758646	62.1314	21.1481	42.1566	100.829	34.503	254.849	64.2093	206.75	1.68703	5e-05	0.00221976
XLOC_032352	Bmf	2:118528756-118554745	0.228613	0.0746663	0.189828	2.16348	1.52151	0.555433	0.248507	2.00882	3.01499	5e-05	0.00221976
XLOC_032459	Slc30a4	2:122681232-122721456	7.18077	7.83767	7.01758	11.2324	23.1592	16.5519	10.4644	25.0221	1.25771	5e-05	0.00221976
XLOC_032473	Fbn1	2:125300338-125507993	163.818	261.999	249.857	84.4411	133.84	12.8479	256.007	87.6082	-1.54705	0.00035	0.0107071
XLOC_032521	Bub1	2:127800785-127831865	5.1456	9.8017	7.02743	20.4952	17.3643	20.8165	6.76275	18.3598	1.44087	5e-05	0.00221976
XLOC_032554	Ckap2l	2:129246375-129297212	6.30874	10.8982	10.2548	22.514	25.2263	13.5258	12.659	27.9012	1.14017	0.0009	0.0219301
XLOC_032574	Cpxm1	2:130390774-130397574	3.72154	6.08854	4.87067	5.80961	1.29965	37.8034	4.70475	16.5431	1.81404	0.0001	0.00385636
XLOC_032613	Adra1d	2:131540069-131563210	19.8853	37.3773	25.5684	13.4997	13.2933	7.35955	42.075	17.7124	-1.2482	0.00145	0.0306894
XLOC_032619	Rassf2	2:131989414-132030327	1.14368	2.09453	1.82357	2.37384	9.25893	3.92306	2.14056	6.0422	1.49709	0.0023	0.0426754
XLOC_032658	Jag1	2:137081454-137116644	50.3088	15.7854	16.7229	1.0246	4.10075	0.746369	31.4876	2.24147	-3.81227	5e-05	0.00221976
XLOC_032738	Thbd	2:148403787-148408426	15.4939	16.5901	39.351	0.0358815	3.57665	6.5652	38.8867	5.86131	-2.72998	5e-05	0.00221976
XLOC_032847	Foxs1	2:152931850-152933378	26.288	23.0879	18.7687	1.73975	0.960855	0.122085	33.9306	1.28952	-4.71768	5e-05	0.00221976
XLOC_032851	Pdrg1	2:153008888-153015427	94.4836	119.026	126.819	29.735	37.1237	69.3533	138.343	54.1251	-1.35388	5e-05	0.00221976
XLOC_033027	Jph2	2:163336241-163398313	19.5794	25.4979	21.5726	13.2924	14.8334	0.429048	29.1227	13.2116	-1.14034	0.002	0.0388102
XLOC_033158	Atp9a	2:168634437-168742409	6.51609	5.84838	7.62781	0.990203	0.2559	1.51924	6.51533	0.832685	-2.968	5e-05	0.00221976
XLOC_033211	Zbp1	2:173204964-173218944	0.136849	0.170826	0.195959	0.234835	0.850446	7.52481	0.247891	3.19935	3.69	0.00205	0.039278
XLOC_033212	Pmepa1	2:173224368-173276533	140.502	129.427	150.143	25.3817	35.5114	15.4945	146.987	29.258	-2.32879	5e-05	0.00221976
XLOC_033244	Gm14391,Gm14399	2:175126907-175206917	1.03372	1.39848	1.24921	35.6036	3.46556	3.35851	1.30279	11.4354	3.13383	0.0003	0.0094967
XLOC_033352	Helz2	2:181227614-181242027	2.4056	1.97179	1.83158	5.03474	2.76304	5.43945	2.88439	6.0605	1.07117	0.00235	0.0432942
XLOC_033443	Fabp5	3:10012547-10016607	94.429	155.824	150.001	5.46681	106.09	76.6296	127.424	60.1597	-1.08277	0.00185	0.0366816
XLOC_033480	Car13	3:14641604-14663819	1.80103	3.14001	3.54468	8.78679	16.1168	21.453	3.41759	19.1316	2.48491	5e-05	0.00221976
XLOC_033484	Car2	3:14886178-14902663	3.63354	0.976501	1.3595	0.334981	0.29494	0.220591	2.10492	0.364127	-2.53125	0.00215	0.040428
XLOC_033533	Cp	3:19957053-20035319	0.361781	0.166579	1.69006	0.640309	45.3736	17.8104	0.812049	20.9734	4.69085	0.00175	0.0354716
XLOC_033582	Tnik	3:28263213-28675858	6.51548	2.90657	3.66777	0.721959	1.71443	0.743212	4.49674	1.07273	-2.0676	0.0001	0.00385636
XLOC_033693	Bbs12,Fgf2,Gm43439	3:37307748-37579096	13.2655	17.7688	15.9311	5.09362	3.30427	6.13087	24.1995	7.45176	-1.69932	0.0003	0.0094967
XLOC_033699	Gm43820,Spry1	3:37638578-37647952	24.1038	21.5008	24.1151	5.37139	4.05838	7.8563	34.9441	8.97593	-1.96091	5e-05	0.00221976
XLOC_033714	Fat4	3:38874569-39011985	2.29743	2.97404	2.38164	27.6775	13.4719	4.40712	3.83336	22.7006	2.56605	5e-05	0.00221976
XLOC_033803	Mgst2	3:51636495-51682677	1.33305	0.425905	0	5.3567	3.75286	17.1192	0.488429	8.25906	4.07976	5e-05	0.00221976
XLOC_033813	Foxo1	3:52268335-52353221	0.830388	1.0679	0.779582	3.23771	2.52797	0.801481	1.36783	3.42005	1.32213	0.0019	0.0374689
XLOC_033820	Lhfp	3:53038584-53261690	117.374	101.58	123.593	52.5301	52.2765	48.2927	156.2	69.8587	-1.16088	0.00015	0.0054497
XLOC_033854	Dclk1	3:55242363-55539068	7.55457	8.43025	17.3182	27.103	34.7743	15.0594	11.0981	30.5067	1.45881	0.0003	0.0094967
XLOC_033941	Mme	3:63241536-63386129	1.09042	1.79496	1.3328	29.4788	24.5477	0.282579	1.30479	16.9105	3.69603	5e-05	0.00221976
XLOC_033978	Ptx3	3:66053557-66296837	8.90084	35.3529	52.1648	366.511	191.425	69.9894	49.9562	336.675	2.75262	5e-05	0.00221976
XLOC_033999	Smc4	3:69004737-69034623	20.8942	33.6418	30.8023	82.6647	78.6635	57.9777	27.8575	70.6717	1.34307	0.0001	0.00385636
XLOC_034076	Gm42476,Pdgfc	3:81030468-81214704	32.0034	28.4811	23.7672	7.68189	9.1057	8.82739	37.872	12.088	-1.64755	5e-05	0.00221976
XLOC_034104	Sfrp2	3:83696199-83789964	2.14225	5.24866	5.16917	296.998	56.6089	2.5521	6.99831	186.578	4.73663	5e-05	0.00221976
XLOC_034128	Lrba	3:86224136-86782964	2.05133	4.23691	2.59192	4.56649	24.742	2.69729	3.01031	11.3444	1.914	0.00035	0.0107071
XLOC_034164	Nes	3:87970998-87980461	21.2557	20.9433	14.3346	0.0437505	7.17969	3.79738	28.7486	5.3307	-2.43109	5e-05	0.00221976
XLOC_034210	Fam189b	3:89183139-89189295	9.46689	12.3111	10.3822	4.867	5.50318	2.62701	13.5915	5.23283	-1.37704	0.0012	0.0271672
XLOC_034232	Adar	3:89715021-89764948	9.75941	9.23794	11.0846	19.5826	12.6494	22.2359	10.0635	20.638	1.03617	0.00115	0.0262639
XLOC_034269	S100a16	3:90537253-90543151	21.0428	26.7637	28.5184	3.44948	3.83909	0.709934	35.4786	3.55681	-3.3183	5e-05	0.00221976
XLOC_034274	S100a6	3:90612856-90628407	2972.93	2427.44	2543.42	1223.14	830.906	2270.75	2809.15	1388.79	-1.0163	0.0021	0.0399
XLOC_034340	S100a10	3:93555079-93565037	553.041	363.23	492.19	114.987	302.701	180.514	540.522	232.682	-1.21599	5e-05	0.00221976
XLOC_034388	Rfx5	3:94954074-94962048	2.14409	3.48785	3.54898	11.5237	5.83517	5.06497	3.65503	9.07143	1.31145	0.00085	0.0210786
XLOC_034408	Ctsk	3:95499255-95509387	72.4354	57.6384	66.0284	8.11666	19.0558	45.9427	65.8684	25.5001	-1.36908	0.0003	0.0094967
XLOC_034475	Txnip	3:96555764-96566801	21.2158	30.7454	49.1922	173.425	31.684	25.0394	42.6775	99.3642	1.21925	0.00115	0.0262639
XLOC_034490	Acp6	3:97158751-97177299	7.73561	8.67756	6.99522	35.3393	9.85821	17.7683	7.50669	19.4923	1.37665	0.00085	0.0210786
XLOC_034510	Zfp697	3:98380495-98763127	5.93164	5.20289	6.49223	1.25319	1.17795	1.82979	9.67553	2.38928	-2.01776	5e-05	0.00221976
XLOC_034569	Ngf	3:102469918-102521019	54.9474	44.1979	35.4901	4.94676	4.15212	3.78343	61.8453	6.34722	-3.28447	5e-05	0.00221976
XLOC_034830	Cnn3	3:121424235-121458372	510.815	334.967	362.185	137.978	290.457	125.827	459.687	195.542	-1.23317	0.0002	0.0068947
XLOC_034836	F3	3:121723536-121735268	346.428	158.15	222.721	92.6928	69.4238	182.917	308.705	146.601	-1.07433	0.00085	0.0210786
XLOC_034903	Zgrf1	3:127553488-127618638	0.686608	1.60573	1.13067	4.99763	2.01523	2.56229	1.19027	3.6281	1.60793	0.00225	0.041833
XLOC_034978	Dkk2	3:132085070-132180304	5.37428	14.631	10.3714	6.49285	2.50493	5.08991	13.5581	5.12333	-1.404	0.00205	0.039278
XLOC_035070	Gbp3	3:142560024-142573214	0.595248	0.931357	0.354694	10.3625	3.65434	14.5107	0.6929	10.471	3.91761	5e-05	0.00221976
XLOC_035319	Fabp9,Gm37389,Pmp2	3:10179834-10197283	1.49564	4.86284	2.53077	0	0	0	3.63326	0	#NAME?	5e-05	0.00221976
XLOC_035434	Ect2	3:27097087-27153878	6.72301	11.443	14.5299	27.1371	35.0197	21.3628	9.09098	23.8775	1.39314	0.0001	0.00385636
XLOC_035451	Mecom	3:29951115-30548008	2.21332	5.87605	2.97244	36.0639	5.29426	2.51406	4.16347	19.6723	2.24031	0.0002	0.0068947
XLOC_035469	Phc3	3:30855815-30969458	2.62285	4.06405	4.16958	6.79447	6.13099	3.70018	4.4407	8.514	0.939051	0.002	0.0388102
XLOC_035539	Ccna2	3:36552605-36572150	13.1152	23.1458	28.2358	50.1033	49.6625	30.9125	25.5802	59.5259	1.21849	0.0018	0.036123
XLOC_035877	Ift80	3:68892498-69004570	1.84355	2.80884	2.82169	13.1563	11.5213	5.67805	2.78408	10.7743	1.95232	0.0001	0.00385636
XLOC_035930	Golim4	3:75873226-76001136	104.868	84.8641	96.4724	29.1708	27.4455	24.1623	111.195	34.9994	-1.66769	5e-05	0.00221976
XLOC_035973	Gucy1b3	3:82032005-82074719	2.83971	1.18293	1.55731	0	0	0	1.6909	0	#NAME?	5e-05	0.00221976
XLOC_035993	Tlr2	3:83836055-83841767	0.616351	0.326358	0.689695	18.1886	12.5264	7.81608	0.935168	20.2088	4.43362	5e-05	0.00221976
XLOC_036083	Lmna	3:88480146-88509956	444.526	467.064	472.821	224.091	208.859	164.401	480.575	202.839	-1.24442	5e-05	0.00221976
XLOC_036122	Adam15	3:89283643-89349996	54.8535	63.8656	77.934	26.5889	29.4568	30.287	64.7023	28.3457	-1.19069	5e-05	0.00221976
XLOC_036398	Mir7225,Pde4dip	3:97689823-97888707	15.9369	14.7853	16.515	6.47554	9.4648	6.0084	17.3275	8.29955	-1.06196	0.00115	0.0262639
XLOC_036406	Phgdh	3:98313169-98339990	241.691	239.385	260.785	59.7761	139.28	163.748	232.702	114.951	-1.01747	0.00065	0.0173479
XLOC_036585	Slc6a17	3:107467542-107518018	7.84203	8.07439	8.09843	1.56191	0.649849	3.33317	9.46674	1.93703	-2.28902	0.00015	0.0054497
XLOC_036591	Csf1	3:107696640-107785897	378.592	361.578	406.995	126.879	101.366	270.172	479.673	209.366	-1.19602	0.0014	0.0299094
XLOC_036687	Vcam1	3:116109546-116141016	21.8882	31.1444	36.8333	68.1567	48.0758	74.8835	40.1951	87.0162	1.11426	0.00025	0.00830383
XLOC_036690	Cdc14a	3:116272552-116424032	0.119337	0.531798	0.672268	1.88377	1.77581	1.29967	0.468548	2.13577	2.18849	0.00185	0.0366816
XLOC_036776	Synpo2	3:123076517-123236149	2.76576	2.1035	1.981	0.215703	1.30975	0.226922	3.64837	0.665295	-2.45518	0.00135	0.0294284
XLOC_036897	Npnt	3:132881744-132950315	19.2427	6.83294	13.269	124.581	14.1019	7.13946	15.9256	57.4618	1.85126	5e-05	0.00221976
XLOC_037086	Ifi44	3:151730921-151749960	0.416452	0.967004	0.505801	2.90617	4.81489	2.09581	0.593005	3.74765	2.65987	5e-05	0.00221976
XLOC_037114	Acadm	3:153922351-153944632	13.8773	18.7022	20.4154	44.6213	43.4569	20.2229	15.0596	31.9607	1.08562	0.00175	0.0354716
XLOC_037117	Lhx8	3:154306293-154330659	1.60681	2.32545	1.48574	0	0	0	1.65391	0	#NAME?	5e-05	0.00221976
XLOC_037172	Penk	4:4133521-4188703	1.76837	15.5949	5.73135	202.413	34.1449	1.72498	5.04715	48.686	3.26997	0.00175	0.0354716
XLOC_037535	Rusc2	4:43381978-43429134	40.5885	31.9444	32.2005	13.3471	17.5562	7.66636	40.7358	12.7965	-1.67054	5e-05	0.00221976
XLOC_037536	Tesk1	4:43441938-43454872	24.1789	19.9017	21.1904	8.45025	11.6831	7.30276	23.8282	10.584	-1.17079	0.0008	0.0203659
XLOC_037557	Glipr2	4:43957400-43979143	72.8138	74.7154	68.7132	25.6093	35.9202	25.2433	91.8658	42.1805	-1.12295	0.00025	0.00830383
XLOC_037637	Nr4a3	4:48045152-48086461	1.92497	0.622083	0.724525	0.0518008	0.189713	0.285122	1.31948	0.232823	-2.50266	0.0018	0.036123
XLOC_037705	Zfp462	4:54945043-55091156	6.55003	5.02858	6.10737	0.787259	3.79754	3.54341	7.94673	3.42778	-1.21308	0.0027	0.0479936
XLOC_037727	Akap2,Pakap,Palm2	4:57434246-57896984	100.605	70.8873	77.9238	28.061	69.5948	32.4926	109.021	51.1065	-1.09302	0.00135	0.0294284
XLOC_037742	Ugcg	4:59189256-59222839	46.6485	42.5159	38.5867	9.37314	30.7	16.0843	61.705	28.2381	-1.12775	0.00045	0.0130428
XLOC_037836	Pappa	4:65124134-65358542	11.0597	11.5988	12.0923	0.338228	5.65912	0.10266	16.4362	2.92462	-2.49056	0.0002	0.0068947
XLOC_037849	-	4:68749844-68751158	0.315684	0.733834	0.671654	0	0	0	0.626545	0	#NAME?	5e-05	0.00221976
XLOC_037916	Lurap1l	4:80910454-80959410	74.6293	63.8848	56.7132	18.97	30.9336	1.52237	107.332	28.2471	-1.92591	5e-05	0.00221976
XLOC_037955	Adamtsl1	4:86053914-86428385	3.0766	6.15638	4.02341	0.957505	0.54558	0.0791782	4.00412	0.740989	-2.43396	0.00105	0.0247566
XLOC_038139	Gm12715	4:103563401-103564529	128.422	95.592	93.3791	29.742	27.413	32.1518	228.119	57.2361	-1.99479	5e-05	0.00221976
XLOC_038164	Dhcr24	4:106561037-106589113	34.1707	34.7441	49.3149	15.0714	24.1782	6.14086	51.474	19.5844	-1.39414	5e-05	0.00221976
XLOC_038219	Ttc39a	4:109394267-109445202	0.187311	0.1447	0.134775	1.41135	0.478324	0.886169	0.09893	0.872235	3.14024	5e-05	0.00221976
XLOC_038320	Eif2b3	4:117019401-117087306	37.4583	32.9761	35.563	9.12752	17.0412	14.8924	29.8302	11.8294	-1.33439	0.0004	0.0118195
XLOC_038383	Slc2a1	4:119106107-119138801	75.2544	60.7146	61.8713	12.8234	32.6513	19.4729	79.152	26.3122	-1.58889	5e-05	0.00221976
XLOC_038390	P3h1	4:119232914-119248975	51.9727	52.2197	55.3518	25.4915	40.4712	8.89234	56.0967	24.2911	-1.20749	5e-05	0.00221976
XLOC_038461	Heyl	4:123233555-123249875	1.38275	0.211459	0.232419	0	0	0	0.648559	0	#NAME?	0.0001	0.00385636
XLOC_038490	Fhl3	4:124695776-124708900	90.8363	78.1146	77.8022	12.3153	29.7865	14.7756	89.1016	20.1834	-2.14228	5e-05	0.00221976
XLOC_038501	Rspo1	4:124957646-125009099	0.603451	0.237212	0.0679606	4.88875	0.707536	0.205284	0.253659	2.20643	3.12075	0.00135	0.0294284
XLOC_038516	Stk40	4:126103956-126141478	24.0158	19.9713	22.3793	9.90754	5.5725	3.38458	27.2734	7.71161	-1.82239	5e-05	0.00221976
XLOC_038517	Eva1b,Gm12946	4:126145719-126163491	66.3036	62.9564	68.0577	28.4596	18.5367	17.6047	84.8716	28.1325	-1.59304	5e-05	0.00221976
XLOC_038565	Phc2	4:128654701-128753199	98.1907	74.8981	79.5626	12.8688	36.0354	21.6512	92.0754	26.455	-1.79928	5e-05	0.00221976
XLOC_038572	Ak2	4:128991957-129011868	104.144	75.5783	83.2761	24.5578	62.135	42.6946	91.4589	42.7601	-1.09686	0.00135	0.0294284
XLOC_038573	Rnf19b	4:129050096-129086202	143.628	49.0083	56.3072	11.6418	29.0488	18.5621	100.746	18.999	-2.40672	5e-05	0.00221976
XLOC_038629	Sdc3	4:130792536-130826327	122.751	132.806	145.633	10.3114	46.9876	32.078	171.549	42.6004	-2.00968	5e-05	0.00221976
XLOC_038630	Laptm5	4:130913124-130936562	0.756102	3.75931	1.17893	0.238097	0.0477018	0.0604233	1.76843	0.147329	-3.58536	5e-05	0.00221976
XLOC_038741	Runx3	4:135120651-135185319	0.913396	0.891247	0.458261	6.52357	6.08904	0	0.831663	4.6627	2.48709	0.0001	0.00385636
XLOC_038767	Id3	4:136143418-136145762	328.475	126.292	147.013	156.356	80.0793	71.3113	275.047	138.293	-0.991952	0.0018	0.036123
XLOC_038801	Ece1	4:137862048-137965248	64.2212	77.8286	103.859	18.0626	16.1487	10.6155	88.3227	16.335	-2.43482	5e-05	0.00221976
XLOC_038803	Eif4g3	4:137992991-138208508	29.9829	33.0753	39.4018	15.4868	18.0969	16.4642	33.8935	17.1526	-0.982579	0.0014	0.0299094
XLOC_038833	Capzb	4:139192256-139291824	393.615	359.138	377.402	196.643	208.153	114.933	324.497	159.796	-1.02198	0.0003	0.0094967
XLOC_038841	Aldh4a1,Gm21969,Iffo2,Tas1r2	4:139530547-139670280	29.2127	26.9549	26.3917	6.57252	13.4613	11.2872	36.0475	13.1408	-1.45585	5e-05	0.00221976
XLOC_038864	Mfap2	4:141010417-141015984	49.5638	26.8388	32.357	14.9107	6.94504	15.3518	35.539	12.1104	-1.55315	0.00085	0.0210786
XLOC_038875	Epha2	4:141301239-141329384	37.3463	35.0106	29.063	6.39768	15.3152	7.57828	37.238	11.2914	-1.72156	5e-05	0.00221976
XLOC_039025	2510039O18Rik	4:147940842-147947555	36.4301	34.6249	33.383	12.2156	15.1088	8.38393	51.6747	17.9099	-1.5287	5e-05	0.00221976
XLOC_039026	Nppb	4:147985787-147987205	50.0911	13.3974	11.1486	0.227658	0.577023	2.52984	28.3525	1.60256	-4.14503	5e-05	0.00221976
XLOC_039042	Srm	4:148591468-148598376	129.25	151.844	146.769	18.4447	78.2995	47.4229	158.274	56.933	-1.47509	5e-05	0.00221976
XLOC_039094	Tnfrsf9	4:150914561-151862074	0	0	0.105964	0.127517	7.75394	1.45899	0.0286852	2.68169	6.54669	0.0001	0.00385636
XLOC_039107	Klhl21	4:152006758-152017683	29.0231	13.2122	16.3929	4.44862	6.62513	6.2036	30.1437	8.23871	-1.87137	5e-05	0.00221976
XLOC_039115	Acot7	4:152178133-152271855	135.231	146.267	144.1	43.9402	52.6697	56.9698	134.863	48.7236	-1.4688	5e-05	0.00221976
XLOC_039118	Icmt	4:152296735-152318993	23.7198	17.6859	20.6341	8.04796	10.3232	9.85905	32.513	14.6032	-1.15474	0.00025	0.00830383
XLOC_039178	Dvl1	4:155847401-155863516	26.9994	33.1016	29.0703	12.3764	16.2863	10.9852	30.7999	13.8878	-1.14911	0.0007	0.0182803
XLOC_039197	Noc2l	4:156236009-156255338	51.7135	51.3157	50.8799	14.921	34.0779	26.342	45.6809	22.5367	-1.01932	0.00115	0.0262639
XLOC_039215	Plag1	4:3898820-3938423	0.581034	1.44057	0.734294	3.90639	2.20953	2.06955	1.01975	3.5592	1.80334	0.0009	0.0219301
XLOC_039221	Penk	4:4133521-4188703	2.23122	12.913	5.2345	189.622	35.223	2.01405	6.53419	74.4914	3.51099	5e-05	0.00221976
XLOC_039244	-	4:8393487-8394014	0.910291	0.18262	1.49664	0	0	0	0.902981	0	#NAME?	0.0016	0.033057
XLOC_039432	Pnrc1	4:33245018-33290163	7.34499	11.1332	12.5055	30.7164	35.7717	23.9872	15.7694	43.4408	1.46193	5e-05	0.00221976
XLOC_039452	Zfp292	4:34802716-34882960	1.86377	1.63555	2.20706	3.10668	5.18108	2.74104	2.83541	5.88793	1.05421	0.00235	0.0432942
XLOC_039475	Ddx58	4:40203645-40239828	6.2448	8.36052	6.45783	19.8868	12.6201	14.2458	7.33069	17.3945	1.24661	0.0003	0.0094967
XLOC_039558	Tpm2	4:43514513-43523765	1018.73	1110.02	1100.63	378.481	666.625	132.562	956.626	340.954	-1.48838	5e-05	0.00221976
XLOC_039559	Tln1	4:43531516-43587487	152.553	142.817	155.58	62.0711	82.7361	49.6894	148.982	62.9509	-1.24283	0.00165	0.0339359
XLOC_039719	Klf4	4:55527139-55532466	31.9477	21.2371	30.9468	5.19454	9.96697	8.25302	38.1052	9.96909	-1.93446	5e-05	0.00221976
XLOC_039732	Epb41l4b	4:56991971-57143746	0.856789	1.33327	1.37099	21.2749	0.773337	0.0262643	1.25203	8.84666	2.82086	5e-05	0.00221976
XLOC_039838	Tnc	4:63939853-64149924	1715.94	795.996	1131.02	41.2972	82.7041	411.842	1245.23	184.495	-2.75476	0.0001	0.00385636
XLOC_039844	-	4:65123806-65124076	0	0.718143	8.69792	0	0	0	4.71963	0	#NAME?	5e-05	0.00221976
XLOC_039918	Nfib	4:82290172-82705750	1.26499	2.67679	1.8815	26.6983	12.3453	3.9095	2.35979	16.0866	2.76913	5e-05	0.00221976
XLOC_039923	Ttc39b	4:83220282-83324271	19.2781	18.5093	17.4777	2.24385	11.1354	5.83281	16.3035	6.80034	-1.2615	0.00065	0.0173479
XLOC_039947	Plin2	4:86626944-86670060	108.68	101.481	85.0822	26.7734	35.0714	82.3984	110.184	53.5529	-1.04088	0.00035	0.0107071
XLOC_039996	Cdkn2b	4:89303767-89311075	33.6464	61.1689	54.7491	3.77239	41.4622	8.56566	71.9162	26.1437	-1.45985	0.00075	0.0193638
XLOC_040032	Jun	4:95049033-95167318	68.4991	62.0969	52.5584	18.1408	31.7367	25.1986	99.0282	39.2196	-1.33626	5e-05	0.00221976
XLOC_040138	Pcsk9	4:106313373-106464558	16.8242	10.03	16.2458	2.02647	2.51596	2.01841	16.3501	0.682946	-4.58139	0.00265	0.0473824
XLOC_040209	Cdkn2c	4:109660745-109667244	5.16681	5.71737	6.50049	27.3258	29.6129	5.43974	8.07875	27.4013	1.76204	5e-05	0.00221976
XLOC_040293	Plk3	4:117126793-117133963	31.7507	17.3601	12.6856	0.992037	4.02855	12.8835	21.639	6.48975	-1.7374	0.00025	0.00830383
XLOC_040314	St3gal3	4:117932152-118134940	13.3746	17.5888	16.9692	7.81474	6.42933	6.50408	17.5694	6.94434	-1.33916	0.00065	0.0173479
XLOC_040400	Cap1	4:122820222-122886056	290.677	234.841	252.389	105.077	148.263	99.8897	256.986	112.651	-1.18983	0.0005	0.0140015
XLOC_040405	Mfsd2a	4:122946765-122961195	13.0145	7.65167	6.39266	0	3.96528	2.82828	8.7743	2.38443	-1.87964	0.00115	0.0262639
XLOC_040477	Map7d1	4:126232027-126256546	126.842	113.131	142.012	31.5907	51.958	26.5912	134.391	39.9393	-1.75056	5e-05	0.00221976
XLOC_040547	Lck,Mir8119	4:129548343-129573641	0.13475	0.168083	0	0.224548	0.335067	1.97525	0.139865	0.889039	2.66822	0.00225	0.041833
XLOC_040567	Tinagl1	4:130164453-130175122	53.6662	55.4728	67.9356	40.0993	23.4534	3.62056	61.0172	23.619	-1.36927	0.0001	0.00385636
XLOC_040574	Nkain1	4:130529886-130574223	21.4863	20.1216	24.28	1.52365	10.0396	12.8192	24.5811	10.2764	-1.25822	0.00115	0.0262639
XLOC_040607	Sesn2	4:132491921-132510501	15.3159	17.6582	20.9731	8.53596	7.76687	10.1463	22.534	11.1507	-1.01497	0.00205	0.039278
XLOC_040647	Sfn,Zdhhc18	4:133600099-133650154	24.9091	19.8649	15.4977	7.32337	5.17807	3.06749	28.5909	7.27826	-1.97389	5e-05	0.00221976
XLOC_040662	Hmgn2	4:133964472-134000918	19.23	19.3263	20.1172	41.1528	70.0244	26.8737	28.411	73.8167	1.3775	0.00145	0.0306894
XLOC_040667	Sh3bgrl3	4:134102569-134128789	174.838	201.943	199.918	82.7223	42.6883	53.0608	220.558	70.5098	-1.64526	5e-05	0.00221976
XLOC_040674	Zfp593	4:134243288-134245873	15.4009	10.8769	10.0843	2.77142	5.02359	4.21703	17.1815	6.21015	-1.46816	0.0008	0.0203659
XLOC_040684	Sepn1	4:134537638-134552166	31.6433	37.8344	38.4557	23.3385	16.9444	14.2693	45.372	23.5926	-0.943468	0.0009	0.0219301
XLOC_040685	Man1c1,Mir6403	4:134561689-134704290	9.84068	15.5198	11.0937	4.8687	3.47029	1.49937	15.1505	3.87832	-1.96587	5e-05	0.00221976
XLOC_040697	Clic4	4:135209327-135353321	104.321	98.4539	111.905	27.3933	74.2357	28.4305	149.09	61.454	-1.27861	0.00185	0.0366816
XLOC_040718	Lypla2	4:135963500-135972626	34.2514	31.4352	31.6041	12.5307	18.2941	11.8862	36.9543	15.5731	-1.24669	0.00155	0.0323545
XLOC_040722	Rpl11	4:136028264-136053428	1211.83	1029.67	1020.47	594.73	591.518	533.529	885.742	465.659	-0.927613	0.00205	0.039278
XLOC_040741	C1qa	4:136895911-136898803	1.8652	5.39318	1.87296	0	0	0	4.46149	0	#NAME?	5e-05	0.00221976
XLOC_040802	Mrto4	4:139347434-139352576	57.6767	48.8034	54.2542	10.6549	34.0809	34.7014	58.6154	29.0777	-1.01136	0.00245	0.0445503
XLOC_040846	Efhd2	4:141760177-141874929	30.0085	26.3399	31.0037	5.99829	6.64239	7.51981	36.5112	8.79366	-2.0538	0.0002	0.0068947
XLOC_040958	Mfn2	4:147860777-147904905	29.5746	31.0051	31.2057	15.5937	17.2099	13.2586	34.0296	17.4029	-0.967465	0.00255	0.0459101
XLOC_040992	Pgd	4:149149667-149166771	89.7352	87.6608	111.623	39.2503	58.8386	50.7698	105.986	52.0058	-1.02713	0.0002	0.0068947
XLOC_041102	Mmp23	4:155650654-155653425	39.8389	37.2814	37.1713	0.407813	21.0592	1.80731	40.6299	7.72358	-2.3952	0.00125	0.027883
XLOC_041137	Isg15	4:156199414-156200957	12.4822	16.8296	6.93239	81.3248	27.4558	20.2027	18.5914	60.2336	1.69593	0.0005	0.0140015
XLOC_041311	Sema3c	5:17574280-17730659	5.02133	4.87143	6.43072	1.26523	32.9619	10.6778	6.16196	16.881	1.45394	0.0001	0.00385636
XLOC_041340	Lrrc17	5:21483846-21645634	43.1655	23.5779	25.0213	0.325754	18.2435	2.80479	39.7606	9.69863	-2.03549	0.00025	0.00830383
XLOC_041428	Insig1	5:28071353-28078992	53.1303	35.8431	42.7609	14.2173	27.2847	20.6472	58.49	27.9264	-1.06656	0.0007	0.0182803
XLOC_041445	Il6	5:30013113-30020578	2.79226	4.15143	5.74389	2.47936	15.5276	73.2737	4.06521	32.997	3.02093	0.0005	0.0140015
XLOC_041468	Emilin1	5:30913401-30931264	25.9882	44.1368	37.475	105.82	104.374	32.7033	47.2102	111.038	1.23388	0.0004	0.0118195
XLOC_041506	Plb1	5:32232707-32366520	0.173402	0.858417	0.450803	7.87048	5.64974	0	0.357819	4.88867	3.77214	0.0007	0.0182803
XLOC_041564	Rgs12	5:34949404-35039644	39.1211	21.2154	28.5706	8.0228	9.79796	21.9948	28.8388	13.732	-1.07047	0.00175	0.0354716
XLOC_041655	Cc2d2a	5:43662345-43740972	1.90331	3.51706	2.68468	11.0064	5.73857	6.86012	2.43588	7.00149	1.52322	0.0004	0.0118195
XLOC_041693	Ncapg	5:45669899-45857615	4.27901	9.22343	6.86881	21.4929	20.3533	14.3466	6.37862	18.3136	1.5216	0.0002	0.0068947
XLOC_041759	Rbpj	5:53466151-53659503	19.8787	18.3642	17.2426	29.4305	51.6102	44.4862	19.2082	45.0538	1.22993	0.0002	0.0068947
XLOC_041893	Limch1	5:66745826-67057159	5.09524	3.79538	4.72	42.3073	4.74775	0.319763	5.10287	19.6522	1.94531	0.0026	0.0466258
XLOC_041921	Guf1	5:69556922-69592340	4.45782	6.30114	5.48892	18.319	10.2196	10.7287	4.67633	13.7845	1.5596	0.0016	0.033057
XLOC_042030	Adgrl3	5:81020069-81825133	5.07763	6.11729	2.79972	0.296221	0.265514	0.323709	5.12579	0.270771	-4.24263	5e-05	0.00221976
XLOC_042113	Cxcl5	5:90758829-90763415	3.6373	50.5945	102.207	206.666	1210.62	0.686025	68.0784	662.821	3.28335	5e-05	0.00221976
XLOC_042121	Cxcl1	5:90891240-90893122	4.15704	8.44871	7.91462	0.520372	160.723	80.3307	8.09235	93.0541	3.52344	5e-05	0.00221976
XLOC_042157	Stbd1	5:92603040-92606904	10.9362	14.0263	9.60916	1.57139	8.39656	2.70079	17.1782	6.17928	-1.47507	0.0016	0.033057
XLOC_042167	Ccng2	5:93267256-93276231	4.13343	7.40901	9.5887	14.7554	17.3617	9.92691	7.7978	17.2889	1.14871	0.00245	0.0445503
XLOC_042302	Aff1	5:103692290-103855478	33.9825	18.2915	18.1023	8.32421	12.2387	13.3097	30.8278	14.4946	-1.08872	0.00025	0.00830383
XLOC_042360	Cdc7	5:106964321-106984808	0.636259	2.08625	2.46481	8.6229	5.21703	4.07405	2.22838	6.91467	1.63366	0.002	0.0388102
XLOC_042388	Ccdc18	5:108132815-108234048	0.0985411	0.438225	0.289666	2.44393	1.9991	0.921812	0.297421	1.85042	2.63727	0.0001	0.00385636
XLOC_042470	Mn1	5:111416583-111457097	7.04259	5.37251	5.78566	2.62197	1.11719	3.06603	8.90009	3.38033	-1.39666	0.00085	0.0210786
XLOC_042545	Oasl2	5:114896405-114913161	1.77563	1.39764	1.05914	21.2298	2.01947	25.1501	1.8544	21.4492	3.5319	5e-05	0.00221976
XLOC_042607	Wsb2	5:117357268-117389070	124.437	105.547	110.853	52.4046	61.0383	55.1851	121.621	62.8675	-0.952003	0.0016	0.033057
XLOC_042649	Ddx54	5:120589015-120634235	49.222	40.5177	42.3805	13.2883	22.5035	27.1931	41.7926	20.4205	-1.03323	0.00085	0.0210786
XLOC_042740	Gm43797	5:123684774-123685306	0	0	0	0.831283	1.81626	0	0	1.44092	inf	0.0006	0.016276
XLOC_042790	Aacs	5:125475563-125518714	46.9822	40.4193	63.0401	14.6175	30.5915	17.3437	52.4224	23.1729	-1.17775	0.0001	0.00385636
XLOC_042923	Hspb1	5:135887374-135889574	347.213	262.806	276.781	28.6986	50.9448	86.9	344.118	73.303	-2.23096	5e-05	0.00221976
XLOC_042933	Mir7035,Rasa4	5:136083915-136112229	21.106	33.571	29.89	16.2546	9.32602	5.03938	26.7642	9.41035	-1.50798	5e-05	0.00221976
XLOC_042982	Zcwpw1	5:137787740-137836281	0.75018	0.529977	0.824794	6.73966	1.49122	5.29921	0.597564	3.85637	2.69008	0.0004	0.0118195
XLOC_043056	Chst12	5:140505549-140525724	52.7944	42.1164	37.8553	11.406	18.668	4.50922	65.4897	17.4614	-1.9071	5e-05	0.00221976
XLOC_043085	Fscn1	5:142959163-142973204	529.711	473	511.464	210.776	192.828	117.422	529.542	179.825	-1.55815	5e-05	0.00221976
XLOC_043182	Rasl11a	5:146845070-146847726	1.40091	3.15308	4.78769	22.1893	20.8396	2.94957	3.82085	20.3758	2.41489	0.0009	0.0219301
XLOC_043257	Pds5b	5:150673738-150810951	5.66799	7.72539	6.27241	14.2211	13.1789	13.5104	7.06226	15.3385	1.11895	0.00045	0.0130428
XLOC_043307	Steap1	5:5736316-5749370	14.2	16.6593	23.3079	0.877683	37.7872	120.303	22.5227	67.4253	1.58191	0.0003	0.0094967
XLOC_043488	Fam126a	5:23915275-24030718	6.76463	8.01259	8.60079	21.3302	18.0625	5.82425	9.71233	20.4081	1.07126	0.00045	0.0130428
XLOC_043524	Kmt2c	5:25271401-25498808	1.89867	1.92792	2.05972	4.71351	4.98688	3.40045	2.07674	5.41855	1.38359	0.0014	0.0299094
XLOC_043746	Wdr1	5:38524978-38563221	243.623	205.543	213.176	122.288	142.336	84.5002	238.22	119.584	-0.994275	0.00115	0.0262639
XLOC_044094	Gm43499,Tec	5:72755715-72868653	10.5081	5.8216	5.88074	0.855941	1.70679	2.56053	7.47476	1.85059	-2.01405	0.00035	0.0107071
XLOC_044309	Cxcl10	5:92331826-92414628	0.350696	2.2042	1.12082	1.16106	18.3687	27.4081	1.21542	19.0901	3.9733	5e-05	0.00221976
XLOC_044322	Ccni	5:93181932-93206495	30.5952	35.6903	31.4374	93.8803	80.2476	48.4443	43.5603	96.1409	1.14214	5e-05	0.00221976
XLOC_044402	Plac8	5:100553724-100572245	104.466	28.4686	79.7002	0.767024	2.89526	3.74835	61.812	2.07843	-4.89433	5e-05	0.00221976
XLOC_044463	Gbp4,Gbp8,Gbp9	5:105012550-105139586	0.220726	0.236285	0.125652	0.716027	0.108219	4.1266	0.239685	2.17837	3.18404	5e-05	0.00221976
XLOC_044464	Gbp10,Gbp6	5:105214906-105293721	0.0983364	0.071673	0.0922934	8.07075	1.23011	4.39531	0.0946473	5.29939	5.80712	5e-05	0.00221976
XLOC_044499	Gm43422,Tgfbr3	5:107106469-107289643	4.21908	5.58576	9.95654	19.4116	26.452	31.3701	6.53827	32.0158	2.2918	5e-05	0.00221976
XLOC_044624	Crybb3	5:113075838-113081584	0.142	1.58381	0.71723	0	0	0	0.718089	0	#NAME?	5e-05	0.00221976
XLOC_044625	2900026A02Rik	5:113086297-113182240	9.43655	12.6314	12.3091	1.92373	9.9539	0.474152	15.6025	4.58841	-1.76571	0.0003	0.0094967
XLOC_044642	Tmem119	5:113793728-113800516	31.1748	39.152	39.4265	24.1832	5.86769	19.8598	55.7175	25.4477	-1.1306	0.0006	0.016276
XLOC_044644	Coro1c	5:113842435-113908758	87.3583	85.0701	72.2675	35.7035	35.6125	35.2409	93.1018	36.5299	-1.34973	5e-05	0.00221976
XLOC_044877	Ncor2	5:124985274-125179219	108.59	107.504	130.623	37.5814	54.2769	22.9263	112.555	38.4272	-1.55043	0.0003	0.0094967
XLOC_044940	Wbscr17	5:130871865-131308497	64.7268	40.0063	53.8217	2.65683	0.439657	14.9546	61.5417	7.07772	-3.12021	5e-05	0.00221976
XLOC_044988	Limk1	5:134655967-134688623	11.3794	16.2781	19.4249	2.5391	3.13243	7.06142	17.3233	4.74007	-1.86973	5e-05	0.00221976
XLOC_045034	Ywhag	5:135906550-135934616	129.663	131.798	131.684	44.1019	64.6267	76.8468	208.064	99.2407	-1.06802	0.0003	0.0094967
XLOC_045061	Serpine1	5:137061225-137072304	2483.12	1487.39	1383.95	133.686	218.238	148.046	2166.98	205.943	-3.39536	0.00025	0.00830383
XLOC_045121	Gm15672,Prkar1b	5:139017304-139186510	11.4222	8.73704	9.61344	1.10731	2.1003	1.60578	12.4048	1.65173	-2.90885	5e-05	0.00221976
XLOC_045155	Ttyh3	5:140620404-140649031	41.8353	33.6815	38.9116	20.3002	26.2515	13.4905	52.4645	24.4673	-1.10049	0.00015	0.0054497
XLOC_045178	Actb,Fbxl18	5:142818945-142907407	4663.7	3481.55	3691.74	1176.7	1411.97	968.213	5025.51	1552.53	-1.69465	0.00055	0.0152144
XLOC_045222	Smurf1	5:144876293-144965854	33.6153	23.9185	26.88	8.43435	12.9591	21.124	30.6746	15.0342	-1.0288	0.00105	0.0247566
XLOC_045292	Flt1	5:147561603-147727000	33.4102	12.2313	17.2529	4.30308	0.367095	1.43185	22.1811	2.14073	-3.37315	5e-05	0.00221976
XLOC_045339	Gm43598,N4bp2l1	5:150571643-150599540	0.25828	0.320242	0.223213	2.33956	0.939665	0.629093	0.31075	2.56331	3.04418	0.0002	0.0068947
XLOC_045374	Gng11	6:4003842-4008458	73.6499	25.7256	32.718	11.4675	4.11885	27.7749	54.6924	19.8423	-1.46276	0.0014	0.0299094
XLOC_045390	Ppp1r9a	6:4902916-5165667	0.0833108	0.0889771	0.0847363	0.507971	1.10621	0.143657	0.0907532	0.677785	2.90081	0.0003	0.0094967
XLOC_045475	Tes	6:17058805-17171833	116.839	65.731	82.5688	0.453739	25.5008	69.2915	105.173	40.1294	-1.39004	0.0002	0.0068947
XLOC_045478	Cav1	6:17197733-17385604	427.896	408.753	493.114	302.689	152.426	63.9389	629.847	244.231	-1.36675	0.00265	0.0473824
XLOC_045530	Ptprz1	6:22875501-23054200	20.1849	10.2295	13.2538	0	0.0307469	9.12013	14.6305	3.15655	-2.21256	0.0001	0.00385636
XLOC_045573	Flnc	6:29433139-29461883	142.625	113.698	109.829	40.2548	48.8886	47.5977	123.86	47.1829	-1.39237	5e-05	0.00221976
XLOC_045814	Zyx	6:42328712-42381215	609.918	354.693	473.657	68.4096	150.817	199.656	595.66	174.893	-1.76802	5e-05	0.00221976
XLOC_045947	Gm43980	6:49243780-49264148	1.56853	1.21372	1.51295	9.72928	3.50219	2.96311	2.0589	7.67009	1.89737	0.0016	0.033057
XLOC_046106	Ccser1	6:61172292-62382865	0.0459938	0.28562	0.83125	5.96965	5.10456	1.7009	0.362418	4.30678	3.57088	5e-05	0.00221976
XLOC_046144	Mad2l1	6:66535229-66547220	11.3831	22.5844	22.5832	40.1584	42.068	37.1991	20.0685	43.9396	1.13059	0.0014	0.0299094
XLOC_046199	Igkv16-104	6:68425570-68426091	0.425294	0.85403	0.957702	0	0	0	0.942716	0	#NAME?	0.00245	0.0445503
XLOC_046347	Capg	6:72544390-72562983	143.913	174.066	160.725	110.115	59.8583	78.8255	139.989	72.3641	-0.95197	0.00115	0.0262639
XLOC_046398	Eva1a	6:82041042-82093103	18.3781	5.30074	6.9286	0.731199	1.47603	0.987871	15.0325	1.52063	-3.30534	5e-05	0.00221976
XLOC_046477	Alms1,Alms1-ps1,Gm42600	6:85587530-85804057	0.461636	0.787186	0.626257	3.18246	2.16687	1.83477	0.836913	3.05639	1.86868	5e-05	0.00221976
XLOC_046499	C87436,RP23-281H4.10,Tia1	6:86404213-86480830	11.3201	14.1872	14.3283	39.5452	23.402	25.1292	14.8039	31.5817	1.09312	0.0007	0.0182803
XLOC_046683	Gxylt2	6:100704634-100810915	8.19394	5.00464	4.12256	35.2304	10.7963	7.6959	7.1616	22.8932	1.67657	0.00145	0.0306894
XLOC_046735	Bhlhe40	6:108577038-108666925	63.0088	43.1023	16.5479	4.95619	10.0991	15.2618	50.4644	14.2919	-1.82007	5e-05	0.00221976
XLOC_046776	Arpc4,Ttll3	6:113378112-113414587	276.69	239.043	233.685	92.7584	119.769	141.22	249.523	113.447	-1.13715	0.0004	0.0118195
XLOC_046787	Fancd2	6:113531681-113600715	1.45978	2.09498	1.94336	5.72857	6.76575	5.76057	1.73428	5.21508	1.58835	0.0021	0.0399
XLOC_046851	Cxcl12	6:117168366-117181381	62.1304	51.1783	59.5217	532.688	1035.36	231.308	79.8828	851.391	3.41386	5e-05	0.00221976
XLOC_046896	Il17ra	6:120463193-120487559	7.85314	7.03937	7.85946	2.75079	2.71575	4.03235	8.44576	3.79858	-1.15277	0.00185	0.0366816
XLOC_046916	Usp18	6:121245905-121272685	3.40232	2.06679	1.4139	10.9821	6.4916	58.429	2.13724	25.5207	3.57784	5e-05	0.00221976
XLOC_046940	Mfap5	6:122505844-122602444	23.1164	74.376	74.7244	22.9621	10.117	7.25311	57.5136	13.7175	-2.06789	0.0001	0.00385636
XLOC_046985	C1rl	6:124492162-124510752	0.336669	1.3933	0.888015	9.15247	2.73028	4.28022	1.12633	7.01187	2.63818	0.00035	0.0107071
XLOC_046986	C1ra	6:124512404-124523447	2.18277	3.82387	4.40379	70.6132	28.4505	33.0263	3.03035	43.6478	3.84835	5e-05	0.00221976
XLOC_047068	Tspan11	6:127887588-127953977	1.61577	2.49011	1.63187	0.468604	8.08248	8.83293	1.74157	6.63674	1.93009	0.00065	0.0173479
XLOC_047107	Clec2d	6:129180614-129187675	4.64337	7.05492	8.51138	13.5192	20.0119	19.9492	10.8277	27.4813	1.34373	0.00215	0.040428
XLOC_047216	Crebl2	6:134830153-134859162	0.483051	1.19864	0.971817	5.42545	3.1502	1.846	1.35189	4.77541	1.82065	0.00095	0.0229336
XLOC_047221	Cdkn1b	6:134919733-134925624	6.72117	6.93141	6.68202	29.999	22.7774	9.82766	9.47798	29.8979	1.65739	5e-05	0.00221976
XLOC_047261	H2afj	6:136807639-136810074	94.5431	127.687	120.378	48.2973	24.492	47.2696	180.11	66.1687	-1.44466	0.00075	0.0193638
XLOC_047268	-	6:136980926-136981459	0	0	0	4.97123	0	0.442429	0	1.72087	inf	0.0001	0.00385636
XLOC_047278	Mgst1	6:138140315-138173190	12.7409	11.7008	19.6734	20.5347	5.37365	113.141	15.9793	54.084	1.759	5e-05	0.00221976
XLOC_047359	Sspn	6:145923547-145965223	2.64831	2.90993	2.86848	12.1423	8.01118	4.01852	4.30373	12.6173	1.55174	5e-05	0.00221976
XLOC_047418	2810474O19Rik	6:149309262-149335664	1.59899	2.44183	2.62897	6.77495	7.66032	6.38904	3.52086	10.7668	1.61259	5e-05	0.00221976
XLOC_047435	Gm20559	6:3328574-3346128	1.38058	1.94492	0.655647	12.4199	6.10858	8.29419	1.69086	11.37	2.7494	0.00015	0.0054497
XLOC_047438	Samd9l	6:3371891-3399572	4.01579	2.87893	2.01481	12.4345	6.03182	8.3008	3.80359	14.0754	1.88775	5e-05	0.00221976
XLOC_047458	Sgce	6:4674349-4747207	18.7385	21.1133	20.5557	58.0267	34.8181	50.7241	18.9348	45.9269	1.2783	0.0004	0.0118195
XLOC_047579	Fam3c	6:22306186-22356506	59.013	50.0903	43.1319	126.943	88.0858	123.016	55.0472	123.5	1.16577	0.00015	0.0054497
XLOC_047624	Impdh1	6:29200433-29216364	32.3618	27.4487	32.7909	7.01797	16.3857	9.79989	31.2803	10.9786	-1.51056	5e-05	0.00221976
XLOC_047722	Ptn	6:36714743-36810220	345.905	169.076	181.031	2.71743	2.98842	128.606	251.099	53.66	-2.22634	5e-05	0.00221976
XLOC_047751	Parp12	6:39086364-39118349	6.66233	5.66094	4.56246	21.1389	7.30768	12.7595	6.49873	17.1251	1.39789	0.00035	0.0107071
XLOC_047897	Tmem176b	6:48833802-48847071	70.03	54.3395	60.6639	6.78671	238.308	461.757	61.2099	239.169	1.96619	0.00115	0.0262639
XLOC_047980	-	6:55025984-55027251	0.0843079	2.3022	1.25673	0	0	0	1.17612	0	#NAME?	0.00015	0.0054497
XLOC_048276	Rmnd5a	6:71388633-71440640	3.69157	5.27655	4.21921	8.8896	10.2326	7.03689	6.2117	12.9046	1.05483	0.00245	0.0445503
XLOC_048306	Vamp5	6:72368174-72380468	49.0159	59.9471	53.4104	24.058	9.64492	16.822	59.0178	19.3547	-1.60846	0.00145	0.0306894
XLOC_048321	Tmsb10	6:72953235-72970787	1370.43	828.528	852.309	284.119	498.988	397.222	948.239	397.749	-1.25339	5e-05	0.00221976
XLOC_048377	Hk2	6:82724823-82774454	22.6944	16.379	16.1381	1.46877	10.2691	9.66126	17.8804	7.46422	-1.26032	0.0005	0.0140015
XLOC_048385	Dok1	6:83030929-83034039	77.13	72.0064	79.27	45.4823	8.58652	25.737	92.2503	33.5683	-1.45846	0.0001	0.00385636
XLOC_048405	Actg2	6:83512904-83536265	622.975	504.115	611.678	4.33817	502.159	8.50938	491.591	149.252	-1.71971	0.0005	0.0140015
XLOC_048426	Cyp26b1	6:84571413-84593908	0.851737	0.732117	1.32399	30.6778	0.226901	0.331363	1.08829	9.89149	3.18412	0.00025	0.00830383
XLOC_048437	Egr4	6:85511120-85513589	2.42532	0.770325	0.0569774	0	0	0	1.15463	0	#NAME?	0.00105	0.0247566
XLOC_048534	Plxna1	6:89304629-89362620	55.0847	51.391	57.6469	36.2403	20.4957	27.8692	57.0718	29.1518	-0.969196	0.0014	0.0299094
XLOC_048720	Srgap3	6:112717970-112949330	1.10213	2.01975	2.03088	4.46024	5.08678	3.92488	2.01622	5.03801	1.3212	0.00085	0.0210786
XLOC_048828	Ankrd26	6:118501307-118562254	1.05326	1.40447	1.82714	3.60422	2.61013	3.69673	1.58575	3.82222	1.26924	0.0028	0.0494332
XLOC_048939	C1s1	6:124530344-124542359	1.47568	3.92368	4.24216	162.347	59.6164	38.9489	3.86927	100.617	4.70067	5e-05	0.00221976
XLOC_048996	Ccnd2	6:127085115-127212411	158.142	165.333	180.726	30.5941	57.3354	59.029	206.472	70.3713	-1.55289	5e-05	0.00221976
XLOC_049094	Klra4	6:130028615-130067271	0.600492	0.0470255	0.106403	20.3648	14.4248	67.519	0.274019	34.0206	6.95599	0.00015	0.0054497
XLOC_049129	Styk1	6:131298802-131353768	4.20489	3.35051	3.13943	8.34088	4.62535	12.8741	4.00696	10.7039	1.41756	0.00255	0.0459101
XLOC_049288	Ldhb	6:142490248-142507957	18.1167	14.3948	12.0789	30.7171	58.1793	107.396	14.964	66.4984	2.15182	5e-05	0.00221976
XLOC_049296	C2cd5	6:143010919-143100141	1.31404	1.30717	1.80177	8.47123	3.23525	2.4366	1.55457	6.11096	1.97488	0.0003	0.0094967
XLOC_049412	Myadm,Prkcg	7:3289079-3331099	186.459	166.254	179.138	107.952	98.1073	39.2343	283.718	133.454	-1.08811	0.0004	0.0118195
XLOC_049693	Dact3	7:16875316-16887604	17.186	24.125	24.0549	11.077	4.83324	6.55271	28.901	10.284	-1.49073	5e-05	0.00221976
XLOC_049757	Ercc1	7:19344416-19359483	50.4668	54.3108	59.1697	27.8447	24.4126	19.0505	53.089	22.9329	-1.211	0.00235	0.0432942
XLOC_049758	Ppp1r13l	7:19359748-19378536	36.8887	15.3192	14.2627	3.45963	3.63133	2.09354	21.0857	3.99374	-2.40045	5e-05	0.00221976
XLOC_049902	Plaur	7:24461956-24476207	238.467	112.35	133	12.8891	51.8483	46.5866	151.923	33.5848	-2.17746	5e-05	0.00221976
XLOC_049949	Tgfb1	7:25686953-25705077	67.2498	37.7056	44.2852	8.89376	10.037	16.915	58.0146	12.6928	-2.19241	5e-05	0.00221976
XLOC_049989	Adck4,Numbl,RP23-356A20.1	7:27233022-27282144	48.7879	43.4333	49.488	31.1159	17.5305	10.8905	54.2248	23.0007	-1.23728	0.00055	0.0152144
XLOC_049994	Sertad1	7:27486909-27490327	51.0474	31.294	33.6547	24.449	13.3805	13.2958	57.2242	23.7013	-1.27166	0.0003	0.0094967
XLOC_050041	Fbxo27	7:28692848-28699338	0.0931185	1.49142	0.427307	0.0729654	0.0620699	0.0396366	0.643399	0.0689158	-3.22281	0.0027	0.0479936
XLOC_050107	Tyrobp	7:30413759-30417585	2.55242	4.34563	2.40089	0	0	0	2.75964	0	#NAME?	5e-05	0.00221976
XLOC_050303	-	7:38182061-38182281	24.7286	0	0	0	0	0	7.23115	0	#NAME?	0.00085	0.0210786
XLOC_050382	Siglecg	7:43408203-43418482	46.2347	19.1128	24.6508	0.120473	2.98083	25.9249	36.0377	12.528	-1.52435	0.00245	0.0445503
XLOC_050405	Klk8	7:43690417-43803826	31.4535	20.3426	21.4519	0	0	1.23365	23.4991	0.600674	-5.28988	0.0014	0.0299094
XLOC_050536	Nomo1	7:46033697-46084212	59.7925	67.9961	67.934	25.2996	43.6679	29.945	57.0995	28.9594	-0.979448	0.00095	0.0229336
XLOC_050560	Tmem86a	7:47050600-47054855	3.8617	2.7644	3.91736	5.3277	12.8324	15.3526	4.84531	15.4801	1.67576	0.00035	0.0107071
XLOC_050585	Htatip2	7:49759101-49774170	16.6722	21.6752	20.6892	12.824	6.93743	1.72683	25.2824	8.09793	-1.64251	0.00175	0.0354716
XLOC_050818	Akap13	7:75455533-75758312	13.7859	10.3834	11.6972	2.86874	6.68558	6.06349	17.026	6.65492	-1.35525	5e-05	0.00221976
XLOC_050843	Aen	7:78895853-78912114	50.5747	43.3916	50.1203	21.5364	12.8206	23.2297	63.9942	27.3373	-1.22707	0.00125	0.027883
XLOC_050940	Adamtsl3	7:82335516-82615035	0.891382	11.1167	8.47569	51.5604	13.7611	0.063237	7.08477	24.9788	1.81791	0.0015	0.0314914
XLOC_051023	Fzd4	7:89404354-89413134	0.56918	0.643759	0.569239	16.0856	2.8791	0.171968	1.03515	9.12153	3.13944	5e-05	0.00221976
XLOC_051135	Lrrc32	7:98489282-98529301	77.0049	109.354	125.642	15.0264	17.8423	37.7939	162.094	36.7501	-2.14101	5e-05	0.00221976
XLOC_051142	Wnt11	7:98835111-98855195	17.9849	5.60856	13.6013	0.507519	0.889515	0.0219162	14.5842	0.648443	-4.49129	5e-05	0.00221976
XLOC_051154	Map6	7:99260480-99337145	68.7609	65.471	76.4732	23.6355	22.8362	11.4552	88.4923	24.3195	-1.86344	5e-05	0.00221976
XLOC_051157	Gdpd5	7:99381285-99461877	6.92329	3.78692	3.79455	0.374401	2.70017	1.12034	4.65776	1.26433	-1.88127	0.00105	0.0247566
XLOC_051181	Pgm2l1	7:100227251-100278977	3.37835	2.30519	3.65108	0.512218	0.69796	0.527027	3.454	0.807101	-2.09745	0.0005	0.0140015
XLOC_051183	P4ha3	7:100285291-100319709	56.3719	46.4652	59.9807	23.1661	23.8274	18.5638	51.7389	21.9575	-1.23653	0.00015	0.0054497
XLOC_051188	Ucp2	7:100493336-100514960	5.94925	11.2768	7.39548	1.75149	0.541615	0.994789	7.92219	1.12594	-2.81477	0.00105	0.0247566
XLOC_051208	Arap1	7:101348066-101412586	24.2067	23.3059	23.5185	4.7445	3.45375	7.07289	21.4676	4.81801	-2.15565	5e-05	0.00221976
XLOC_051355	Ilk	7:105732206-105744365	370.626	284.381	307.627	221.427	176.708	75.0286	277.264	129.993	-1.09283	0.00215	0.040428
XLOC_051483	Mical2	7:112225855-112355458	85.3827	58.8015	71.9921	19.8125	26.8648	15.3912	92.07	27.0654	-1.76628	5e-05	0.00221976
XLOC_051567	Tmem159	7:120101610-120120992	21.1258	22.9796	22.8516	12.7339	5.69896	8.17357	26.1751	10.7079	-1.28952	0.002	0.0388102
XLOC_051641	Il4ra	7:125552119-125582868	29.3417	31.1434	45.9695	20.7112	20.617	12.9118	43.7682	18.1703	-1.2683	0.00015	0.0054497
XLOC_051666	Apobr	7:126571206-126594941	7.81245	4.51104	4.75587	0.870648	3.34154	2.77674	8.75143	3.17762	-1.46157	0.0015	0.0314914
XLOC_051673	Bola2	7:126687458-126707787	60.9473	60.2374	62.0792	22.6199	20.4569	18.7474	56.8645	18.8421	-1.59357	0.0001	0.00385636
XLOC_051712	Mylpf	7:127208864-127214298	5.90672	8.84468	1.01625	0.920333	0.893639	0.800643	4.23261	0.782924	-2.4346	0.00215	0.040428
XLOC_051715	Zfp771	7:127244273-127254964	23.6557	23.2864	23.0342	9.95625	14.5755	5.7724	33.865	14.2154	-1.25234	0.00215	0.040428
XLOC_051744	Ctf1	7:127712683-127732166	1.04302	2.20203	0.73076	9.22215	5.13007	1.73341	1.85629	7.17531	1.95062	0.00125	0.027883
XLOC_051764	Tgfb1i1	7:128246268-128257807	179.616	166.183	172.021	67.9785	89.0382	26.3441	174.823	63.4444	-1.46233	5e-05	0.00221976
XLOC_051859	Dpysl4	7:139086000-139102704	0.713907	1.17853	1.2616	0	0	0	1.11148	0	#NAME?	5e-05	0.00221976
XLOC_051862	Inpp5a	7:139389108-139582797	53.7642	45.4089	49.0201	17.3602	17.3633	13.5701	55.6762	17.5481	-1.66574	5e-05	0.00221976
XLOC_051937	Ap2a2	7:141558706-141633197	62.221	57.4719	62.9236	31.4004	32.8096	22.6165	63.4856	30.3757	-1.06351	5e-05	0.00221976
XLOC_051980	Slc22a18	7:143473735-143499334	0.415203	1.06182	1.59352	0.193974	0.166802	0	1.06167	0.110023	-3.27045	0.0005	0.0140015
XLOC_052355	Ehd2	7:15946959-15967567	53.8214	60.5153	59.7305	41.8667	38.1739	8.76462	86.2312	43.5435	-0.985755	0.0014	0.0299094
XLOC_052451	Vasp	7:19228282-19272337	117.92	106.455	93.4029	29.2378	46.0838	24.1696	114.973	38.2179	-1.58898	5e-05	0.00221976
XLOC_052456	Fosb	7:19302695-19310051	9.23671	1.75451	0.915904	0.409402	0.695847	0.458859	4.31155	0.547589	-2.97704	0.00135	0.0294284
XLOC_052464	Mark4	7:19424774-19458831	19.287	13.4689	19.199	7.25612	7.35001	6.66045	21.1807	8.06796	-1.39248	5e-05	0.00221976
XLOC_052487	Pvr	7:19903577-19927607	57.1565	29.419	31.472	5.22162	21.9788	17.2856	50.1945	18.9971	-1.40175	0.0001	0.00385636
XLOC_052626	Erf	7:25242445-25250761	34.446	33.6545	36.6997	16.3334	18.9841	15.8633	46.7855	20.079	-1.22037	0.0011	0.0255711
XLOC_052708	Plekhg2	7:28358962-28372664	29.7161	31.4849	39.0758	19.8526	12.7551	3.45074	39.9181	14.9385	-1.41801	0.0001	0.00385636
XLOC_052711	Pak4,Samd4b	7:28376525-28598185	64.7266	46.0236	62.2093	18.6517	20.235	16.1676	69.8659	23.2593	-1.58678	0.0011	0.0255711
XLOC_052730	Actn4	7:28881421-28962412	474.167	386.05	500.125	226.345	209.759	144.694	465.954	163.619	-1.50984	5e-05	0.00221976
XLOC_052738	Psmd8	7:29158232-29180701	396.596	311.127	307.238	150.647	136.047	113.635	363.702	141.9	-1.35789	5e-05	0.00221976
XLOC_052748	Sipa1l3	7:29320114-29518641	28.535	16.6403	23.7895	4.96801	3.61226	8.58008	26.6842	6.89828	-1.95167	5e-05	0.00221976
XLOC_052900	Lrp3	7:35186384-35215498	2.19641	2.43839	2.68034	0.034365	0.645737	0.964919	3.37922	0.772106	-2.12982	0.0025	0.0453689
XLOC_053086	Atf5	7:44812255-44855421	170.285	142.518	168.05	52.7609	39.2041	30.7048	193.528	60.2031	-1.68463	0.0007	0.0182803
XLOC_053124	Bax	7:45461694-45467144	324.671	307.127	323.249	195.522	107.117	161.576	285.354	144.016	-0.986523	0.0015	0.0314914
XLOC_053141	Grwd1	7:45824973-45830944	27.0628	24.3855	23.4443	6.60142	12.1786	14.1417	31.0888	13.1323	-1.24328	0.001	0.0238871
XLOC_053147	Emp3	7:45917709-45923457	266.043	290.686	301.878	227.742	91.1776	58.5513	265.267	115.171	-1.20366	0.0006	0.016276
XLOC_053160	Saa1,Saa3	7:46711996-46754314	0.466831	1.64584	2.98832	3.83846	1589.38	1909.69	1.86568	1133.81	9.24727	5e-05	0.00221976
XLOC_053547	Klf13	7:63828124-63938915	23.3447	20.7285	22.6317	7.62618	5.514	2.81459	35.2873	6.53166	-2.43363	5e-05	0.00221976
XLOC_053731	Fes	7:80377755-80388291	1.37235	3.02653	2.76956	0.101183	0.181719	0.935452	2.47526	0.589465	-2.0701	0.00195	0.038289
XLOC_053732	Furin	7:80388495-80406577	78.6167	50.7915	68.2967	20.9567	19.8757	20.9544	76.3367	21.8366	-1.80563	5e-05	0.00221976
XLOC_053759	Homer2	7:81600480-81707527	0.623214	2.88598	2.13525	1.09132	0.0286283	0.00613273	1.86202	0.284382	-2.71096	0.00285	0.0499766
XLOC_053797	Mesdc1	7:83879872-83901532	18.3431	15.9684	14.4143	4.9202	4.30821	4.37598	26.3271	7.5604	-1.80001	0.0023	0.0426754
XLOC_053800	Cemip	7:83931237-84086502	15.8854	23.9241	32.8659	122.591	31.4912	21.2949	30.9513	75.2974	1.2826	0.0009	0.0219301
XLOC_053873	Prss23	7:89505549-89527187	644.756	450.553	555.816	200.361	53.619	17.3634	844.566	142.017	-2.57214	5e-05	0.00221976
XLOC_053952	Tsku	7:98350143-98361328	21.2384	21.9885	28.264	14.9513	11.0553	7.94807	36.9033	16.7803	-1.13699	0.0014	0.0299094
XLOC_053977	Serpinh1	7:99345014-99353344	1197.95	1012.63	983.542	405.232	721.594	217.025	1483.15	644.495	-1.20242	0.002	0.0388102
XLOC_054014	Relt	7:100845673-100863446	9.83596	8.92712	10.0286	1.51313	4.98531	2.2055	11.3152	3.41506	-1.72828	0.0001	0.00385636
XLOC_054038	Folr1	7:101858330-101870788	1.75062	0.577529	0.879835	0	0	0	1.31243	0	#NAME?	5e-05	0.00221976
XLOC_054103	Hbb-bs	7:103826234-103828378	18.3394	21.0677	19.4909	1.18043	2.32127	2.09898	23.2484	2.5304	-3.19969	5e-05	0.00221976
XLOC_054130	Gm27995,Trim12c	7:104244456-104369884	1.72203	2.24861	3.23727	12.0011	3.13739	6.56191	2.81239	10.3895	1.88526	0.0006	0.016276
XLOC_054134	Trim30a	7:104406782-104535361	0.866472	0.757356	0.310447	3.70771	1.14147	9.11359	0.952233	5.8366	2.61574	0.0015	0.0314914
XLOC_054302	Galnt18	7:111471660-111780328	142.373	130.768	148.001	0.871961	10.0954	14.4991	152.64	9.14174	-4.06152	5e-05	0.00221976
XLOC_054329	Rras2	7:114046492-114119723	85.5646	55.9362	67.1632	17.4333	19.2936	24.5852	85.5201	26.7912	-1.6745	5e-05	0.00221976
XLOC_054374	Syt17	7:118380713-118448222	0.363818	0.779113	0.425234	1.04963	3.8406	4.79457	0.65502	3.91633	2.57989	0.0001	0.00385636
XLOC_054408	Cdr2	7:120956817-120982312	32.5674	27.2726	24.7181	9.9785	16.5642	7.50877	39.2618	16.5049	-1.25023	0.0002	0.0068947
XLOC_054657	Adam12	7:133883198-134232146	30.5554	25.1989	26.2071	4.44253	6.76727	3.47827	34.1815	6.34318	-2.42994	5e-05	0.00221976
XLOC_054686	Stk32c	7:139103637-139242979	0.667238	0.975575	0.792024	0	0	0.0332939	0.882261	0.00903947	-6.60882	0.0013	0.0287167
XLOC_054703	Fuom	7:140093394-140102441	6.50797	5.51908	4.50133	0.388045	1.70868	1.35787	4.8469	1.16702	-2.05424	0.00175	0.0354716
XLOC_054728	Ifitm3	7:141009585-141011030	243.022	297.431	293.302	504.393	561.988	506.804	385.145	754.696	0.970496	0.00085	0.0210786
XLOC_054737	Hras	7:141189104-141194005	80.3173	81.7671	90.0216	36.4443	36.3622	32.5673	90.699	37.7014	-1.26647	5e-05	0.00221976
XLOC_054754	Polr2l	7:141471859-141475132	26.5194	28.2554	24.9381	12.8894	12.8105	6.44982	28.3305	13.0888	-1.11402	0.00255	0.0459101
XLOC_054759	Tollip	7:141874812-141918507	37.3299	22.5826	28.5957	12.8437	17.3638	9.93534	34.394	18.5573	-0.890175	0.00255	0.0459101
XLOC_054778	H19,Mir675	7:142575528-142578143	196.049	216.584	184.689	3.04846	2.25141	0.381704	270.088	2.36853	-6.8333	5e-05	0.00221976
XLOC_054779	Igf2	7:142650765-142670356	224.752	217.761	210.51	22.5842	1.7442	1.0786	256.779	12.4651	-4.36457	5e-05	0.00221976
XLOC_054793	Cdkn1c	7:143458338-143461050	26.5921	26.8905	18.8666	0.259237	2.9484	0	28.4341	1.27873	-4.47484	0.0002	0.0068947
XLOC_054804	Osbpl5	7:143688757-143757010	36.0713	36.0153	42.5281	16.8791	14.0491	9.95916	40.9711	14.4691	-1.50163	5e-05	0.00221976
XLOC_054817	Ano1	7:144588469-144751974	0.255182	2.56081	0.736406	1.0229	15.5751	0.308453	0.97678	5.91336	2.59787	0.00055	0.0152144
XLOC_054851	Stxbp2	8:3630954-3643991	4.52322	3.25503	3.78975	10.4444	13.5905	13.7594	3.00266	10.4674	1.80159	0.00065	0.0173479
XLOC_054926	Abhd13	8:9969032-9992155	4.70565	3.92201	4.20357	17.6749	6.52334	6.33901	6.7246	16.5128	1.29606	0.00065	0.0173479
XLOC_054942	Col4a2	8:11187754-11449287	394.967	367.093	368.464	88.9504	60.2765	64.5284	431.169	85.039	-2.34206	0.00155	0.0323545
XLOC_054948	Ankrd10	8:11611581-11635754	1.23197	1.43298	1.24335	11.3933	2.79682	2.09153	0.601292	2.89827	2.26905	0.0024	0.0439043
XLOC_055144	Ank1	8:22974843-23150497	1.62431	2.1698	0.95454	0.342788	0.416602	0.346736	1.40683	0.414794	-1.76198	0.0009	0.0219301
XLOC_055156	Sfrp1	8:23411385-23450186	11.0454	6.73562	13.9876	62.2419	48.6319	28.6418	15.5308	72.8028	2.22887	5e-05	0.00221976
XLOC_055250	Dusp4	8:34806831-34822178	109.728	34.3196	42.1828	0.266517	0.59816	14.042	90.2727	7.46667	-3.59575	5e-05	0.00221976
XLOC_055262	D8Ertd82e	8:36094722-36147911	7.99201	7.73163	3.81466	0.247899	1.43675	1.072	9.25565	1.30124	-2.83045	5e-05	0.00221976
XLOC_055286	Slc7a2	8:40862377-40922308	0.348905	1.73134	0.569955	6.38194	22.8671	4.13172	1.07899	11.6931	3.43791	5e-05	0.00221976
XLOC_055292	Pcm1	8:41239714-41335847	7.91897	6.92883	6.9842	13.8741	13.6715	12.9789	7.50413	14.2048	0.920619	0.002	0.0388102
XLOC_055321	Acsl1	8:46471019-46536051	3.51325	4.70965	4.6943	4.58762	12.2357	9.48226	3.96142	9.0297	1.18866	0.00225	0.041833
XLOC_055376	-	8:57340926-57345291	27.3175	0	4.71221	0	0	0	8.54567	0	#NAME?	0.00105	0.0247566
XLOC_055405	Spock3	8:62951008-63357103	1.39726	1.42087	0.867866	0.0448529	0	0.024996	1.16931	0.0488922	-4.57991	0.0001	0.00385636
XLOC_055466	Hapln4	8:70083521-70090862	0.173482	0.357732	0.229885	0.412039	0.629152	3.02254	0.356544	1.91692	2.42663	0.0012	0.0271672
XLOC_055479	Crlf1	8:70493087-70504095	221.669	419.686	375.783	80.7271	26.0499	31.5046	325.88	47.2687	-2.78538	5e-05	0.00221976
XLOC_055507	Map1s	8:70905973-70921087	25.3178	24.877	22.2242	10.7986	11.4263	11.8875	31.2218	15.3423	-1.02504	0.00205	0.039278
XLOC_055561	Klf2	8:72319032-72322073	22.5278	21.807	19.8206	9.45801	6.69451	8.7299	31.1911	12.4796	-1.32156	0.0004	0.0118195
XLOC_055652	Rnf150	8:82863355-83091329	2.24846	3.37069	2.45584	13.7393	10.8482	2.25041	4.16486	11.7745	1.49933	0.0001	0.00385636
XLOC_055666	Gipc1	8:83652671-83664954	67.1166	74.8985	65.6792	30.7877	26.1631	32.6919	83.8455	35.7862	-1.22833	5e-05	0.00221976
XLOC_055713	2310036O22Rik	8:85026624-85034717	171.356	178.98	167.739	78.9329	88.6866	94.4341	288.134	120.438	-1.25845	0.00045	0.0130428
XLOC_055798	Mt2	8:94172310-94173567	195.333	57.5233	139.903	123.046	847.671	434.125	124.633	496.256	1.99339	5e-05	0.00221976
XLOC_055838	Ndrg4	8:95676979-95715535	40.8478	33.7474	42.3231	14.7152	12.1845	11.1854	45.507	15.7686	-1.52903	5e-05	0.00221976
XLOC_056116	-	8:126704139-126704837	0	0	0	0	0	2.27423	0	0.987164	inf	0.0003	0.0094967
XLOC_056129	Mir1903,Nrp1	8:128358650-128506448	66.1738	72.6652	65.1549	55.6351	26.8735	4.73013	84.1516	36.9378	-1.18789	0.00025	0.00830383
XLOC_056192	Shcbp1	8:4735907-4779567	6.27243	9.10505	10.207	24.6591	22.5519	27.0009	8.28851	23.8607	1.52545	0.0001	0.00385636
XLOC_056249	Col4a1	8:11187754-11449287	429.802	396.79	405.277	95.4896	68.8486	75.3973	408.371	80.512	-2.3426	0.0001	0.00385636
XLOC_056287	Gas6	8:13465373-13494535	104.289	147.27	182.94	48.5398	99.015	17.1412	146.168	57.0669	-1.3569	5e-05	0.00221976
XLOC_056329	Xkr5	8:18932728-18950975	0.24575	1.02746	0.967031	4.71839	3.41739	4.58093	0.997495	5.32933	2.41757	0.0004	0.0118195
XLOC_056389	Ckap2	8:22168081-22185819	8.76287	15.4978	16.7397	38.2272	27.3827	35.6551	17.0612	41.9432	1.29771	0.0002	0.0068947
XLOC_056425	Adam5	8:24727092-24824369	0.287509	0.199194	0.04569	0.838647	0.867916	1.23612	0.173093	0.837317	2.27423	0.0014	0.0299094
XLOC_056483	-	8:31262111-31266878	0.120962	0.0422809	0.0364001	0.856341	0.563451	0.535631	0.149416	1.09565	2.87438	0.0001	0.00385636
XLOC_056502	Rbpms	8:33782296-33929863	32.7975	16.1237	22.0205	2.30825	7.6828	11.4379	20.183	7.12884	-1.5014	0.0011	0.0255711
XLOC_056533	Dlc1	8:36567739-36953143	42.4081	28.3073	21.9457	7.44429	13.6453	8.72742	38.6162	12.391	-1.63991	5e-05	0.00221976
XLOC_056578	Tlr3	8:45395664-45410856	0.347061	0.475853	0.441488	3.27969	0.931942	2.16845	0.566911	3.10797	2.45478	0.0004	0.0118195
XLOC_056655	Palld	8:61511276-62038234	342.595	233.652	260.178	54.4889	116.94	37.9523	289.567	60.9782	-2.24753	5e-05	0.00221976
XLOC_056664	Tll1	8:64012246-64206484	57.3793	31.6793	39.2115	9.07278	7.21119	14.1745	40.9664	9.74533	-2.07166	5e-05	0.00221976
XLOC_056700	Csgalnact1	8:68356516-68735146	4.89902	22.3598	17.4087	0.523471	1.57372	10.4073	16.4018	5.46519	-1.58552	0.0007	0.0182803
XLOC_056708	D130040H23Rik	8:69271117-69319721	0.0989003	0.202932	0.16065	0.57135	0.307748	0.676768	0.224429	0.871496	1.95724	0.00205	0.039278
XLOC_056744	Klhl26	8:70382351-70476956	15.078	22.8818	22.2829	9.79852	5.97724	7.31937	28.1896	10.3148	-1.45044	0.00185	0.0366816
XLOC_056791	Bst2	8:71534263-71538971	65.4582	63.8977	37.1029	382.568	78.7393	314.731	65.1072	289.438	2.15237	5e-05	0.00221976
XLOC_056900	Il15	8:82331628-82418984	0.0473564	0	0.135675	0.244535	1.32018	0.900561	0.0616402	1.18824	4.26881	0.00045	0.0130428
XLOC_056939	Zswim4	8:84210677-84237043	14.5331	9.41687	9.36551	5.53899	4.94378	5.23207	13.7225	6.62007	-1.05163	0.0026	0.0466258
XLOC_056948	Ier2	8:84661329-84663055	57.7285	54.461	37.3233	11.0619	17.3866	17.7557	78.9201	24.1904	-1.70596	5e-05	0.00221976
XLOC_056963	Junb	8:84976696-84979272	128.821	74.5356	46.3822	35.2713	32.2955	41.1894	138.671	60.7961	-1.18962	0.0001	0.00385636
XLOC_057114	Cdh11	8:102631847-102785971	182.683	112.96	134.325	47.9318	94.3582	53.3674	168.969	77.2771	-1.12865	0.00035	0.0107071
XLOC_057156	Tppp3	8:105467217-105471526	13.8125	3.92348	4.51344	1.65768	0.69783	2.1165	8.69537	1.7038	-2.35149	0.00235	0.0432942
XLOC_057186	Gm10073	8:106572956-106573470	124.167	99.2814	85.9885	30.2021	20.0004	30.5775	154.144	39.4302	-1.96691	5e-05	0.00221976
XLOC_057263	Bcar1	8:111710469-111743855	65.5652	48.0557	48.5383	15.7531	29.7753	27.4475	72.0936	33.3489	-1.11223	0.00015	0.0054497
XLOC_057324	Cotl1	8:119809016-119840579	48.896	40.0352	44.3457	11.1195	5.32444	10.6997	60.3761	12.7043	-2.24866	5e-05	0.00221976
XLOC_057416	Casp4	9:5308827-5336783	1.14332	1.5385	0.92059	12.0033	4.9404	25.9679	1.24407	14.5871	3.55155	5e-05	0.00221976
XLOC_057417	Casp12	9:5345371-5395545	7.7915	8.29785	6.96314	55.3874	24.6235	35.5123	7.43624	37.4138	2.33093	5e-05	0.00221976
XLOC_057427	Mmp3	9:7445821-7455975	6.49878	4.57884	7.64462	11.9122	10.0045	55.0664	6.14953	25.1373	2.03128	5e-05	0.00221976
XLOC_057429	Mmp10	9:7502351-7510238	1.6559	1.30745	1.02305	0	0.0693162	16.889	1.17983	5.67227	2.26535	0.00125	0.027883
XLOC_057593	Ldlr	9:21723481-21749920	82.7129	62.5396	86.5673	19.9899	28.3381	17.1962	84.321	24.6825	-1.77241	5e-05	0.00221976
XLOC_057599	-	9:21919268-21919661	0	0	0	8.45414	0.713496	0	0	2.55107	inf	0.0004	0.0118195
XLOC_057676	Ets1	9:32636220-32757837	27.4196	15.9529	17.4842	6.94542	6.97515	10.9193	24.0645	11.1657	-1.10783	0.002	0.0388102
XLOC_057687	Kirrel3	9:34485893-35036716	0.377301	0.406878	0.437064	10.2533	1.15838	0.119405	0.558151	3.95196	2.82384	5e-05	0.00221976
XLOC_057696	Cdon	9:35421127-35507748	3.8027	5.24329	4.15199	30.5389	19.284	6.42755	5.00913	23.2968	2.2175	5e-05	0.00221976
XLOC_057778	Vwa5a	9:38718267-38748966	10.5579	12.1107	11.0827	41.9184	14.8989	19.549	11.6753	26.5934	1.18761	0.0002	0.0068947
XLOC_057830	2610203C20Rik	9:41376396-41617772	22.4585	25.9003	30.068	58.0455	62.5178	53.6001	42.8934	95.0508	1.14794	0.00015	0.0054497
XLOC_057854	Pvrl1	9:43743886-43807464	6.57842	8.081	8.87258	1.58706	1.63961	3.5454	11.2399	3.38195	-1.73271	5e-05	0.00221976
XLOC_057866	Mcam	9:44123767-44142745	128.891	58.6907	80.4954	14.5192	40.4106	1.97957	89.5509	18.866	-2.24692	5e-05	0.00221976
XLOC_057915	Fxyd6	9:45370173-45396164	7.15524	3.79824	2.96116	0	0	0	4.79075	0	#NAME?	5e-05	0.00221976
XLOC_058020	Crabp1	9:54764612-54773624	711.893	435.932	370.055	3.72801	0.554995	398.796	527.804	144.173	-1.8722	0.0001	0.00385636
XLOC_058046	Cspg4	9:56865044-56900136	27.8423	30.0119	31.8707	9.46614	6.24989	1.34301	40.2213	7.46347	-2.43004	5e-05	0.00221976
XLOC_058083	Sema7a	9:57940096-57962869	36.0818	34.4183	21.149	0.128044	2.40649	1.05041	35.6153	1.31679	-4.7574	5e-05	0.00221976
XLOC_058246	Anxa2	9:69453619-69492102	1119.64	898.988	1022.92	299.498	514.744	539.867	916.54	398.056	-1.20322	0.0001	0.00385636
XLOC_058251	Myo1e	9:70207341-70400320	19.8641	25.1426	24.2593	12.7084	18.8033	3.76169	23.8296	11.8359	-1.00959	0.00145	0.0306894
XLOC_058263	Aldh1a2	9:71215788-71296243	0.80133	2.06328	1.3173	0	0	0	1.32693	0	#NAME?	5e-05	0.00221976
XLOC_058423	Tpbg	9:85820240-85847312	34.4684	26.0513	26.5305	5.3962	3.81187	15.542	41.5164	13.4851	-1.62232	0.0001	0.00385636
XLOC_058449	Nt5e	9:88327196-88372218	0.320761	0.369047	0.306742	0.0998668	6.23397	1.77991	0.439526	3.07172	2.80503	5e-05	0.00221976
XLOC_058505	Plscr1	9:92249696-92272372	8.13641	7.47621	9.12588	5.4038	23.9415	65.5718	8.20955	33.5287	2.03002	5e-05	0.00221976
XLOC_058506	Plscr2	9:92275601-92297752	0.799148	1.66489	1.6938	2.23336	13.6823	8.82603	1.51832	9.26481	2.60928	5e-05	0.00221976
XLOC_058571	Nmnat3,Rbp1	9:98287434-98446575	46.5145	23.6391	41.3985	0.63219	4.78751	13.9054	39.5052	8.25991	-2.25785	0.0008	0.0203659
XLOC_058590	Cep70	9:99241850-99304675	0.836063	1.5514	0.860976	9.91287	5.25969	3.06932	1.34643	5.91525	2.13529	0.00085	0.0210786
XLOC_058642	Amotl2	9:102716671-102733629	180.456	140.402	145.622	76.4737	74.5049	49.8432	192.696	90.0106	-1.09816	0.0002	0.0068947
XLOC_058646	Slco2a1	9:102988711-103096002	8.87102	19.2896	26.3682	5.54006	2.15747	12.3171	17.0413	6.60768	-1.36682	0.00015	0.0054497
XLOC_058735	Rassf1	9:107551554-107573054	88.9919	69.3203	84.0336	17.1962	35.8614	38.1301	100.857	39.0065	-1.37053	0.0014	0.0299094
XLOC_058788	Prkar2a	9:108689280-108750509	47.91	38.9163	42.8917	28.6851	27.7782	23.8758	49.0014	23.213	-1.07789	0.00015	0.0054497
XLOC_058796	Col7a1,Mir711	9:108953585-108985652	64.2637	14.5172	24.6764	0.0838208	1.95451	10.192	30.6978	4.13363	-2.89266	0.0012	0.0271672
XLOC_058881	Rps27rt	9:114978568-115233284	61.6041	67.0313	92.5496	325.688	183.099	346.052	127.257	458.529	1.84926	5e-05	0.00221976
XLOC_059082	Birc2	9:7818226-7837309	3.08591	3.64737	4.60755	18.4112	7.48736	5.88956	5.19556	14.7175	1.50218	0.00205	0.039278
XLOC_059092	Arhgap42	9:8993842-9260883	19.1465	10.3824	11.3726	3.14358	5.82526	7.13327	14.2911	5.7127	-1.32287	0.00095	0.0229336
XLOC_059106	Cep57	9:13807791-13827107	5.24385	7.60084	6.93505	15.1246	13.5179	16.5545	7.84883	18.112	1.2064	0.00125	0.027883
XLOC_059145	Naalad2	9:18320029-18402995	0.285244	0.940418	0.555316	19.6048	0.0798726	1.0304	0.620164	6.53401	3.39725	5e-05	0.00221976
XLOC_059183	Col5a3	9:20769984-20815072	44.2055	32.3859	30.1021	5.66091	5.50485	1.36438	33.5731	3.86721	-3.11794	5e-05	0.00221976
XLOC_059250	Anln	9:22330961-22389383	19.1458	22.606	24.2123	44.193	42.8739	34.0601	23.3092	43.0385	0.884726	0.00215	0.040428
XLOC_059297	Aplp2	9:31142322-31211857	80.7004	79.7124	78.811	165.86	227.131	130.37	79.6586	173.851	1.12595	0.0003	0.0094967
XLOC_059430	Sorl1	9:41964601-42124297	0.0676124	0.173272	0.245035	3.21584	1.64696	0.904565	0.157239	1.82144	3.53405	0.00025	0.00830383
XLOC_059441	Oaf	9:43215606-43240581	77.6468	87.0879	91.7428	7.04841	15.1255	27.6312	115.816	22.6209	-2.3561	5e-05	0.00221976
XLOC_059461	Nlrx1	9:44252547-44268599	1.39212	2.65515	2.26934	0.108577	0.591474	0.246672	2.5851	0.372501	-2.7949	0.00025	0.00830383
XLOC_059488	Phldb1	9:44673232-44735552	106.856	87.1285	81.676	38.0832	23.2838	18.1896	73.8895	21.7545	-1.76406	5e-05	0.00221976
XLOC_059510	Fxyd6	9:45370173-45396164	5.71082	4.67133	3.15031	0	0	0	2.24143	0	#NAME?	0.00155	0.0323545
XLOC_059519	Tagln	9:45838579-45936107	3331.98	2405.25	2439.28	619.998	709.948	530.359	3294.75	717.224	-2.19967	5e-05	0.00221976
XLOC_059567	Ncam1	9:49502132-49799042	77.2987	42.7679	51.3209	11.5137	21.17	17.6462	56.4601	16.6217	-1.76416	5e-05	0.00221976
XLOC_059658	Lingo1	9:56618319-56685253	1.46521	4.03786	3.32302	0.121872	0.350455	0.269743	4.23379	0.33473	-3.66088	0.0004	0.0118195
XLOC_059700	Islr	9:58155008-58159221	2.07878	2.91004	2.26237	46.2927	10.9489	9.89302	3.441	33.7187	3.29265	5e-05	0.00221976
XLOC_059705	Loxl1	9:58287722-58315843	211.246	215.618	208.938	153.324	98.8568	45.423	273.302	123.785	-1.14266	0.0005	0.0140015
XLOC_059873	Cgnl1	9:71626411-71771602	4.63214	6.57131	6.20794	3.49202	29.373	31.1503	7.32975	30.0262	2.03439	5e-05	0.00221976
XLOC_059996	Htr1b	9:81628290-81645156	75.5068	31.7653	32.6844	5.32796	2.64845	2.18363	74.5983	5.15403	-3.85537	5e-05	0.00221976
XLOC_060005	Phip	9:82865802-82975719	2.73599	4.79977	4.16603	10.8545	9.07856	6.88384	4.17498	12.061	1.53051	5e-05	0.00221976
XLOC_060041	Tbx18	9:87702797-87732187	2.00253	2.90633	3.15865	8.26557	29.556	2.90657	3.6864	19.7615	2.42241	5e-05	0.00221976
XLOC_060116	Chst2	9:95343727-95408554	70.2498	29.4997	36.6977	0.169076	9.50327	8.22547	63.2032	8.59428	-2.87855	5e-05	0.00221976
XLOC_060310	Sema3f	9:107680081-107710475	9.83608	29.5287	16.2444	99.6486	46.4221	1.10099	16.5321	40.7282	1.30076	0.0003	0.0094967
XLOC_060469	Gm9385	9:115909454-116076176	84.5046	57.1941	68.0026	18.1541	16.1656	18.0956	96.3128	26.2558	-1.87509	0.0013	0.0287167
XLOC_060670	-	GL456216.1:15788-36934	27.274	21.0833	25.5	4.91615	6.66159	9.58093	25.2469	7.62795	-1.72674	0.00015	0.0054497
XLOC_060716	-	GL456233.1:10587-39162	7.59284	7.11477	6.11824	20.4589	17.9202	11.6208	8.15047	19.7932	1.28005	0.00065	0.0173479
XLOC_060752	-	JH584304.1:12635-62055	6.09098	9.86153	9.07135	90.8847	21.771	23.797	10.877	60.6709	2.47972	5e-05	0.00221976
XLOC_060944	Kdm6a	X:18162550-18279936	3.3014	3.54532	3.35163	11.1355	10.3581	4.84568	3.94907	9.55096	1.27413	0.0008	0.0203659
XLOC_060967	Usp11	X:20703866-20720550	1.30943	1.39472	0.737249	8.47591	2.61391	5.03034	1.14477	5.47679	2.25827	0.00015	0.0054497
XLOC_061026	-	X:32226245-32226576	7.94489	5.54284	2.0486	0	0	0	7.30875	0	#NAME?	5e-05	0.00221976
XLOC_061029	-	X:32504727-32504981	19.8875	13.6887	2.74774	0	0	0	16.719	0	#NAME?	5e-05	0.00221976
XLOC_061054	Il13ra1	X:36112053-36171390	5.12087	7.38306	8.28192	10.9597	20.7242	11.9076	8.15682	17.5699	1.10703	0.0014	0.0299094
XLOC_061132	Xiap	X:42059678-42109664	5.39182	6.15857	5.75654	15.7394	12.5206	11.9901	8.46624	19.0052	1.1666	0.0001	0.00385636
XLOC_061267	Fhl1	X:56731786-56793641	406.857	333.18	296.109	148.705	154.104	21.1018	345.975	136.315	-1.34373	0.00015	0.0054497
XLOC_061321	3830417A13Rik	X:64173547-64178778	1.13965	0.736162	0.69509	0	0	0	0.898173	0	#NAME?	5e-05	0.00221976
XLOC_061354	Fmr1,Gm27838	X:68678484-68717963	20.6527	16.8638	15.3158	60.8046	36.9517	73.9419	20.5106	70.0933	1.77291	5e-05	0.00221976
XLOC_061545	Dmd	X:82948869-85206141	9.37184	7.89975	8.47242	0.0951454	2.33823	1.18167	8.61174	1.16389	-2.88735	0.0008	0.0203659
XLOC_061648	Msn	X:96096041-96168993	424.756	337.48	372.97	98.9802	186.876	235.952	447.603	217.033	-1.04431	0.0011	0.0255711
XLOC_061671	Efnb1	X:99136064-99149006	34.0928	25.253	28.6022	16.7232	6.25108	2.83889	34.7648	9.48162	-1.87442	5e-05	0.00221976
XLOC_061688	Gdpd2	X:100729826-100740929	0.0683367	0.278654	0.0747265	8.161	1.34249	0.377525	0.182832	3.39338	4.21414	5e-05	0.00221976
XLOC_061710	Ogt	X:101639815-101684600	7.60887	12.5126	12.8851	55.6708	22.9579	22.5786	12.0761	37.6684	1.6412	5e-05	0.00221976
XLOC_061717	Nhsl2	X:101849368-102092068	2.18057	0.950238	1.89804	0.393198	0.0691487	0.366619	1.94662	0.325358	-2.58087	0.0027	0.0479936
XLOC_061980	Srpx2	X:133908425-133932446	10.2978	10.5054	11.2804	0.0608468	3.25325	0.766542	11.057	1.34996	-3.03398	0.0001	0.00385636
XLOC_061985	Cenpi	X:134308083-134362652	3.26559	4.30195	4.63867	10.1833	8.47995	9.40506	3.96901	9.47383	1.25517	0.00285	0.0499766
XLOC_062067	Rnf128	X:139563315-139673345	27.2922	11.0168	11.0293	2.51651	2.04505	2.70805	22.9427	3.37766	-2.76394	5e-05	0.00221976
XLOC_062107	Pak3	X:143518590-143797796	1.7522	3.67904	4.64865	7.97374	7.16923	12.7073	3.05192	11.0244	1.85291	5e-05	0.00221976
XLOC_062304	Sh3kbp1	X:159627075-159978069	119.624	82.9196	102.393	7.94216	17.6953	62.696	106.403	31.7236	-1.74591	5e-05	0.00221976
XLOC_062308	Adgrg2	X:160390629-160499870	0.440873	1.19005	0.878757	12.7697	21.8327	0.793686	0.976164	14.7161	3.91412	5e-05	0.00221976
XLOC_062335	Ctps2	X:162901237-163032508	17.5926	20.4366	16.9362	82.6538	42.4962	63.8667	15.9146	53.5286	1.74996	0.00055	0.0152144
XLOC_062363	Gpm6b	X:166238910-166389162	3.21211	1.24837	2.59003	9.39553	13.0048	19.0133	3.32483	19.3177	2.53857	5e-05	0.00221976
XLOC_062389	BC022960,Gm15246	X:169320621-169370125	0.0487163	0.120313	0.52499	5.76071	3.566	1.00242	0.234633	3.24625	3.79029	0.00205	0.039278
XLOC_062391	Mid1	X:169685198-170005736	5.13902	5.23955	5.54109	29.3898	21.2331	6.27097	5.67236	19.7939	1.80304	5e-05	0.00221976
XLOC_062506	Rpgr,Srpx	X:10037361-10216920	28.4504	21.6642	22.7744	1.17793	2.43137	2.56556	22.598	2.21472	-3.351	5e-05	0.00221976
XLOC_062551	Maob	X:16709281-16817366	2.73837	1.32234	2.13691	0	0.291975	0.622658	2.0032	0.268215	-2.90084	0.0014	0.0299094
XLOC_062740	Cul4b	X:38531229-38586885	18.6023	19.1751	15.5719	26.0927	36.9825	42.1237	16.6481	34.2662	1.04143	0.00145	0.0306894
XLOC_062784	Dcaf12l1	X:44786569-44790197	1.24118	0.981684	1.226	0	0	0	1.42457	0	#NAME?	5e-05	0.00221976
XLOC_062801	Apln	X:48025145-48034853	0.614738	5.06387	2.14313	9.14594	6.00645	8.53469	3.82366	12.2871	1.68412	0.0007	0.0182803
XLOC_062828	Firre	X:50555743-50635321	0.88439	2.37852	1.35724	6.54514	3.96212	2.52183	1.86366	6.14555	1.72141	0.00235	0.0432942
XLOC_062836	Hs6st2	X:51386636-51681856	48.0282	25.2311	31.2012	113.168	86.8863	99.9353	54.1662	156.441	1.53015	5e-05	0.00221976
XLOC_062842	Gpc4	X:52050223-52165391	146.796	126.419	118.58	51.285	36.0486	58.4485	104.954	49.894	-1.07282	0.0018	0.036123
XLOC_062843	Gpc3	X:52272425-52619047	8.49694	12.7555	14.859	133.226	1.51777	1.06661	13.2498	52.6658	1.9909	0.0011	0.0255711
XLOC_062900	Arhgef6	X:57231330-57338729	0.715946	0.70997	0.617032	8.1706	2.28907	1.95551	0.996078	3.71925	1.90068	0.00165	0.0339359
XLOC_062947	-	X:64496956-64498009	9.64432	6.79462	8.68204	0.152367	1.01626	1.84765	13.1392	1.28677	-3.35205	0.0001	0.00385636
XLOC_062999	Ids	X:70342975-70373270	6.9023	8.47397	7.11405	20.5396	19.4684	7.65182	9.82752	19.9976	1.02492	0.00205	0.039278
XLOC_063055	Pnck	X:73655993-73660117	0.353421	0.692007	0.724674	9.35381	1.74893	0	0.547379	3.35026	2.61366	0.0026	0.0466258
XLOC_063064	Renbp	X:73922098-73930850	27.528	17.9336	17.7015	2.53285	10.4902	10.2538	20.1931	7.60694	-1.40847	0.0022	0.0412404
XLOC_063137	Prrg1	X:78449611-78583896	0.151231	0.710119	0.461992	2.07785	2.47425	2.50939	0.554945	2.82101	2.34579	5e-05	0.00221976
XLOC_063227	Pola1	X:93304766-93749951	3.97277	5.45846	4.50053	8.917	7.38809	20.2261	4.44461	11.5269	1.37488	0.0006	0.016276
XLOC_063319	Gm20489,Gm614,Il2rg	X:101261375-101325963	2.34042	1.52716	0.889415	0.43382	0.0926728	0.195701	1.78616	0.18561	-3.26651	0.00115	0.0262639
XLOC_063378	Slc16a2	X:103696848-103821983	0.910936	3.09784	2.00291	10.1779	21.7625	12.4195	2.44127	19.9301	3.02924	5e-05	0.00221976
XLOC_063567	Pcdh19	X:133582859-133707262	12.1379	17.2994	16.3031	2.15056	2.70771	0.278612	22.1606	2.17028	-3.35204	5e-05	0.00221976
XLOC_063584	Gla	X:134588148-134601125	6.14004	3.72371	5.18641	6.34784	7.59703	35.9279	5.90393	20.5112	1.79666	5e-05	0.00221976
XLOC_063866	Cdkl5	X:160768012-160994704	0.202454	0.510777	0.133004	1.5774	0.958614	0.94719	0.330407	1.55955	2.23882	0.0002	0.0068947
XLOC_063919	Ofd1,Rab9	X:166390032-166479867	18.6892	20.6047	17.6158	56.8864	31.1406	37.2594	24.9663	60.6553	1.28065	0.001	0.0238871
XLOC_063933	Prps2	X:167346014-167382763	2.77158	5.31971	4.58064	13.9688	5.12132	10.8829	5.55022	13.9444	1.32907	0.0005	0.0140015
XLOC_063943	Hccs	X:168795098-169320455	7.94028	8.32354	8.6088	21.9368	31.8249	18.82	10.1393	30.56	1.59168	0.00015	0.0054497

## Sheet: CIZ1 Null
Supplementary Data Set 1
All transcription units significantly changed (q<0.05) upon culture adaptation of CIZ1 null primary cells
									Cuffdiff calculated gene expression value from triplicate analysis
gene_id	gene	locus	Primary_E14.2_FPKM	Primary_E13.15_FPKM	Primary_E13.17_FPKM	Adapted_E13.15_FPKM	Adapted_E13.17_FPKM	Adapted_E14.2_FPKM	Primary	Adapted	log2(fold_change)	p_value	q_value
XLOC_000020	Atp6v1h	1:4909575-5162529	49.4954	40.9279	52.6195	56.3672	72.8427	152.57	42.8619	85.2603	0.992178	0.0017	0.0383735
XLOC_000026	Fam150a	1:6358880-6396371	7.57047	3.17454	3.3618	41.1217	21.7502	0.977963	5.59392	25.2602	2.17493	0.0019	0.04136
XLOC_000035	Pcmtd1	1:7088919-7173639	6.58735	5.61615	8.82591	9.35634	10.5289	24.3424	8.44802	21.6015	1.35445	5e-05	0.00276039
XLOC_000052	Adhfe1	1:9547947-9631175	0.0323535	0.0717446	0.208694	0.336369	3.46158	3.78645	0.145215	2.7775	4.25752	0.00085	0.0233578
XLOC_000076	Prex2	1:10993464-11303682	0.218056	0.117325	0.107105	0.358476	0.364169	2.4869	0.289645	1.25609	2.11658	0.0021	0.0442933
XLOC_000151	Tfap2b	1:19208913-19238843	0.541505	0.261961	0.3468	0	0	0	0.929727	0	#NAME?	5e-05	0.00276039
XLOC_000205	Lmbrd1	1:24678391-24766519	17.5396	17.9753	9.341	30.0979	32.9295	53.5168	13.0431	33.2965	1.35208	0.00125	0.0310451
XLOC_000295	Hs6st1	1:36068399-36106446	23.0951	30.2589	27.701	14.5397	9.0855	12.5741	42.3606	19.4725	-1.12129	0.0006	0.0185454
XLOC_000390	AI597479	1:43098709-43116545	3.82693	3.4302	4.36384	5.63332	9.67537	10.6048	5.56508	12.6323	1.18264	0.00225	0.0465466
XLOC_000416	Gulp1	1:44551510-44797088	9.3032	6.18147	6.27364	14.1106	50.5776	10.4843	7.19358	26.4924	1.8808	5e-05	0.00276039
XLOC_000617	Nrp2	1:62703129-62818776	18.4077	17.2213	11.1303	46.3609	20.0119	37.5721	19.606	45.4613	1.21334	0.00015	0.00659317
XLOC_000767	Des	1:75360265-75375012	4.64812	6.47107	8.3486	0	0.0660289	0	5.87393	0.0212013	-8.11403	0.0016	0.036796
XLOC_000840	Ccl20	1:83116765-83119176	7.35494	2.68837	0.94414	66.7067	5.66317	4.28081	4.25261	31.6932	2.89775	0.00015	0.00659317
XLOC_000996	Ramp1	1:91179821-91225196	9.43063	11.9161	8.10269	3.09601	0.386932	1.01285	8.99201	1.44591	-2.63666	0.0013	0.0317703
XLOC_001030	Gpc1	1:92820957-92860779	41.4307	39.9846	47.1022	10.073	18.5072	25.9672	54.223	22.1162	-1.2938	5e-05	0.00276039
XLOC_001052	Bok	1:93685659-93695772	32.3485	32.3306	29.3548	17.045	8.57066	2.59355	35.7921	11.9355	-1.58438	0.0009	0.0244025
XLOC_001278	Slc35f5	1:125560594-125595820	16.341	14.2717	14.5256	19.1596	26.8399	42.2003	14.0656	28.5404	1.02084	0.0021	0.0442933
XLOC_001360	-	1:132268870-132269219	4.52258	2.17361	0	0	0	0	2.28175	0	#NAME?	0.00105	0.0269544
XLOC_001363	Klhdc8a	1:132298344-132308663	26.3312	22.5354	15.7792	6.71764	9.67275	1.35197	26.4931	7.52645	-1.81557	5e-05	0.00276039
XLOC_001364	Nuak2	1:132316123-132333488	9.0941	7.00956	10.2458	2.01746	2.2742	1.35073	12.3558	3.10383	-1.99307	5e-05	0.00276039
XLOC_001368	Dstyk	1:132417554-132477064	4.6102	3.50344	2.51197	5.84597	7.6229	8.21909	4.29611	9.41772	1.13235	0.00145	0.0345156
XLOC_001398	Fmod	1:134037253-134048566	19.2397	25.8501	10.1855	1.37897	2.14932	0.0995924	28.62	2.0643	-3.7933	5e-05	0.00276039
XLOC_001574	Ivns1abp	1:151339603-151364663	45.7057	45.5743	28.0035	95.7481	71.422	79.799	44.0261	89.023	1.01582	0.0021	0.0442933
XLOC_001616	Glul,Mir8114	1:153849541-153909869	10.0468	5.82003	6.09274	19.4869	24.6679	18.2869	7.80571	20.8843	1.41982	0.00015	0.00659317
XLOC_001621	Gm29441,Ier5	1:154993853-155099749	75.088	98.0315	73.1502	61.4719	40.6249	18.9781	133.551	58.9828	-1.17902	0.0006	0.0185454
XLOC_001708	Gas5,Gm22357,Gm22489,Gm23212,Gm25789,Gm26224,Mir5117,Snord47,Snord78,Snord80	1:160978496-161039102	232.242	264.59	198.813	277.011	880.235	702.78	200.931	517.542	1.36498	0.00075	0.0213459
XLOC_001774	Dpt	1:164796643-164936775	38.0397	37.9444	23.5889	132.855	1.28725	548.951	39.3973	270.771	2.7809	0.0001	0.00478564
XLOC_001811	Fam78b	1:167001416-167091302	0.139936	0.190044	0.217001	0.796992	0.11681	5.89395	0.21766	2.45974	3.49836	0.00145	0.0345156
XLOC_001894	Cd84	1:171839696-171953170	0.636835	0.0236952	1.05533	0	0	0	0.678441	0.0491649	-3.78652	0.0015	0.0352933
XLOC_001913	Tagln2	1:172500046-172509896	482.694	511.486	374.265	315.911	139.704	106.812	485.366	216.549	-1.16438	0.00065	0.0195309
XLOC_002051	-	1:181216793-181217132	0	0	0	0	0	4.3721	0	2.55629	inf	0.00175	0.0390691
XLOC_002335	Ncoa2	1:13139104-13374934	4.17028	4.12439	4.04629	10.7873	12.254	10.4057	5.61344	13.5962	1.27624	0.0016	0.036796
XLOC_002430	Kcnq5	1:21398217-21962530	0.394593	0.22885	0.0993492	3.07238	4.74692	1.64506	0.271958	3.07872	3.50088	0.00045	0.0152459
XLOC_002613	Chst10	1:38863866-38898161	0.699591	0.44789	0.482932	1.10983	2.96577	3.3718	1.01038	3.32355	1.71782	0.00135	0.0327304
XLOC_002657	Fhl2	1:43123069-43196984	121.323	112.306	97.6364	53.0081	42.3357	72.0134	134.699	67.2158	-1.00287	0.0011	0.0280416
XLOC_002971	Mreg	1:72159061-72212307	0.0852537	0.094601	0.104842	0.67841	0.0895233	4.98472	0.0543002	2.83095	5.70419	5e-05	0.00276039
XLOC_002977	Igfbp5	1:72857931-72874884	19.5024	13.0813	10.6813	0.722011	0.205663	0.49703	19.0336	0.613389	-4.95561	0.00065	0.0195309
XLOC_002986	Tns1	1:73910185-74124449	75.7627	62.1686	48.7023	27.5788	6.75382	15.8741	78.9146	22.3619	-1.81925	5e-05	0.00276039
XLOC_003027	Ptprn	1:75246749-75264502	60.5436	48.7679	43.5096	26.7007	5.03645	23.1348	52.6053	18.6476	-1.49622	5e-05	0.00276039
XLOC_003046	Epha4	1:77366947-77515088	8.24899	8.69272	2.89871	19.8801	4.26352	15.8618	7.51628	16.3014	1.11691	0.00095	0.0252722
XLOC_003288	Kif1a	1:93015330-93101981	19.2985	14.5087	10.8396	5.33748	2.18107	0.826556	14.0407	2.73272	-2.36121	5e-05	0.00276039
XLOC_003336	-	1:99329078-99329570	0	2.23206	0.188285	0	0	0	1.33016	0	#NAME?	0.00115	0.0290335
XLOC_003482	Nckap5	1:125913619-126830799	0.104703	0.0636539	0.0739529	0.518926	4.51514	0.140662	0.0661094	1.38749	4.39148	0.00015	0.00659317
XLOC_003539	Ikbke	1:131245300-131279606	3.62761	2.5392	2.8378	7.80329	5.84675	17.5494	2.92222	11.0817	1.92305	5e-05	0.00276039
XLOC_003574	Mdm4	1:132957552-133030561	6.80832	8.65824	8.60664	19.2077	14.7052	15.922	10.498	23.8465	1.18366	0.00075	0.0213459
XLOC_003615	Ptprv	1:135108496-135132594	3.53553	7.68194	20.3336	0.831338	0.253347	0.847074	9.21072	0.676242	-3.7677	5e-05	0.00276039
XLOC_003714	Cfh	1:140084707-140183764	0.165816	0.0941661	0.145542	0.357783	9.27104	0.817022	0.173165	3.61269	4.38286	5e-05	0.00276039
XLOC_003722	Trove2	1:143750597-143777068	4.55197	4.74084	1.6463	9.98865	4.05938	7.5589	5.38157	10.8895	1.01684	0.0022	0.0457705
XLOC_003778	-	1:151240185-151250865	0.0889978	0.0493674	0.266942	0.0331069	0.804056	2.79763	0.162832	1.5197	3.22232	0.00245	0.0496748
XLOC_003838	Mr1	1:155127276-155146814	1.96904	1.71144	2.45563	2.34609	12.0723	9.52723	2.64524	10.9125	2.04451	0.0001	0.00478564
XLOC_003859	Tor3a	1:156652914-156674499	7.1905	9.31771	9.67428	9.23104	18.4139	36.787	10.207	26.0965	1.3543	0.0009	0.0244025
XLOC_003925	Gm15429	1:161725745-161727703	6.77788	7.74536	6.68825	1.24164	2.78391	1.88368	8.53323	2.64381	-1.69048	0.00195	0.0421481
XLOC_003973	Atp1b1	1:164289799-164458355	21.6603	12.244	9.65307	67.245	93.652	12.2623	17.6409	74.9182	2.08639	5e-05	0.00276039
XLOC_003983	Sft2d2	1:165171761-165194438	2.84058	2.518	2.60507	3.00535	15.6066	7.01466	3.92821	12.179	1.63245	5e-05	0.00276039
XLOC_004069	Fcgr3	1:171051173-171064935	1.33864	0	1.68827	0	0	0	1.61907	0	#NAME?	5e-05	0.00276039
XLOC_004160	Ifi203,Mndal	1:173723429-173942672	3.9228	4.00858	1.72877	10.0684	2.34117	81.0944	3.52658	38.1425	3.43506	5e-05	0.00276039
XLOC_004319	Mark1	1:184896488-184999836	5.46703	6.42577	5.19331	24.4108	14.3147	25.8561	5.82662	22.825	1.96988	5e-05	0.00276039
XLOC_004381	Atf3	1:191169719-191218039	2.29449	3.92305	2.14119	0.463143	29.8862	8.06361	3.22685	16.9545	2.39347	0.0001	0.00478564
XLOC_004426	Cr1l	1:195096104-195131597	19.2447	24.1445	17.8072	37.6949	51.2356	50.4827	22.0351	51.7095	1.23063	0.00135	0.0327304
XLOC_004439	Plekhg1	10:3740363-3967303	0.582066	0.477037	0.3858	1.03264	1.61228	3.12293	0.658896	2.66937	2.01838	5e-05	0.00276039
XLOC_004478	Lrp11	10:7589799-7625697	9.18009	8.21239	5.30534	9.03716	13.6053	31.7829	8.86577	27.3006	1.62261	0.0001	0.00478564
XLOC_004487	Ppil4	10:7792890-7824125	8.27353	8.01261	5.43438	15.8568	13.6712	18.183	8.49616	17.7591	1.06367	0.00185	0.0406579
XLOC_004626	-	10:23784464-23785027	0	0	0	0.540318	0	0	0	0.73091	inf	0.00045	0.0152459
XLOC_004629	Vnn1	10:23894687-23905346	0.318811	0.383353	0.244989	0.277794	54.4503	3.56092	0.443674	27.0695	5.93102	0.0001	0.00478564
XLOC_004671	Ptprk	10:28074418-28597397	9.62557	8.74564	6.18092	18.6152	25.6167	6.81945	7.98147	17.0043	1.09117	0.0013	0.0317703
XLOC_004739	Rev3l	10:39732117-39875211	3.12103	2.89204	2.76277	6.25201	8.32733	9.28865	3.50518	9.58314	1.45101	0.00055	0.0173809
XLOC_004754	Cdk19	10:40348507-40484061	1.58642	1.59539	1.44136	2.96021	8.47411	6.22911	2.00525	7.65955	1.93348	5e-05	0.00276039
XLOC_004769	Cd164	10:41519413-41532370	83.1729	79.5141	61.2294	113.725	125.614	251.237	109.581	244.241	1.15631	0.0009	0.0244025
XLOC_004799	Cd24a	10:43579168-43584526	19.1858	12.5167	8.6574	61.4865	68.3479	3.56073	19.4948	71.0457	1.86565	5e-05	0.00276039
XLOC_004855	Sim1	10:50894906-50989152	0.164182	2.38804	0.338026	0	0	0	1.1228	0	#NAME?	5e-05	0.00276039
XLOC_004896	Smpdl3a	10:57794334-57812300	9.57456	4.91174	6.63012	4.70268	42.7683	50.7456	6.57442	35.6704	2.43979	5e-05	0.00276039
XLOC_005007	Egr2	10:67496359-67542188	7.21739	11.6443	2.91127	1.99645	2.60727	0.368436	9.72183	2.21521	-2.13378	5e-05	0.00276039
XLOC_005040	Ipmk	10:71347760-71433327	5.27211	3.97206	4.82329	14.6909	6.62081	18.6905	6.00316	18.1559	1.59665	0.0002	0.00821928
XLOC_005143	Slc1a6	10:78780308-78814825	13.1426	8.65504	13.3591	9.23876	115.047	0.0947406	12.9617	45.661	1.81671	0.0013	0.0317703
XLOC_005204	Midn	10:80148271-80158370	61.4928	71.5698	64.237	23.2731	20.2472	21.2874	103.607	30.0713	-1.78467	5e-05	0.00276039
XLOC_005267	Tbxa2r	10:81328673-81335823	9.76963	10.5702	9.07497	0.780127	0.357349	0.304268	14.7734	0.799544	-4.20768	5e-05	0.00276039
XLOC_005329	A230046K03Rik	10:83543940-83597033	12.6679	12.3694	7.89453	23.7445	15.9142	34.9685	12.1243	27.0623	1.15838	0.00035	0.012856
XLOC_005343	Tcp11l2	10:84576625-84614361	2.45461	0.802314	1.69986	4.1069	22.6273	9.17866	2.3175	15.5719	2.7483	0.0002	0.00821928
XLOC_005386	Gnptab	10:88379131-88449887	9.70687	8.15808	6.89744	24.5569	11.9829	26.1713	9.73462	24.7778	1.34785	5e-05	0.00276039
XLOC_005400	Anks1b	10:89873508-90973300	3.10234	3.86252	2.26592	1.26624	0.226079	0.788558	3.57091	0.778028	-2.1984	5e-05	0.00276039
XLOC_005426	Ntn4	10:93640680-93747207	26.4176	16.7304	10.5568	7.02397	2.7245	2.2732	22.7622	5.43908	-2.0652	5e-05	0.00276039
XLOC_005428	Gm3571	10:93778610-93779776	10.1413	10.7668	20.7029	2.44163	0.690591	9.67882	23.6434	7.44828	-1.66646	0.00205	0.0435898
XLOC_005437	Tmcc3	10:94311948-94612084	11.3481	11.4815	5.49501	4.62785	0.791912	3.00195	13.6015	3.34617	-2.02318	5e-05	0.00276039
XLOC_005456	Eea1	10:95940662-96046171	7.9283	7.38697	4.47356	17.6051	7.92618	21.5956	7.72154	19.1232	1.30836	0.0001	0.00478564
XLOC_005469	Dcn	10:97479499-97518329	68.4991	51.078	47.7241	799.997	56.8277	993.276	61.6837	682.942	3.4688	5e-05	0.00276039
XLOC_005495	Kitl	10:100015629-100100416	1.94585	4.1773	3.5741	3.57579	10.2444	18.4825	3.78523	14.6707	1.95449	5e-05	0.00276039
XLOC_005550	Osbpl8	10:111164772-111297336	4.77352	4.54933	3.32066	9.95798	7.50035	8.91719	5.36009	11.2488	1.06945	0.0016	0.036796
XLOC_005578	Zfc3h1	10:115368239-115432772	10.6127	7.00595	8.07653	26.1225	20.4757	28.3651	10.576	33.1554	1.64845	0.00125	0.0310451
XLOC_005583	Ptprr	10:116018212-116274932	0.0254389	0.296342	0.225001	2.64626	0.0470678	1.7409	0.179629	1.51848	3.07954	0.00055	0.0173809
XLOC_005764	Stat2	10:128270523-128293373	8.03235	8.61163	7.101	11.8175	9.70495	66.3587	7.71456	27.8212	1.85053	5e-05	0.00276039
XLOC_005796	Rpsa-ps2	10:128776292-128777305	17.0418	23.8573	33.8379	8.96808	10.9232	10.438	43.9109	15.9086	-1.46477	0.00085	0.0233578
XLOC_005864	Syne1	10:5020193-5297238	5.93429	3.9649	4.12904	7.55221	21.3878	13.4715	5.45585	16.9661	1.63678	0.00015	0.00659317
XLOC_005874	Cnksr3	10:7118709-7212237	2.35469	2.59648	2.30634	3.23014	31.9307	5.69376	2.84993	16.3567	2.52088	5e-05	0.00276039
XLOC_005884	Ginm1	10:7767349-7792824	34.1404	39.0238	18.4723	64.3642	68.8731	96.4475	36.1253	85.9197	1.24998	0.00155	0.036099
XLOC_005903	Rab32	10:10544159-10558261	5.69288	7.02061	8.22685	16.0547	22.0062	24.0761	10.004	31.903	1.67312	5e-05	0.00276039
XLOC_005943	Heca	10:17899034-17948820	4.60459	3.93219	2.89055	9.83371	9.45866	7.09356	5.4812	13.9546	1.34818	0.00125	0.0310451
XLOC_005972	Pde7b	10:20396486-20725103	2.69771	3.17064	1.48623	9.98796	0.0233634	20.3699	2.57131	11.4655	2.15672	0.0001	0.00478564
XLOC_006002	Eya4	10:23102321-23350789	1.26592	1.256	2.16894	0.693114	37.493	1.46662	1.87016	14.606	2.96533	5e-05	0.00276039
XLOC_006044	Lama2	10:26980035-27619758	3.80407	2.43197	2.37228	0.805729	0.358907	0.133593	3.18951	0.604912	-2.39854	0.0014	0.0336312
XLOC_006088	Dse	10:34151381-34208240	16.8609	18.0529	15.8393	23.9348	40.6404	33.5998	25.303	49.6946	0.973782	0.00155	0.036099
XLOC_006097	-	10:37113261-37113651	5.76777	0	0	0	0	0	1.71472	0	#NAME?	0.00055	0.0173809
XLOC_006104	-	10:38116216-38122007	1.32124	0	22.6156	0	0	0	6.56837	0	#NAME?	0.0007	0.020463
XLOC_006126	Slc16a10	10:40033465-40142254	0.972974	1.05606	0.530315	4.20208	0.674527	5.17168	1.14272	4.90602	2.10208	0.00015	0.00659317
XLOC_006255	Serinc1	10:57515478-57532530	103.459	83.9906	69.4155	146.806	176.324	303.931	109.415	278.51	1.34793	5e-05	0.00276039
XLOC_006285	Ddit4	10:59949669-59951931	32.9633	45.1493	71.2814	16.0758	22.4549	31.1413	66.341	30.6648	-1.11332	0.00075	0.0213459
XLOC_006298	Unc5b	10:60762585-60831581	69.7447	68.7726	43.6032	27.2583	6.6211	0.616389	75.1241	14.0148	-2.42232	5e-05	0.00276039
XLOC_006304	Sgpl1	10:61098628-61147703	46.674	40.9841	27.0908	51.8604	71.4947	124.096	40.3984	93.3533	1.2084	0.0002	0.00821928
XLOC_006321	2010107G23Rik	10:62107654-62143920	0.455052	0.291586	0.417073	0.113095	3.12866	4.8373	0.270791	3.93478	3.86103	5e-05	0.00276039
XLOC_006345	Sirt1	10:63318777-63381704	3.22977	2.39904	2.08113	7.06747	7.09149	7.181	3.92874	10.1947	1.37568	0.0015	0.0352933
XLOC_006369	Arid5b	10:68092515-68279123	22.66	19.3236	10.232	46.1126	34.2878	24.1274	24.7006	53.2724	1.10885	0.00185	0.0406579
XLOC_006420	Gstt1	10:75783812-75798584	0.636507	0.729293	1.30151	3.03506	8.28846	2.89194	1.0961	5.89694	2.42759	0.00205	0.0435898
XLOC_006440	Col6a2	10:76593328-76623630	248.502	244.987	232.241	138.336	28.3722	126.298	285.307	115.346	-1.30655	0.00075	0.0213459
XLOC_006445	Col18a1	10:77032240-77166548	28.0905	18.9696	28.2058	6.20098	6.33731	6.69395	25.495	6.22594	-2.03385	0.0002	0.00821928
XLOC_006448	Adarb1	10:77290408-77418270	2.75191	3.0857	3.06544	10.9809	4.16268	10.0341	4.17664	12.3239	1.56104	5e-05	0.00276039
XLOC_006477	-	10:78248920-78263698	0	0	0	0.387394	0.113221	1.50596	0	0.736866	inf	0.0003	0.0115762
XLOC_006485	Mir6908,Pdxk	10:78436743-78464997	3.86582	3.79628	4.3149	6.34046	4.21394	19.9834	5.92474	13.0525	1.1395	0.0017	0.0383735
XLOC_006505	2610008E11Rik	10:79064063-79097600	6.896	5.84903	6.2759	16.5336	15.7832	11.6458	9.66269	21.0009	1.11995	0.00085	0.0233578
XLOC_006506	-	10:79314115-79322339	0.13946	0.158755	0.113434	0.0756172	2.13582	0.215232	0.187043	1.24702	2.73705	0.00215	0.045037
XLOC_006561	Klf16	10:80566274-80577461	15.6768	13.6563	14.0435	6.63469	5.83326	7.72102	21.7579	9.84706	-1.14377	0.0015	0.0352933
XLOC_006562	Abhd17a	10:80583441-80590358	70.3795	98.4103	95.0578	44.9371	26.3889	32.4039	117.787	45.1571	-1.38316	5e-05	0.00276039
XLOC_006569	Mob3a	10:80681837-80701852	33.7607	29.2008	23.4213	14.9844	5.38924	19.2206	43.4756	19.5684	-1.15168	0.0005	0.0163945
XLOC_006580	Timm13	10:80879719-80900969	70.8037	85.4572	84.838	48.5089	35.6066	36.811	89.7693	44.3093	-1.01861	0.00175	0.0390691
XLOC_006666	Aldh1l2	10:83483009-83534140	11.8806	16.7904	15.0705	18.8121	42.2014	30.5136	15.3844	34.5073	1.16543	0.00055	0.0173809
XLOC_006668	Appl2	10:83599773-83648837	4.41596	4.04593	7.50205	10.4317	22.6001	38.0597	5.59755	23.9058	2.09449	5e-05	0.00276039
XLOC_006713	Dram1	10:88322803-88379080	7.15299	6.13635	4.31528	33.7366	13.2211	22.2959	7.95877	32.3298	2.02225	5e-05	0.00276039
XLOC_006741	Gm27366,Gm27419,Gm27544,Gm27582,Gm27608,Gm27753,Gm27999,Rmst	10:92035134-92165170	0.0294758	0.0957301	0.0125836	2.34364	15.0082	0.667043	0.0729457	3.49954	5.5842	5e-05	0.00276039
XLOC_006858	Ptprq	10:107516392-107720131	0.303198	0.142209	0.256642	0.0474317	5.12461	0.0482846	0.253879	1.8324	2.85152	5e-05	0.00276039
XLOC_006892	Tbc1d15	10:115196741-115251493	12.6252	10.5237	10.053	27.3878	28.1418	33.6661	11.6944	32.1059	1.45702	5e-05	0.00276039
XLOC_006922	Lyz2	10:117277277-117282284	50.7138	5.57623	71.8645	3.03672	1.32853	13.1798	55.7138	7.47698	-2.89751	5e-05	0.00276039
XLOC_007078	Ikzf4	10:128630223-128649811	0.181016	0.334025	0.466661	1.16808	1.58718	1.54813	0.474321	2.29805	2.27647	0.00215	0.045037
XLOC_007080	Rab5b	10:128676711-128696308	17.5622	17.1595	14.4416	29.0645	30.9561	41.5399	23.1925	49.3958	1.09073	0.00035	0.012856
XLOC_007251	Ccm2	11:6546886-6596744	51.9678	59.6147	53.6404	37.9541	16.1958	23.2812	58.6864	25.7664	-1.18754	5e-05	0.00276039
XLOC_007424	Efemp1	11:28853196-28926749	23.766	19.7473	24.4332	2.76069	3.51168	9.9054	24.4546	5.67528	-2.10735	5e-05	0.00276039
XLOC_007551	Slu7	11:43433740-43447981	16.671	14.4148	16.8001	28.0751	37.3687	44.8382	13.8748	31.5617	1.1857	0.00185	0.0406579
XLOC_007586	Adam19	11:46055991-46147343	44.3347	42.2743	20.8044	25.7216	4.69708	7.18792	40.4552	15.7532	-1.36068	0.00025	0.0099398
XLOC_007665	-	11:50120109-50125658	0.23176	0.0135657	0.112583	0.379257	0.628952	1.40977	0.203221	1.40024	2.78456	0.00175	0.0390691
XLOC_007698	Col23a1	11:51289919-51584628	0.193748	0.335305	0.175816	0.304482	0.0672346	5.79222	0.277579	2.60957	3.23284	0.0001	0.00478564
XLOC_007729	Fstl4	11:52764633-53188538	1.98913	1.10059	0.155722	0	0	0	1.36991	0	#NAME?	5e-05	0.00276039
XLOC_007769	Fnip1	11:54438198-54518242	5.60725	6.13053	4.75238	9.79702	17.8237	19.7814	7.08504	20.7713	1.55174	5e-05	0.00276039
XLOC_007820	Igtp,Irgm2	11:58199532-58223903	3.2435	4.83493	4.16727	7.07631	3.92305	24.6679	5.79078	18.304	1.66033	0.00035	0.012856
XLOC_007865	Wnt9a	11:59306927-59333552	2.53029	3.8357	5.79578	1.31778	1.00559	0.791993	5.96122	1.41722	-2.07255	0.00075	0.0213459
XLOC_007933	Specc1	11:61956762-62223016	27.8279	24.1912	15.8905	7.39953	7.51858	6.77973	29.0156	9.54729	-1.60367	5e-05	0.00276039
XLOC_007948	2410006H16Rik,Lrrc75aos2	11:62602206-62648566	150.907	142.7	273.126	159.163	1179.59	310.803	155.032	449.051	1.53432	0.00235	0.0480727
XLOC_007960	Fbxw10,Trim16	11:62820230-62877465	37.0837	30.7316	13.7181	10.0385	5.91855	5.55704	32.9946	8.99243	-1.87545	5e-05	0.00276039
XLOC_008132	Fam64a	11:72042031-72135805	14.8882	23.2972	28.1375	13.4508	1.28345	4.8076	28.6369	8.64731	-1.72755	0.00155	0.036099
XLOC_008525	Car10	11:93098027-93601749	1.84498	0.205663	0.530003	0	0	0	0.676067	0	#NAME?	5e-05	0.00276039
XLOC_008640	Arhgap23	11:97415532-97502417	37.4076	35.7557	33.3058	21.0484	15.1712	17.245	56.3048	25.2128	-1.1591	0.00105	0.0269544
XLOC_008654	Lasp1	11:97798999-97838991	302.868	273.433	160.116	124.183	39.8434	94.2006	260.617	87.9157	-1.56774	5e-05	0.00276039
XLOC_008656	-	11:97851435-97851705	0.855015	0	8.48012	0	0	0	3.84071	0	#NAME?	0.00095	0.0252722
XLOC_008746	-	11:100367620-100368450	1.41344	0.207263	0.865994	0	0	0	1.03256	0	#NAME?	5e-05	0.00276039
XLOC_008752	Fkbp10	11:100398942-100472765	220.677	213.584	209.091	89.9935	66.8185	52.0982	227.003	74.1738	-1.61373	0.00035	0.012856
XLOC_008779	Tubg1	11:101119937-101126421	34.8462	30.2218	35.8177	26.7725	10.1903	11.4932	31.3733	14.7693	-1.08693	0.0022	0.0457705
XLOC_008797	Nbr1	11:101552148-101582128	15.0115	16.1672	16.4926	23.1767	30.9765	41.3871	18.3429	38.4984	1.06957	0.0005	0.0163945
XLOC_008877	Itgb3	11:104607558-104673335	14.6164	13.802	12.6849	8.21238	0.494308	6.48932	16.5297	6.01631	-1.45811	0.0005	0.0163945
XLOC_009027	Cdr2l	11:115381822-115396444	10.8257	12.6426	12.6112	6.49106	2.59421	3.38338	17.5935	6.52717	-1.43052	0.001	0.0261843
XLOC_009098	2009-09-01	11:117199660-117362367	141.385	128.678	132.823	77.4822	34.6586	76.1847	115.969	54.0108	-1.10243	0.0007	0.020463
XLOC_009125	C1qtnf1	11:118426211-118454995	1.84334	1.10247	2.80416	4.64698	20.998	1.9184	2.99597	13.9927	2.22357	5e-05	0.00276039
XLOC_009223	Metrnl	11:121701543-121721517	49.9216	50.9036	32.1172	32.1186	7.20314	14.7086	58.4859	24.5269	-1.25372	0.00135	0.0327304
XLOC_009242	Smtn	11:3517522-3540612	41.7278	35.5548	33.6934	16.4436	18.4848	7.969	36.867	14.9607	-1.30115	5e-05	0.00276039
XLOC_009251	Slc35e4	11:3906856-3914763	17.2026	16.2752	13.1747	7.68747	8.26646	4.83318	23.398	10.8928	-1.10302	0.00115	0.0290335
XLOC_009322	Nacad	11:6597713-6606053	6.20349	2.30922	2.58366	0.737863	1.27185	0.0628324	3.41072	0.69147	-2.30234	0.0022	0.0457705
XLOC_009513	Ccdc85a	11:28385684-28584324	0.539423	0.381485	0.110987	4.92401	0.204665	0.703426	0.417545	2.57416	2.6241	0.00075	0.0213459
XLOC_009549	Stc2	11:31357275-31370322	1.39913	1.95665	2.52388	3.3792	13.6273	7.11477	2.99605	11.1309	1.89344	5e-05	0.00276039
XLOC_009559	Rhbdf1	11:32209582-32222975	33.452	36.0935	38.7132	14.0207	15.3633	21.2853	35.41	17.056	-1.05387	0.00165	0.0377093
XLOC_009700	Irgm1	11:48861967-48871683	23.2842	23.0029	16.677	26.8963	45.6527	96.5675	31.1627	84.7411	1.44324	0.00045	0.0152459
XLOC_009766	Jade2	11:51813405-51857653	1.76202	1.64471	1.87399	2.22864	5.32685	4.65023	2.47814	5.84469	1.23787	0.002	0.0427249
XLOC_009841	Anxa6	11:54978627-55033445	275.249	266.843	278.476	130.041	83.9718	63.9441	391.316	103.539	-1.91816	0.0001	0.00478564
XLOC_009989	Aldh3a2	11:61223416-61267464	14.954	13.6545	13.4669	21.0229	22.7508	47.9784	17.1359	36.5866	1.09429	0.00105	0.0269544
XLOC_010071	Gm12305,Ntn1	11:68209363-68401045	5.81418	9.13787	6.43219	10.6494	6.4115	92.4421	10.5432	41.7448	1.98528	0.00115	0.0290335
XLOC_010134	Kctd11	11:69875052-69881406	14.1174	15.95	11.9193	3.89191	2.47468	5.13239	22.7297	5.79173	-1.97251	5e-05	0.00276039
XLOC_010174	Gm12319,Pfn1	11:70639121-70662513	1436.22	1410.28	1456.84	794.516	320.5	413.947	1686.23	660.934	-1.35122	0.0017	0.0383735
XLOC_010237	Ctns	11:73183353-73199321	3.52724	2.28857	5.84144	3.49648	14.2997	18.9955	4.84537	13.599	1.48882	0.00085	0.0233578
XLOC_010349	Traf4	11:78094457-78165724	30.1437	40.2815	45.0681	17.2657	16.1419	13.3087	45.8297	18.3857	-1.3177	0.00105	0.0269544
XLOC_010406	-	11:79746330-79747283	0.94425	0.0867216	0.506622	0	0	0	0.756806	0	#NAME?	5e-05	0.00276039
XLOC_010533	Gdpd1	11:87033799-87074069	1.73668	2.90631	2.77101	3.91584	7.51074	15.1978	2.9442	10.3242	1.81008	0.00095	0.0252722
XLOC_010853	Jup	11:100368641-100397763	60.2224	59.7021	61.6206	19.0672	4.1742	12.1124	87.9921	13.5144	-2.70288	5e-05	0.00276039
XLOC_010873	Ptrf	11:100859310-100970887	181.306	163.312	167.259	90.3093	65.0805	49.4416	270.776	109.164	-1.3106	0.0024	0.0488773
XLOC_010902	-	11:101605599-101605802	3.2661	35.6104	0	0	0	0	15.6934	0	#NAME?	0.0014	0.0336312
XLOC_010941	Gm11627	11:102576397-102579461	0.672616	2.11301	0.274702	0	0	0	0.886146	0	#NAME?	5e-05	0.00276039
XLOC_011066	Abca8b	11:109932189-109995845	0.0605613	0.0555216	0.138678	0.107846	2.46629	4.18421	0.103609	2.01904	4.28444	0.0015	0.0352933
XLOC_011068	Abca9	11:110100100-110168577	0.206346	0.0980143	0.15451	0.280839	1.94444	1.50048	0.136036	1.20641	3.14866	0.00075	0.0213459
XLOC_011131	Hn1	11:115497346-115514387	97.713	115.06	135.213	72.2365	17.7056	24.3238	129.189	43.1031	-1.58362	5e-05	0.00276039
XLOC_011146	Galk1	11:116008456-116012763	71.6352	79.1657	98.369	56.0854	36.397	33.3217	76.8505	38.8005	-0.985979	0.00245	0.0496748
XLOC_011152	Trim47,Trim65	11:116105751-116131173	18.3786	23.9409	21.3082	14.2999	8.3201	8.76597	29.3184	12.5961	-1.21882	0.00215	0.045037
XLOC_011283	Fasn	11:120805845-120824547	60.9731	51.938	63.3639	25.3501	17.3689	39.3789	72.8488	33.1597	-1.13547	0.0003	0.0115762
XLOC_011376	Sdc1	12:8764900-8793900	71.3417	64.5485	58.4725	31.7566	42.7577	23.7372	92.8822	46.8731	-0.98664	0.0016	0.036796
XLOC_011384	Osr1	12:9574441-9582089	13.769	15.1621	12.6949	2.53857	8.32652	2.35222	19.8971	6.71424	-1.56727	0.0006	0.0185454
XLOC_011427	Pdia6	12:17266544-17329359	439.115	352.635	396.251	201.553	118.68	211.605	329.054	144.832	-1.18395	0.0004	0.0141264
XLOC_011575	Nampt	12:32820334-32853408	5.51781	8.11905	9.12886	7.9007	43.0471	25.2644	8.28407	29.0462	1.80994	5e-05	0.00276039
XLOC_011624	Dock4	12:40446042-40847181	2.3766	2.1784	1.69464	7.78357	1.61804	7.95734	2.1514	5.5222	1.35997	0.00095	0.0252722
XLOC_011652	3110039M20Rik,Foxg1	12:49382659-49407360	2.42847	0.882238	0.972112	0.127865	0.0673957	0.831243	2.09715	0.396485	-2.40309	0.0015	0.0352933
XLOC_011696	Srp54b	12:55155103-55189213	3.03055	1.54595	1.8113	10.8833	4.09447	6.68508	2.07356	6.05987	1.54718	0.0018	0.0398938
XLOC_011812	Dact1	12:71309856-71321660	2.82864	4.6087	3.50821	5.63716	15.3003	8.25596	5.36944	14.1639	1.39937	0.00055	0.0173809
XLOC_011841	Hif1a	12:73901324-73949785	36.0575	37.5995	32.5063	63.4774	259.8	91.6311	42.3164	169.908	2.00546	5e-05	0.00276039
XLOC_011864	Plekhg3	12:76533559-76710547	12.3927	12.6467	7.09604	5.79978	4.02272	1.70523	14.7363	5.33157	-1.46674	5e-05	0.00276039
XLOC_011906	Susd6	12:80790463-80881347	18.5616	19.0659	14.6769	33.3999	61.2591	40.8214	26.6598	67.9207	1.34918	5e-05	0.00276039
XLOC_011917	Ttc9	12:81631182-81667479	8.88684	4.54103	9.17084	0.143849	4.89606	0.0796662	9.77662	2.0191	-2.27562	0.0019	0.04136
XLOC_011924	Rgs6	12:82588291-83162056	0.215466	2.25011	0.587761	0	0	0	1.13685	0	#NAME?	5e-05	0.00276039
XLOC_012117	Rin3	12:102282875-102391116	7.34416	7.04341	7.12999	2.15957	2.71572	2.09848	9.70912	2.9758	-1.70606	0.0001	0.00478564
XLOC_012137	Ppp4r4	12:103532282-103613831	0.347544	0.106377	0.0883114	0.857394	1.56172	0.823037	0.121959	1.12607	3.20683	0.0016	0.036796
XLOC_012145	Serpina3f,Serpina3g	12:104214543-104244298	10.8709	8.53429	13.3189	25.9575	53.2256	58.8802	15.4127	66.2875	2.10462	5e-05	0.00276039
XLOC_012150	Serpina3n	12:104406728-104414329	0.950015	0.878075	0.350252	1.29689	11.381	1.88888	0.921677	6.62866	2.84638	0.0013	0.0317703
XLOC_012161	Glrx5	12:105032409-105042195	102.058	126.126	121.41	38.9551	48.1383	24.8679	169.926	58.4421	-1.53983	5e-05	0.00276039
XLOC_012369	Crip2	12:113140235-113145512	111.181	109.383	126.325	3.68826	9.94387	4.83421	104.471	6.22278	-4.0694	5e-05	0.00276039
XLOC_012579	Gm4294	12:12023006-12023708	55.3899	84.1189	67.0615	25.2189	21.7611	33.8265	88.2435	36.541	-1.27197	0.00095	0.0252722
XLOC_012701	Id2	12:25093798-25096238	11.5954	6.0302	9.30531	56.9043	5.91114	13.8266	13.6301	36.8767	1.43592	0.0007	0.020463
XLOC_012708	Rnf144a	12:26306793-26415281	0.72095	1.74364	1.50713	3.32313	6.3413	2.18009	1.30289	4.88999	1.90812	0.00065	0.0195309
XLOC_012749	Hbp1	12:31654868-31950535	13.6019	11.6482	13.4184	22.1366	48.8308	36.2622	14.2643	40.764	1.51489	5e-05	0.00276039
XLOC_012821	Dnajb9	12:44205285-44210116	12.086	9.74848	8.12529	15.192	24.9623	21.3696	13.4074	29.7957	1.15207	0.0013	0.0317703
XLOC_012881	Nfkbia	12:55488745-55499059	12.4115	9.50605	9.91905	43.8841	44.441	29.6651	12.8116	45.1406	1.81698	5e-05	0.00276039
XLOC_012929	-	12:67510728-67511624	61.5265	59.0768	64.9887	101.478	126.58	160.597	102.171	207.2	1.02004	0.00085	0.0233578
XLOC_012992	Dhrs7	12:72650355-72664828	7.02833	15.1293	19.7152	24.6313	83.7705	49.4807	14.2424	53.5578	1.91091	5e-05	0.00276039
XLOC_012998	Six1	12:73038393-73060902	3.08661	3.34381	4.84455	1.95274	29.1554	3.35426	4.91569	17.5757	1.83811	0.0003	0.0115762
XLOC_013147	-	12:85070924-85074497	0.209217	0.174383	0.112611	0.362582	1.55697	0.774329	0.302498	1.51056	2.32008	0.0008	0.0225241
XLOC_013168	Tgfb3	12:85824658-86079516	152.871	114.499	85.6544	28.6719	23.0219	10.9562	141.586	25.5424	-2.47072	5e-05	0.00276039
XLOC_013761	Akr1c14	13:4049010-4090806	0.321901	0.0762767	0.840389	0.294021	7.28673	2.45695	0.371136	2.93037	2.98106	0.00045	0.0152459
XLOC_013823	Lyst	13:13590408-13778808	1.14095	1.07881	1.35882	2.20818	2.59314	3.88857	1.25115	3.30903	1.40315	0.0005	0.0163945
XLOC_014093	Foxc1	13:31806357-31810643	2.55357	2.31612	4.46709	2.11533	29.4017	3.70654	4.25601	16.5754	1.96148	5e-05	0.00276039
XLOC_014101	Serpinb9	13:32842091-33094380	1.60051	1.81935	3.19112	2.02346	32.2225	8.99318	2.81715	18.43	2.70975	0.0005	0.0163945
XLOC_014201	Phactr1	13:42680622-43138526	0.194591	0.233907	0.493338	0.86902	3.17675	2.03338	0.124995	2.60305	4.38026	5e-05	0.00276039
XLOC_014222	Gm9817	13:45078497-45081222	2.90407	3.11181	1.44408	0.527771	0	0.187878	4.67153	0.665096	-2.81226	0.00065	0.0195309
XLOC_014258	Ninj1	13:49187484-49196372	39.6714	36.9935	28.9479	16.5129	12.3757	12.9172	43.5684	18.9696	-1.19959	0.0018	0.0398938
XLOC_014295	Gadd45g	13:51846385-51848802	194.423	144.806	147.928	79.4466	91.9262	16.0403	185.864	72.7721	-1.35279	5e-05	0.00276039
XLOC_014342	Prelid1	13:55319222-55329758	253.014	278.913	359.573	184.347	101.656	149.152	369.578	179.115	-1.04499	0.0019	0.04136
XLOC_014496	-	13:67310194-67310448	0	8.79399	0	0	0	0	5.4039	0	#NAME?	0.00075	0.0213459
XLOC_014602	Ell2	13:75707483-75772398	15.6909	13.4772	9.09414	45.2668	19.1653	23.5186	15.2966	36.6231	1.25954	5e-05	0.00276039
XLOC_014604	Glrx	13:75839867-75851056	12.1587	12.4297	11.6679	115.344	17.0223	89.4509	14.9566	93.6292	2.64617	5e-05	0.00276039
XLOC_014628	Arrdc3	13:80883383-80896100	2.65725	2.65763	2.86865	5.0283	4.90507	21.301	3.47386	12.9966	1.90353	5e-05	0.00276039
XLOC_014630	Gm8399	13:80957664-81633154	23.3375	28.1134	18.2857	9.44739	3.81903	3.92646	42.9435	9.93473	-2.11189	5e-05	0.00276039
XLOC_014637	Mef2c	13:83504033-83667088	0.434189	0.750818	0.811217	1.85588	1.17479	2.62669	0.682389	2.48819	1.86643	0.0001	0.00478564
XLOC_014643	-	13:85024103-85024304	0	3.44772	9.45662	0	0	0	17.6025	0	#NAME?	0.00195	0.0421481
XLOC_014671	Ssbp2	13:91460282-91786148	15.2783	12.0533	13.6793	23.1279	45.8536	57.118	12.1167	37.4947	1.62968	0.0001	0.00478564
XLOC_014705	Lhfpl2	13:94057795-94195447	9.19737	14.9527	14.5605	29.8001	15.5314	57.0911	18.7912	50.9545	1.43915	5e-05	0.00276039
XLOC_014861	Elovl7	13:108214403-108287105	0.134699	0.176329	0.0940622	0.134042	3.23175	1.57855	0.199393	2.32209	3.54173	5e-05	0.00276039
XLOC_014925	Arl15	13:113794504-114157721	2.63965	4.39962	3.67039	5.6419	17.1932	5.41629	5.1675	13.9774	1.43556	0.0004	0.0141264
XLOC_014944	Hcn1	13:117602319-117987418	0.277957	0.114737	0.073884	0.856174	0.058981	4.89764	0.218617	2.03187	3.21633	5e-05	0.00276039
XLOC_014951	Fgf10	13:118669790-118792115	5.88802	3.8573	1.80197	27.5806	7.45059	24.5331	5.99547	29.9183	2.31908	5e-05	0.00276039
XLOC_015055	Gpr137b	13:13353229-13393635	4.28861	4.88958	5.37143	14.8811	12.5441	18.4724	5.6693	17.3898	1.617	0.0007	0.020463
XLOC_015131	Zkscan8	13:21513018-21531124	1.17884	2.16628	0.921506	3.19926	3.3925	3.17493	1.78376	4.6556	1.38404	0.0006	0.0185454
XLOC_015354	Gm25043	13:33562086-33569336	0.0588092	0.0186965	0.217159	0.173727	4.21866	0.0824339	0.129894	2.33734	4.16946	0.0001	0.00478564
XLOC_015617	Cxcl14	13:56288529-56296551	143.566	178.744	81.051	49.6312	0.632052	0.544334	161.817	23.1347	-2.80623	5e-05	0.00276039
XLOC_015629	Hnrnpa0	13:58125847-58129082	120.938	161.16	143.436	73.1408	72.0409	71.4206	229.6	116.755	-0.97564	0.00215	0.045037
XLOC_015708	Ctsl	13:64362000-64370306	237.14	166.621	238.778	360.289	386.941	1145.23	218.203	638.712	1.5495	0.0004	0.0141264
XLOC_015749	Zfp874a,Zfp874b	13:67424548-67484372	2.24336	1.68493	2.21528	5.44179	6.28984	10.0485	3.2884	10.3987	1.66094	0.0003	0.0115762
XLOC_015754	Zfp729a	13:67614663-67637791	0.697961	0.964341	0.616773	1.70017	1.94729	4.49248	1.11013	3.65767	1.72019	0.0011	0.0280416
XLOC_015804	Nkd2	13:73818380-73847631	4.39104	4.54976	1.77071	29.2029	1.76038	5.95035	4.88381	16.6573	1.77008	5e-05	0.00276039
XLOC_015836	Arsk	13:76060421-76098660	1.43389	1.95414	2.09484	4.41595	5.00038	11.57	2.19373	9.79549	2.15874	5e-05	0.00276039
XLOC_015920	Scamp1	13:94200928-94285857	11.3652	10.9377	7.68756	13.6372	16.9286	29.8272	10.5593	25.561	1.27543	0.00015	0.00659317
XLOC_015923	Pde8b	13:94975969-95250336	30.3502	33.7386	21.669	15.5453	4.03569	3.95803	34.1557	8.68483	-1.97556	0.0011	0.0280416
XLOC_015928	F2rl1	13:95511728-95525240	20.2305	11.3864	8.6506	2.98835	0.18102	1.88298	20.7711	2.46406	-3.07547	5e-05	0.00276039
XLOC_015938	Hmgcr	13:96647876-96670936	70.6835	42.5058	46.6776	11.3199	8.67955	38.8858	46.5742	21.0076	-1.14862	0.00105	0.0269544
XLOC_015943	Hexb	13:97137936-97198387	26.203	20.9783	31.5487	34.958	40.1863	111.235	24.6749	57.2475	1.21417	0.00225	0.0465466
XLOC_015950	-	13:97881064-97881238	0	127.728	0	0	0	0	43.3145	0	#NAME?	0.0008	0.0225241
XLOC_015964	Fcho2	13:98723305-98815836	4.70808	5.05232	4.24466	11.3563	9.09159	11.8201	5.67061	13.6288	1.26508	0.0004	0.0141264
XLOC_015983	Naip2	13:100143985-100202118	0.223333	0.0786286	0.1203	1.07209	0.696422	1.83346	0.0890859	1.38382	3.95732	0.00055	0.0173809
XLOC_016005	Pik3r1	13:101680562-101768217	5.08253	7.96158	3.49859	7.95351	12.8746	12.0279	6.16038	13.6466	1.14745	0.0004	0.0141264
XLOC_016017	Erbb2ip	13:103818476-103923400	16.4489	14.999	12.5775	25.4498	37.4283	39.1569	18.907	40.5435	1.10055	0.0006	0.0185454
XLOC_016110	Itga2	13:114833083-114932070	0.120075	0.200476	0.0540624	3.34717	0.0229122	0.0721416	0.10206	1.01149	3.30899	5e-05	0.00276039
XLOC_016333	Plau	14:20817191-20843485	79.7175	56.0458	31.5216	44.7179	7.41187	14.9672	60.6712	25.0959	-1.27356	0.00025	0.0099398
XLOC_016339	Kat6b	14:21481433-21672502	2.3021	2.5012	2.13594	3.66282	7.15447	5.48703	2.61907	7.04818	1.4282	0.00185	0.0406579
XLOC_016982	-	14:55984225-55984587	0	0	2.73946	0	0	0	1.8901	0	#NAME?	0.0007	0.020463
XLOC_017119	Clu	14:65968482-65981551	1.85395	3.23831	3.67654	7.12227	172.346	2.36368	3.78845	64.7309	4.09478	5e-05	0.00276039
XLOC_017154	Gm21451	14:69337173-69523605	10.4896	18.831	5.75509	0.919725	1.04123	0.679036	10.7552	0.89711	-3.5836	5e-05	0.00276039
XLOC_017215	Lcp1	14:75131100-75230859	7.14349	0.67406	3.19136	0.105421	0.439213	0.394015	3.267	0.332063	-3.29844	5e-05	0.00276039
XLOC_017435	Itgbl1	14:123659970-124677127	13.4914	3.74812	8.5698	5.40761	0.147322	72.5287	7.98411	25.8356	1.69415	0.00035	0.012856
XLOC_017589	Nr1d2	14:18203684-18239127	6.05013	5.96345	4.65614	10.1016	18.0465	14.7436	8.01648	20.7144	1.36959	0.0004	0.0141264
XLOC_017711	Stab1	14:31130999-31168641	1.63088	0.806392	3.2326	0.194467	0.456316	0.322956	2.59885	0.00320637	-9.66272	5e-05	0.00276039
XLOC_017904	4930431P03Rik,Gm17173	14:44851234-45006900	0.014834	0.0465758	0	0.0768807	0.797412	0.350269	0.0127757	0.649373	5.66758	0.00045	0.0152459
XLOC_018023	Ndrg2	14:51905176-51914150	1.23039	1.2997	0.765793	0.921582	26.5675	4.04194	1.34315	11.546	3.1037	5e-05	0.00276039
XLOC_018211	Phf11c,Phf11d,Setdb2	14:59347406-59440884	3.77425	4.19898	3.02223	10.2779	4.72938	22.6009	3.67387	12.257	1.73823	0.00205	0.0435898
XLOC_018289	Ptk2b	14:66135038-66281052	14.677	10.5217	11.728	2.71602	1.58671	3.00519	12.8471	2.61192	-2.29826	5e-05	0.00276039
XLOC_018382	Fndc3a	14:72537922-72710606	6.96435	6.72005	6.33957	10.9372	42.595	37.3478	7.18447	30.8898	2.10418	5e-05	0.00276039
XLOC_018514	Kctd12	14:102976580-102982637	8.51668	7.73688	5.31007	3.9453	0.563637	0.418779	10.7025	2.74194	-1.96469	0.00015	0.00659317
XLOC_018637	Sepp1	15:3268546-3303526	7.79105	5.06254	5.12419	14.901	30.6138	69.892	9.01372	54.7046	2.60147	5e-05	0.00276039
XLOC_018664	Dab2	15:6299787-6440712	22.1317	16.9618	17.9803	20.4495	50.0069	57.3318	22.5717	49.5194	1.13348	0.0005	0.0163945
XLOC_018674	Lifr	15:7090646-7197489	2.31605	1.94593	3.5784	2.7235	28.0928	9.05635	2.66743	12.1099	2.18266	5e-05	0.00276039
XLOC_018678	Gdnf	15:7810064-7839577	0.692951	0.51875	0.262381	2.27262	4.51139	6.42591	0.816421	5.95704	2.86721	5e-05	0.00276039
XLOC_018713	Adamts12	15:11064380-11349495	17.7811	18.5047	6.32481	7.35592	1.67106	2.24847	16.5406	4.40085	-1.91016	5e-05	0.00276039
XLOC_018758	Fam134b	15:25843263-25973985	1.34979	0.548942	1.86767	0.298045	43.1509	7.84862	1.48376	22.1228	3.8982	5e-05	0.00276039
XLOC_018778	Dap	15:31224313-31274348	129.537	103.538	108.124	49.1892	39.8276	64.8055	148.74	70.9574	-1.06777	0.0004	0.0141264
XLOC_018796	Cpq	15:33083127-33594574	22.7866	11.1746	14.3245	31.0143	98.3632	89.1585	16.8079	77.3283	2.20185	5e-05	0.00276039
XLOC_018800	Laptm4b	15:34238025-34284610	16.2526	14.5157	21.8661	24.7737	32.5539	68.2004	22.4077	51.9752	1.21383	0.0007	0.020463
XLOC_018815	Polr2k	15:36174009-36177072	36.5516	41.7526	37.2923	61.1647	139.999	104.641	32.9141	88.8276	1.4323	0.0016	0.036796
XLOC_018871	Oxr1	15:41447481-41861050	16.0429	11.0726	9.70072	16.9917	86.7688	23.7823	15.498	54.9159	1.82514	0.0001	0.00478564
XLOC_018879	Emc2	15:43477228-43527777	27.9905	32.004	35.8241	46.5925	88.335	68.1414	28.9446	60.9971	1.07545	0.0016	0.036796
XLOC_019014	Wisp1	15:66868817-66923216	100.943	127.865	63.2676	38.31	14.5987	27.1242	132.233	34.5067	-1.93814	5e-05	0.00276039
XLOC_019125	Grina	15:76246748-76250019	51.4188	40.0641	56.928	32.7115	200.364	208.703	55.8691	171.405	1.61728	5e-05	0.00276039
XLOC_019232	Sox10	15:79154912-79164490	0.426539	1.32272	0.432362	0	0	0	0.78782	0	#NAME?	0.0023	0.0474204
XLOC_019292	Ep300	15:81585350-81652250	7.52655	6.51721	5.35376	19.7977	22.7936	18.3464	6.36595	18.2838	1.52212	0.00015	0.00659317
XLOC_019375	Prr5	15:84663185-84706402	13.2538	15.6313	17.2298	4.37819	4.23632	2.82779	17.3825	4.66555	-1.89751	0.0004	0.0141264
XLOC_019454	Alg10b,Mir7648	15:90224310-90233471	10.1185	11.8798	7.88908	17.7642	27.5228	21.2347	15.4457	34.7097	1.16814	0.0002	0.00821928
XLOC_019601	Mettl7a1	15:100304165-100324480	2.13567	2.96371	3.79143	5.54213	21.223	11.8251	4.72234	20.0671	2.08725	0.0001	0.00478564
XLOC_019632	Nr4a1	15:101254225-101274900	108.534	82.431	26.1603	62.8281	10.9517	6.25158	89.1136	34.0042	-1.38993	0.002	0.0427249
XLOC_019711	AW549877	15:3981063-3995752	5.72363	6.76477	7.18632	11.9239	28.3989	32.4096	9.23828	35.9522	1.96038	5e-05	0.00276039
XLOC_019718	-	15:5122380-5123085	0	0	0	0	2.53225	0.311166	0	0.881063	inf	0.00035	0.012856
XLOC_019732	Osmr	15:6708380-6874969	21.2785	21.758	18.9624	53.7761	164.986	57.1693	26.7028	115.549	2.11344	5e-05	0.00276039
XLOC_019803	Basp1	15:25357440-25413779	169.23	174.8	151.37	76.0566	96.4361	77.0429	251.802	125.422	-1.00549	0.0005	0.0163945
XLOC_019832	2006-03-01	15:31455594-31531037	10.814	10.114	8.05944	14.3889	29.4218	15.8437	11.5621	24.3103	1.07217	0.0006	0.0185454
XLOC_019862	Stk3	15:34875214-35155806	8.47679	8.06663	7.82006	16.708	19.872	31.8581	9.63006	25.1383	1.38427	5e-05	0.00276039
XLOC_019882	Ankrd46	15:36476570-36496791	12.0177	11.1887	11.0388	14.2871	35.5219	24.3408	16.6473	36.112	1.11719	0.0006	0.0185454
XLOC_019933	Angpt1	15:42424672-42704616	0.357968	0.411528	1.70815	0.546428	16.8836	0.705334	1.09752	7.3923	2.75178	0.0008	0.0225241
XLOC_019934	Rspo2	15:43020085-43171203	1.54659	0.472843	3.57028	3.0889	18.7125	0.646012	2.45402	9.93379	2.01719	0.0005	0.0163945
XLOC_019937	Eif3e	15:43250039-43282736	138.465	145.146	164.504	210.37	456.205	347.121	125.196	278.096	1.15139	0.0004	0.0141264
XLOC_019976	Enpp2	15:54838705-54920146	0.213786	0.265213	0.353442	0.429411	2.60212	3.16884	0.23766	1.79453	2.91664	5e-05	0.00276039
XLOC_019987	Has2	15:56665626-56778399	11.9437	16.0696	6.30408	1.83421	0.288142	0.32273	16.9847	1.3345	-3.66986	5e-05	0.00276039
XLOC_020082	Ndrg1	15:66929319-67013039	8.8832	12.9195	12.4845	2.541	44.2113	20.4143	12.6966	28.0596	1.14405	0.00225	0.0465466
XLOC_020191	Nrbp2	15:76083796-76091566	3.5572	2.09161	2.03985	4.70482	43.1587	1.90769	2.64704	18.3317	2.79189	5e-05	0.00276039
XLOC_020262	Foxred2	15:77940319-77956722	0.51974	0.526513	0.791152	0.0881304	7.69009	2.14056	0.783209	4.75908	2.60321	5e-05	0.00276039
XLOC_020518	Kif21a	15:90933275-91049948	0.710408	0.787564	0.692045	1.55835	4.92925	3.7527	0.772915	3.39065	2.13318	0.00145	0.0345156
XLOC_020519	Abcd2	15:91145847-91192013	0	0.0490742	0.145855	0.456957	0.861506	0.975396	0.0421355	0.902701	4.42114	0.0002	0.00821928
XLOC_020559	Slc38a2	15:96687282-96699714	43.7002	43.6258	37.4736	62.1182	128.431	119.497	53.5471	137.121	1.35657	5e-05	0.00276039
XLOC_020563	Amigo2	15:97243893-97385689	0.859083	1.00395	1.10533	1.65073	10.6012	11.1136	1.54774	11.3703	2.87704	0.0001	0.00478564
XLOC_020596	Rnd1	15:98663420-98677474	7.77913	3.9738	4.39314	15.1002	24.4431	1.83956	4.78845	15.974	1.73809	0.00065	0.0195309
XLOC_020645	Slc11a2	15:100387897-100428150	20.7467	11.9649	18.6325	29.5631	50.997	52.0554	13.9814	39.0581	1.48211	0.00015	0.00659317
XLOC_020698	Krt8	15:101996710-102004342	0.110182	2.56467	0.135419	0	0	0	0.900548	0	#NAME?	5e-05	0.00276039
XLOC_020726	Calcoco1	15:102706035-102722178	15.3951	8.35761	17.099	14.8224	70.1822	41.4179	12.541	38.2372	1.60833	5e-05	0.00276039
XLOC_020741	Itga5	15:103272882-103371038	200.754	190.721	110.834	82.1021	40.2411	34.1358	167.041	50.639	-1.72188	0.00025	0.0099398
XLOC_020908	Cebpd	16:15886762-16146852	35.3142	30.5613	31.4025	50.8785	180.734	66.9883	50.8476	161.731	1.66934	5e-05	0.00276039
XLOC_020939	-	16:17817641-17818607	0	0	0	0.119397	1.25028	0.397083	0	0.963413	inf	5e-05	0.00276039
XLOC_020982	B3gnt5	16:19760207-19775079	2.2911	1.63524	0.773461	0.258345	0.161975	0.653306	2.06852	0.378944	-2.44854	0.0009	0.0244025
XLOC_020987	Klhl24	16:20097535-20129226	2.61021	1.93631	2.12842	4.26296	19.98	9.02277	3.0696	15.7409	2.3584	5e-05	0.00276039
XLOC_021062	Kng1	16:23057864-23082068	0	0	0	0.65963	6.12465	0.442114	0	2.45907	inf	5e-05	0.00276039
XLOC_021063	AC154540.1,Eif4a2,Gm24201,Gm24616,Gm26447,Snora81,Snord2	16:23107311-23127831	125.148	97.9727	95.8972	219.346	237.873	204.711	96.2471	205.413	1.09371	0.00045	0.0152459
XLOC_021093	Il1rap	16:26581703-26755502	10.1415	12.2755	4.99851	44.4328	12.1606	59.3679	11.1651	49.5103	2.14873	5e-05	0.00276039
XLOC_021105	Hes1	16:30064383-30067814	50.3476	59.9086	49.9873	22.3611	8.11344	10.662	85.9103	20.9989	-2.03252	5e-05	0.00276039
XLOC_021127	Bdh1	16:31422279-31458905	22.7952	21.321	16.5911	5.20779	3.49874	2.99795	17.5522	2.81491	-2.64049	0.00015	0.00659317
XLOC_021155	Tnk2	16:32643873-32683502	80.388	76.2202	50.331	49.6966	18.7607	10.6603	82.4948	30.633	-1.42921	5e-05	0.00276039
XLOC_021299	Ccdc80	16:45082745-45127924	246.99	168.434	147.813	120.393	39.0249	16.0904	238.395	75.6685	-1.65559	0.0002	0.00821928
XLOC_021387	Abi3bp	16:56477845-56690206	4.87498	3.03167	6.16406	57.6196	33.902	2.11183	4.52659	29.3305	2.69591	5e-05	0.00276039
XLOC_021399	-	16:57755098-57755458	0.382284	2.02662	3.81441	0	0	0	2.52147	0	#NAME?	0.00145	0.0345156
XLOC_021456	Robo1	16:72663122-73046097	2.56756	2.15687	2.0081	0.697612	20.6232	1.07999	2.58095	8.61627	1.73916	0.00035	0.012856
XLOC_021492	Cxadr	16:78301485-78377192	2.86114	2.33033	2.18347	3.39554	23.3736	3.4887	2.0476	12.2984	2.58647	0.00105	0.0269544
XLOC_021522	-	16:85901694-85902136	0	0	2.05031	0	0	0	1.69755	0	#NAME?	0.00015	0.00659317
XLOC_021640	Ets2	16:95702074-95721051	10.2422	10.5418	10.3024	11.7275	19.3029	29.6812	12.3449	26.4399	1.09881	0.00065	0.0195309
XLOC_021657	Bace2	16:97356573-97439171	1.03102	0.369649	0.670409	1.90112	4.00755	4.67511	0.669325	4.01515	2.58468	0.00105	0.0269544
XLOC_021704	-	16:4590984-4591754	0	0	0	0.163876	1.02615	0.545297	0	1.05156	inf	5e-05	0.00276039
XLOC_021813	Myh11	16:14194526-14292406	13.3869	9.39451	2.47055	4.93551	0.0427392	0.0225175	7.92097	1.63012	-2.2807	0.00075	0.0213459
XLOC_021830	Fgd4	16:16416916-16600549	0.486469	0.538609	0.543848	1.08499	1.53283	3.4754	0.612017	2.45676	2.00511	0.0001	0.00478564
XLOC_021853	Sdf2l1	16:17129927-17132383	20.1304	22.2266	31.3605	6.4855	4.70878	4.14692	36.3725	8.1106	-2.16497	5e-05	0.00276039
XLOC_022072	Nrros	16:32142149-32165594	2.88107	0.0297978	0.301624	0.151967	0.0846116	0.200187	1.64264	0.167199	-3.29638	0.00125	0.0310451
XLOC_022118	Pdia5	16:35397312-35490873	83.3898	79.3366	77.5175	59.5428	11.0288	24.6385	67.1032	26.4786	-1.34156	0.0001	0.00478564
XLOC_022126	Parp14	16:35832574-35871544	0.764207	1.16805	1.18905	2.36121	1.22063	9.68749	1.59563	5.75976	1.85189	0.00025	0.0099398
XLOC_022149	Slc15a2	16:36749807-36784962	0.130333	0.308183	0.0322618	1.2236	1.02442	2.6121	0.238207	1.65827	2.79939	5e-05	0.00276039
XLOC_022186	Upk1b	16:38773030-38800236	0.896972	3.42613	0.831205	0	0	0	2.0537	0	#NAME?	5e-05	0.00276039
XLOC_022214	Boc	16:44485044-44558897	9.08101	8.9592	5.22927	28.2041	13.1105	15.9707	8.6049	21.389	1.31364	5e-05	0.00276039
XLOC_022281	Alcam	16:52248995-52454074	23.1401	11.6054	9.6144	7.05701	3.1977	3.25488	14.9846	4.71206	-1.66905	0.00075	0.0213459
XLOC_022293	Nfkbiz	16:55810659-55838899	12.1047	9.11017	7.18161	35.4363	29.3727	20.8251	11.6026	35.8496	1.6275	5e-05	0.00276039
XLOC_022313	Col8a1	16:57624257-57754737	73.0288	69.1817	46.3285	34.4056	1.51527	1.76639	97.4421	19.7029	-2.30614	5e-05	0.00276039
XLOC_022374	Epha3	16:63543351-63864158	7.38391	7.26763	5.54389	0.366208	0.151253	0.449544	7.96255	0.381319	-4.38416	5e-05	0.00276039
XLOC_022388	Cadm2	16:66600676-67620908	0.228902	0.101746	0.0633158	0.766925	0.036002	6.06773	0.202372	2.55405	3.6577	0.00055	0.0173809
XLOC_022438	Adamts1	16:85793826-85803324	55.3567	40.3311	37.1924	29.6769	17.552	14.3165	58.9179	28.1982	-1.0631	0.0008	0.0225241
XLOC_022647	-	17:7737894-7738478	2.33635	0	0.285377	0	0	0	1.07125	0	#NAME?	0.0007	0.020463
XLOC_022690	Sod2	17:13007838-13024493	12.1362	11.6681	11.7229	32.4639	37.369	58.9624	13.7342	51.7799	1.91462	5e-05	0.00276039
XLOC_022903	Hs3st6,Msrb1	17:24736641-24758683	175.487	130.751	107.827	101.414	53.9209	36.6652	139.521	58.8821	-1.24458	0.0002	0.00821928
XLOC_022966	Crebrf	17:26715649-26777069	1.30489	1.18668	1.10117	1.15828	13.6367	10.1428	1.75937	10.5269	2.58094	5e-05	0.00276039
XLOC_022994	Hmga1	17:27556619-27565991	246.534	273.37	256.839	94.2962	66.3001	69.5094	304.748	92.6852	-1.71721	5e-05	0.00276039
XLOC_023040	Cdkn1a	17:29090978-29100737	225.203	262.185	245.211	137.663	90.0718	106.54	350.648	158.14	-1.14882	0.00055	0.0173809
XLOC_023197	Notch4	17:34564221-34588801	0.415234	2.47424	0.292626	0.257514	0.297466	0.0233262	1.224	0.192686	-2.66728	0.00155	0.036099
XLOC_023416	Enpp5	17:44078812-44086567	6.74942	3.21956	5.13807	4.96685	14.794	35.8262	7.97022	27.108	1.76603	5e-05	0.00276039
XLOC_023587	Uhrf1	17:56294112-56323704	20.9586	22.5363	23.0522	17.9889	0.703496	4.36252	23.2893	8.2721	-1.49334	0.00085	0.0233578
XLOC_023620	Adgre1	17:57358685-57483529	1.92175	0.134083	2.48163	0.0911281	0.030294	0.151484	1.50567	0.0732362	-4.3617	0.0002	0.00821928
XLOC_023664	-	17:66155934-66156200	0	0	8.9324	0	0	0	4.02733	0	#NAME?	0.00045	0.0152459
XLOC_023738	Yipf4	17:74489487-74500973	23.6444	19.5711	15.7066	36.1004	48.2077	44.5104	23.7311	51.152	1.10801	0.00085	0.0233578
XLOC_023782	Galm	17:80127470-80185103	3.84383	2.89468	3.44209	6.71841	9.28369	22.6022	4.362	18.1044	2.05328	5e-05	0.00276039
XLOC_023984	Fndc1	17:7738503-7827417	9.03603	5.35706	6.34114	1.42535	0.636279	2.30468	7.96444	1.39925	-2.50892	5e-05	0.00276039
XLOC_024228	Slc9a3r2	17:24639281-24650309	41.6189	41.5703	39.5285	6.56861	9.47764	8.90309	41.1502	10.2235	-2.00901	0.0001	0.00478564
XLOC_024379	Mdga1	17:29827955-29970087	8.64294	4.80995	5.8485	0.216898	1.21127	0.724687	5.98067	0.790419	-2.91962	0.0001	0.00478564
XLOC_024426	Zfp871	17:32765438-32789591	2.30405	1.96042	2.03836	5.7301	4.78192	7.13021	1.01881	4.61505	2.17946	0.0012	0.0300475
XLOC_024458	Kifc1	17:33875665-33890661	17.2906	22.5754	25.4717	18.018	1.56452	4.93176	25.9195	9.57562	-1.4366	0.00085	0.0233578
XLOC_024470	H2-K1	17:33974574-34000333	44.266	44.6099	45.1592	61.6472	57.449	179.686	53.3225	124.713	1.22579	0.00065	0.0195309
XLOC_024555	Aif1	17:35170990-35176068	1.59905	0.248635	4.17118	0	0	0	1.64692	0	#NAME?	5e-05	0.00276039
XLOC_024603	C920025E04Rik,Gm7030	17:36108842-36129692	0.819045	1.48257	1.99064	20.3966	0.989868	18.9952	1.56732	16.2193	3.37134	0.00065	0.0195309
XLOC_024809	Gm5814	17:47410362-47410796	55.2982	81.9489	90.1061	0	0	0	90.8677	0	#NAME?	5e-05	0.00276039
XLOC_024955	C3	17:57203969-57228136	0.745036	2.79914	1.19981	159.953	162.422	57.1477	1.44083	111.928	6.27952	5e-05	0.00276039
XLOC_025057	Xdh	17:73883588-73950182	2.03063	1.10248	1.13761	2.55881	5.07596	62.5465	1.32807	21.173	3.99482	5e-05	0.00276039
XLOC_025095	Prkd3	17:78949126-79020849	6.60279	6.49468	6.84474	12.3931	12.5112	17.4963	8.64639	20.5357	1.24796	0.0003	0.0115762
XLOC_025155	Thada,Zfp36l2	17:84183923-84466256	79.3838	77.7035	59.4437	27.5077	37.1617	34.8932	112.347	50.4494	-1.15505	0.00045	0.0152459
XLOC_025305	Colec12	18:9707647-9882644	44.1792	41.5107	29.7066	103.303	108.936	142.373	48.4184	146.417	1.59645	5e-05	0.00276039
XLOC_025340	Ttc39c	18:12599925-12738529	5.73147	3.07225	5.11243	21.9467	5.62481	20.1953	4.61704	16.7945	1.86295	5e-05	0.00276039
XLOC_025345	Gm26407,Impact	18:12955871-12992981	31.6779	31.0666	24.9989	40.2827	55.1411	114.618	35.964	85.3005	1.246	0.0004	0.0141264
XLOC_025367	Gm7665	18:16274500-16275024	90.5867	78.4846	79.3051	42.4665	30.164	23.0754	149.35	51.0312	-1.54924	5e-05	0.00276039
XLOC_025400	Dtna	18:23415414-23659724	1.85889	2.05039	1.61204	6.53676	8.50737	3.87869	1.89268	6.52643	1.78586	0.00185	0.0406579
XLOC_025403	Zfp397	18:23954679-23981610	3.12156	3.23946	3.08586	6.98931	7.43398	8.08822	4.80316	10.9525	1.1892	0.00145	0.0345156
XLOC_025446	Map3k2	18:32162895-32236751	3.4993	3.44027	2.27089	6.00666	6.70415	6.51909	4.5528	10.168	1.15921	0.0003	0.0115762
XLOC_025508	Cxxc5	18:35829671-35861692	12.0303	10.676	11.3482	4.18714	4.60108	1.51619	14.588	4.38174	-1.73521	0.0019	0.04136
XLOC_025514	Pura	18:36280574-36301709	2.43319	2.5042	2.20699	4.60182	3.80479	5.23254	3.58858	7.19058	1.00269	0.0023	0.0474204
XLOC_025668	Prr16	18:51117897-51305745	0.46555	0.548845	0.429999	5.14897	4.73278	27.025	0.789291	14.3237	4.18171	5e-05	0.00276039
XLOC_025707	Lmnb1	18:56707679-56753749	24.5031	25.5374	32.5401	22.5234	6.48943	5.94173	27.1947	10.6741	-1.34921	0.00055	0.0173809
XLOC_025717	Prrc1	18:57354557-57731065	57.2503	63.2668	78.1064	29.8132	20.3113	27.7263	63.4773	25.8047	-1.29861	0.0005	0.0163945
XLOC_025722	Slc12a2	18:57878275-57946972	6.78482	6.14431	4.60175	19.3826	26.8071	33.7054	6.27334	30.0276	2.25898	5e-05	0.00276039
XLOC_025742	Iigp1	18:60376028-60392900	0.223904	0.323266	0.392442	1.3346	0.527542	15.4659	0.526284	8.81668	4.06632	0.0001	0.00478564
XLOC_026010	Map3k8	18:4331247-4368903	1.18661	0.72075	0.909818	8.31721	8.1004	5.46222	0.952603	9.45715	3.31146	0.0005	0.0163945
XLOC_026027	Arhgap12	18:6024426-6136098	3.53226	3.0239	4.23238	5.29865	10.7388	8.45602	3.67283	9.14123	1.3155	0.00035	0.012856
XLOC_026034	Mkx	18:6910458-7004780	1.15363	1.24156	2.32295	3.84737	17.8466	7.85835	2.41958	11.6129	2.2629	0.0012	0.0300475
XLOC_026083	Npc1	18:12168553-12236400	7.40289	6.33126	8.37239	11.164	21.0864	25.0359	7.77867	21.2498	1.44985	0.00025	0.0099398
XLOC_026109	Gm10036	18:15832772-15833389	22.3412	35.5175	33.8708	2.77288	11.0352	9.23403	39.975	10.9157	-1.87269	0.0013	0.0317703
XLOC_026256	Hbegf	18:36504789-36517569	76.0799	44.6258	23.7386	24.0932	12.4993	2.22009	62.2035	16.4088	-1.92253	5e-05	0.00276039
XLOC_026362	Eno1b	18:48045334-48069638	24.1636	29.8	33.8762	13.7701	11.2262	9.9914	45.5088	17.5206	-1.3771	0.001	0.0261843
XLOC_026423	Fbn2	18:58008600-58221885	20.4091	21.499	25.945	0.95129	2.91068	0.433257	20.8347	1.27903	-4.02586	5e-05	0.00276039
XLOC_026542	Rab27b	18:69979130-70141605	0.857829	0.562582	0.760855	2.25756	8.14827	0.44282	1.03511	4.47337	2.11157	0.00115	0.0290335
XLOC_026603	Setbp1	18:78750378-79110417	2.25747	2.28554	1.60466	5.58785	8.86462	9.23235	2.52983	10.7398	2.08586	5e-05	0.00276039
XLOC_026682	Cpt1a	19:3323300-3387988	18.7554	12.4332	13.3261	32.8578	17.0678	42.3917	14.4324	32.9774	1.19217	0.0001	0.00478564
XLOC_026689	-	19:3766292-3766529	0	0	14.0807	0	0	0	7.03185	0	#NAME?	0.0007	0.020463
XLOC_026744	Cd248	19:5068052-5085553	184.891	168.881	146.886	46.458	5.17808	24.8602	268.693	41.3054	-2.70156	5e-05	0.00276039
XLOC_026805	Ehd1	19:6276670-6300403	116.844	118.117	87.6537	49.6152	13.9624	25.8563	159.282	42.6636	-1.90051	0.00015	0.00659317
XLOC_026845	Atl3	19:7493973-7539853	22.5912	18.1412	12.9225	34.4885	35.7641	32.2642	24.9279	48.4902	0.959931	0.0019	0.04136
XLOC_026866	Bscl2,Lrrn4cl	19:8836928-8853909	5.38461	5.95095	6.5208	13.5759	5.323	47.9126	9.71805	36.7679	1.91971	0.00015	0.00659317
XLOC_026895	Rab3il1	19:10001668-10039148	3.1273	2.85815	8.49068	2.5681	10.5757	27.824	5.72125	16.5839	1.53538	0.001	0.0261843
XLOC_026896	Fads3	19:10041513-10060640	111.495	145.99	109.93	51.6969	69.5924	33.6378	132.976	55.2441	-1.26727	0.00155	0.036099
XLOC_027125	Smarca2	19:26605049-26823907	11.8535	12.5167	16.2573	24.9477	38.9337	50.897	12.2259	34.2242	1.48508	5e-05	0.00276039
XLOC_027127	Vldlr	19:27216483-27254231	9.81326	8.01582	5.75597	6.78213	37.6476	10.2857	7.47615	18.0393	1.27078	0.0018	0.0398938
XLOC_027203	Ifit2	19:34550686-34576749	4.58554	3.58576	3.53667	11.5959	9.36185	16.4519	6.24384	18.7155	1.58373	5e-05	0.00276039
XLOC_027204	Ifit3	19:34583519-34589307	3.96868	2.3259	3.69317	2.8144	5.25756	128.748	5.10831	68.8782	3.75313	5e-05	0.00276039
XLOC_027208	Ifit1	19:34592887-34662407	2.4443	2.60758	1.52518	4.68251	2.10957	61.6355	3.65329	33.6868	3.20492	5e-05	0.00276039
XLOC_027303	Ubtd1	19:41981337-42034651	26.4842	28.0734	37.8597	12.2772	6.64612	15.1641	41.7589	15.8877	-1.39417	0.0003	0.0115762
XLOC_027422	Dusp5	19:53528687-53542668	30.4575	20.7285	12.4996	3.56313	3.02977	1.03499	30.0795	3.98481	-2.9162	5e-05	0.00276039
XLOC_027428	Adra2a	19:54044876-54049082	8.93037	8.07998	1.7611	0.268711	1.15091	0.36517	9.80832	1.21754	-3.01004	5e-05	0.00276039
XLOC_027647	Mir5046,Rps6ka4	19:6828568-6840666	33.7667	40.7971	40.7001	25.6873	16.056	14.0959	38.214	18.8455	-1.01988	0.0019	0.04136
XLOC_027899	Gda	19:21391306-21473445	0.236497	0.290869	0.24029	0.654347	1.18089	1.44083	0.2743	1.71242	2.64221	0.00015	0.00659317
XLOC_027915	Mamdc2	19:23302561-23448390	7.50968	6.02781	3.32039	27.8329	1.46927	48.2466	6.5145	30.1023	2.20815	5e-05	0.00276039
XLOC_027932	Pgm5	19:24674007-24862035	3.5538	2.54347	3.49338	3.1805	0.988014	32.5516	2.62037	11.7838	2.16896	5e-05	0.00276039
XLOC_027983	9930021J03Rik	19:29714331-29806284	2.85418	2.3086	1.64093	6.78521	5.65598	6.89147	3.79885	10.4188	1.45555	0.0001	0.00478564
XLOC_028024	Lipa	19:34492311-34527474	19.5936	13.8332	20.0344	27.7799	27.2174	99.5541	20.9463	57.2085	1.44953	0.00015	0.00659317
XLOC_028057	Ide	19:37268356-37344027	22.3925	28.453	16.919	67.5294	36.3426	39.0437	20.114	41.6594	1.05044	0.00075	0.0213459
XLOC_028092	Pdlim1	19:40221172-40271842	126.727	115.927	104.074	34.9397	18.9706	15.0387	128.156	23.8093	-2.4283	5e-05	0.00276039
XLOC_028130	Avpi1	19:42123030-42129059	34.5039	37.8388	36.4607	11.6378	20.5552	7.70396	42.6147	17.1426	-1.31377	0.00175	0.0390691
XLOC_028239	Sorcs1	19:50143300-50778662	0.537528	0.296914	0.179005	0.68656	11.0948	0.799819	0.329283	3.88175	3.55931	5e-05	0.00276039
XLOC_028264	Gpam	19:55067638-55127066	2.17718	2.75614	2.29821	3.31358	11.8811	7.80141	2.54069	8.90505	1.8094	5e-05	0.00276039
XLOC_028282	Ablim1	19:57032732-57314919	4.09696	2.42493	4.76148	6.2754	11.0774	5.0944	3.88452	9.31273	1.26147	0.00025	0.0099398
XLOC_028715	Nrarp	2:25180757-25183339	1.60618	0.329212	0.866096	0.0737513	0	0.122518	1.35781	0.100079	-3.76206	0.0023	0.0474204
XLOC_028812	Col5a1	2:27882924-28039523	580.667	594.788	433.277	142.672	61.7418	74.8574	554.204	98.0207	-2.49926	5e-05	0.00276039
XLOC_028898	Ncs1	2:31245122-31298406	21.6683	19.9667	20.2622	14.736	7.44911	7.22436	28.7195	14.3034	-1.00567	0.0016	0.036796
XLOC_029016	Ptgs1	2:36230425-36258605	27.705	28.5097	24.7878	86.5263	7.96295	84.5509	29.0829	64.4779	1.14864	0.00125	0.0310451
XLOC_029034	Gm13436	2:36807778-36808415	24.8517	35.2388	40.9455	11.6238	13.9022	10.2236	63.8587	22.0554	-1.53375	0.0006	0.0185454
XLOC_029336	Itga6	2:71745615-71859261	17.546	12.7564	8.3438	4.29024	3.85403	1.88748	15.6602	4.22101	-1.89144	5e-05	0.00276039
XLOC_029647	Spi1	2:91082389-91115872	4.63654	0.183145	1.26837	0.0840235	0.209087	0.279325	3.3045	0.154156	-4.42197	0.00045	0.0152459
XLOC_029652	Acp2	2:91202884-91236986	15.5526	10.7786	9.34713	13.5639	22.9679	35.5675	9.85194	21.9518	1.15586	0.00235	0.0480727
XLOC_029708	-	2:94177626-94178465	0	0	0	0.579505	0.302829	2.16885	0	0.936016	inf	5e-05	0.00276039
XLOC_029741	Pamr1	2:102550011-102643041	1.39159	1.41153	1.9747	15.8738	12.6585	9.31176	1.80175	14.728	3.03109	5e-05	0.00276039
XLOC_029763	Lmo2	2:103957985-104063240	2.45916	0.0590627	1.34355	0	0.0852431	0.237387	1.49372	0.104368	-3.83916	0.0003	0.0115762
XLOC_029791	Pax6	2:105536079-105904564	0.340192	0.28842	0.418737	0.490422	0.846163	0.874061	0.293709	0.885736	1.59249	0.0004	0.0141264
XLOC_029999	Sord	2:122234748-122265508	3.06436	3.8564	6.58573	5.84854	15.0371	25.3438	4.99317	17.9345	1.84471	0.0002	0.00821928
XLOC_030012	Sqrdl	2:122765236-122809569	5.11103	6.62237	5.95102	8.53503	56.5412	35.7177	6.42764	34.0258	2.40427	5e-05	0.00276039
XLOC_030033	Fgf7	2:125830303-126152004	43.0964	45.3837	19.5396	148.56	144.897	151.096	51.6944	208.116	2.00931	0.001	0.0261843
XLOC_030089	Tmem87b	2:128818117-128855388	6.31615	7.20099	4.44525	10.792	10.8559	19.7841	6.89687	16.1381	1.22646	0.0004	0.0141264
XLOC_030126	Ebf4	2:130295168-130370797	0.740183	0.579636	0.714919	3.95763	6.69241	5.14721	0.596625	4.99067	3.06434	5e-05	0.00276039
XLOC_030273	Slc24a3	2:145167753-145642166	1.33717	1.45581	1.66313	0.548027	20.2394	10.718	1.3316	9.30455	2.80477	0.00115	0.0290335
XLOC_030276	BC039771,Rin2	2:145675366-145887774	3.45744	2.61766	5.6039	19.3172	19.1501	30.9364	5.86876	33.6769	2.52063	5e-05	0.00276039
XLOC_030488	Rpl21-ps9	2:156376751-156393061	25.4433	22.6833	21.1032	37.7816	45.7048	58.4925	34.4471	74.373	1.1104	0.0013	0.0317703
XLOC_030496	Myl9	2:156775419-156784709	922.512	742.443	579.619	446.747	277.383	87.8006	993.585	348.258	-1.51249	5e-05	0.00276039
XLOC_030512	Src	2:157418443-157472091	38.7237	35.0153	29.9278	20.2681	14.9819	16.1752	35.7204	18.4864	-0.950281	0.0017	0.0383735
XLOC_030529	Lbp	2:158306492-158332852	0.524734	0	0.384409	1.39849	52.4717	1.44428	0.246176	16.1647	6.03701	0.00055	0.0173809
XLOC_030616	Ube2c	2:164769897-164779967	73.4177	106.309	113.129	76.5145	3.01267	12.2925	97.0982	32.3641	-1.58505	0.0007	0.020463
XLOC_030704	Tshz2	2:169632697-170072514	2.74515	3.02912	2.11961	0.244881	0.103984	0	3.53288	0.194987	-4.1794	0.00105	0.0269544
XLOC_030820	Gm14414	2:177460274-177460847	7.05937	17.488	9.9922	1.83369	2.17025	4.36311	19.3036	4.17875	-2.20773	0.00155	0.036099
XLOC_030822	Gm14322,Gm14403	2:177498205-178078476	0.371763	0.532864	1.08343	5.91397	7.3487	10.527	0.512078	6.53841	3.6745	0.00095	0.0252722
XLOC_030989	Itih2	2:10094589-10131396	1.20936	0.13766	4.11357	0.206488	58.4011	0.747184	1.73306	18.322	3.40219	5e-05	0.00276039
XLOC_031184	Dpp7	2:25352275-25357028	22.8817	11.9626	22.9864	15.4662	26.5306	108.794	18.7038	45.4679	1.28151	0.0009	0.0244025
XLOC_031222	Notch1	2:26445695-26516663	12.0503	6.53394	8.26085	2.36805	3.45758	0.701997	10.6394	2.27714	-2.22413	5e-05	0.00276039
XLOC_031268	Gtf3c5	2:28555794-28583751	7.70115	8.05613	9.42205	16.078	8.92697	49.0605	10.068	27.8944	1.4702	0.0001	0.00478564
XLOC_031321	Ier5l	2:30471531-30474265	17.9901	20.8181	30.6961	15.7302	7.11572	6.8117	35.2381	12.1932	-1.53106	0.00015	0.00659317
XLOC_031360	Lcn2	2:32384632-32388252	0.177607	0.3325	0.653128	156.335	414.095	28.1945	0.516366	202.841	8.61774	5e-05	0.00276039
XLOC_031389	Lmx1b	2:33560964-33640638	1.87318	1.27508	0.946831	0.0733082	0.0416855	0.211035	1.49766	0.0744761	-4.32979	5e-05	0.00276039
XLOC_031456	Zbtb26,Zbtb6	2:37425363-37443171	3.09895	2.66354	3.6349	6.10403	7.30532	7.89562	4.63449	11.416	1.30058	0.00035	0.012856
XLOC_031703	Sp3	2:72936426-72988677	11.0186	13.5631	11.6048	26.6435	19.2085	27.7464	17.0583	36.6614	1.10379	0.00065	0.0195309
XLOC_031744	-	2:75638103-75645734	29.7362	27.664	10.945	16.5364	0.979483	2.66469	36.4576	10.0207	-1.86324	5e-05	0.00276039
XLOC_031838	Serping1	2:84765359-84775444	7.10838	7.98962	3.00372	50.4921	3.51221	31.687	8.02149	35.4072	2.1421	5e-05	0.00276039
XLOC_031849	P2rx3	2:84996702-85047109	0.423443	0.793457	0.639215	6.95208	4.31386	41.5899	0.636122	19.4429	4.9338	0.00065	0.0195309
XLOC_032227	Arl14ep	2:106962526-106974458	13.6263	14.7581	13.4038	18.9729	37.0673	39.375	18.3532	43.4892	1.24463	0.00025	0.0099398
XLOC_032312	Grem1	2:113746155-113758646	40.6818	35.9895	13.5082	176.034	18.7325	205.413	46.2067	210.55	2.18799	5e-05	0.00276039
XLOC_032459	Slc30a4	2:122681232-122721456	5.15613	6.94323	6.02051	8.9544	35.9317	28.3533	8.96492	35.2041	1.97338	5e-05	0.00276039
XLOC_032574	Cpxm1	2:130390774-130397574	7.44812	5.37093	10.5766	30.9594	41.9199	14.3819	7.77283	33.4395	2.10504	5e-05	0.00276039
XLOC_032613	Adra1d	2:131540069-131563210	25.9071	29.2429	21.0808	18.544	4.84402	2.34512	38.9759	13.6217	-1.51668	0.0013	0.0317703
XLOC_032619	Rassf2	2:131989414-132030327	1.20637	1.09164	1.00114	4.51421	7.77948	2.64211	1.56563	6.72418	2.10262	5e-05	0.00276039
XLOC_032658	Jag1	2:137081454-137116644	21.9101	25.4998	14.1628	3.09986	9.47662	0.464567	22.954	4.525	-2.34275	0.0001	0.00478564
XLOC_033032	Serinc3	2:163623271-163645832	102.603	69.7054	63.9092	139.799	135.46	284.355	85.6467	202.532	1.24168	0.00035	0.012856
XLOC_033143	-	2:168078993-168079220	0	0	17.2093	0	0	0	6.48674	0	#NAME?	0.0016	0.036796
XLOC_033158	Atp9a	2:168634437-168742409	7.93162	6.81238	4.49342	0.66014	3.65404	1.28537	6.15295	1.79522	-1.77712	0.00135	0.0327304
XLOC_033212	Pmepa1	2:173224368-173276533	119.085	101.345	81.4219	35.6852	12.5853	32.4723	107.56	31.8683	-1.75495	0.00025	0.0099398
XLOC_033219	Atp5k-ps2	2:173984481-173984691	15.8499	2.64383	7.15302	0	0	0	13.1258	0	#NAME?	0.00015	0.00659317
XLOC_033335	Tcfl5	2:180597789-180642708	3.71088	1.97596	1.0736	0	0.0687431	0.108326	2.97478	0.0904786	-5.03906	0.00045	0.0152459
XLOC_033480	Car13	3:14641604-14663819	2.16459	3.0527	1.47621	4.51428	11.0993	16.4009	2.57844	12.9568	2.32914	0.0001	0.00478564
XLOC_033533	Cp	3:19957053-20035319	0.606133	0.439025	0.752567	20.0001	140.975	146.702	0.573572	94.5326	7.36469	5e-05	0.00276039
XLOC_033572	Nceh1	3:27182964-27284608	2.11733	2.43838	2.54764	2.07856	5.2616	7.70762	3.0278	7.70132	1.34683	0.00105	0.0269544
XLOC_033699	Gm43820,Spry1	3:37638578-37647952	43.7441	47.2967	32.3139	18.9093	1.0669	17.6443	61.6235	18.5836	-1.72945	5e-05	0.00276039
XLOC_033714	Fat4	3:38874569-39011985	2.59113	1.84266	1.80045	2.81012	12.5872	3.0055	3.262	9.14259	1.48685	5e-05	0.00276039
XLOC_033854	Dclk1	3:55242363-55539068	10.6241	11.0659	10.4853	18.3428	44.122	56.6103	11.6307	37.1139	1.67403	5e-05	0.00276039
XLOC_033878	Rnf13	3:57736061-57836263	20.5616	19.5146	15.7578	31.9824	51.8035	80.176	19.6703	55.9546	1.50823	5e-05	0.00276039
XLOC_033937	-	3:62698291-62698530	0	0	6.16885	0	0	0	5.76257	0	#NAME?	0.00095	0.0252722
XLOC_033941	Mme	3:63241536-63386129	2.8148	0.364943	2.28475	0.208443	29.3023	7.89699	1.7103	12.1293	2.82617	5e-05	0.00276039
XLOC_034076	Gm42476,Pdgfc	3:81030468-81214704	19.4364	20.4987	14.0754	6.67415	5.17028	3.54424	23.487	7.53498	-1.64019	5e-05	0.00276039
XLOC_034230	Pmvk	3:89454540-89469013	25.1028	19.9109	40.5171	10.2568	3.25841	10.4084	34.4931	9.12398	-1.91857	5e-05	0.00276039
XLOC_034232	Adar	3:89715021-89764948	10.1389	11.6554	8.53767	13.8349	22.2634	36.0836	11.476	25.5377	1.15401	0.0007	0.020463
XLOC_034271	Gm42674,S100a3,S100a4	3:90560555-90606061	1761.39	1812.85	1539.79	1568.61	228.258	698.889	1872.07	860.733	-1.121	0.0013	0.0317703
XLOC_034337	Tchh	3:93306467-93465359	0.250785	0.092991	0.0096453	0.989058	0.114187	1.02665	0.194593	0.996158	2.35592	0.002	0.0427249
XLOC_034340	S100a10	3:93555079-93565037	460.63	506.093	554.785	245.294	107.645	187.185	589.515	208.22	-1.50142	5e-05	0.00276039
XLOC_034475	Txnip	3:96555764-96566801	30.2766	27.0084	26.765	81.7744	62.0885	40.7009	36.6306	79.9588	1.12621	0.00015	0.00659317
XLOC_034518	Tbx15	3:99240380-99354511	22.8386	18.2074	23.9775	30.1312	36.2443	55.9963	29.2164	57.9366	0.987697	0.00085	0.0233578
XLOC_034569	Ngf	3:102469918-102521019	23.781	25.357	12.3937	0.912959	0.956578	0.43739	26.1598	1.12805	-4.53545	0.00025	0.0099398
XLOC_034752	Col11a1	3:114030378-114220873	25.1361	22.4612	32.4118	7.35368	16.3012	1.52389	27.7349	9.1003	-1.60771	5e-05	0.00276039
XLOC_034772	Extl2	3:116007461-116029321	7.23831	6.37055	4.8347	8.7095	11.8296	15.7441	9.49198	19.5485	1.04228	0.00245	0.0496748
XLOC_034813	Gm4332	3:119709514-119709911	226.247	282.496	325.958	119.096	129.07	151.87	469.856	219.944	-1.09508	0.00195	0.0421481
XLOC_034978	Dkk2	3:132085070-132180304	18.2209	9.95561	11.208	5.00712	0.0841362	1.94828	17.9545	2.6981	-2.73433	5e-05	0.00276039
XLOC_035015	Manba	3:135485610-135571404	8.31022	6.22019	6.23386	7.31297	9.73157	31.4529	7.84003	18.7592	1.25867	0.0018	0.0398938
XLOC_035070	Gbp3	3:142560024-142573214	0.994259	1.01623	1.66854	2.31773	0.78269	17.6435	1.56015	8.47554	2.44162	0.00015	0.00659317
XLOC_035256	-	3:159545919-159546195	0	8.22743	0	0	0	0	3.59861	0	#NAME?	0.001	0.0261843
XLOC_035309	-	3:9249907-9250373	0	1.16573	3.32049	0	0	0	2.19939	0	#NAME?	0.0005	0.0163945
XLOC_035320	Fabp4	3:10204087-10208576	4.00438	6.50489	4.40016	4.36304	5.69367	57.2319	4.82914	22.001	2.18773	0.0001	0.00478564
XLOC_035377	Cyp7b1	3:18071621-18243338	0.846831	0.90926	2.19631	2.33254	13.7365	10.7315	1.63973	10.4463	2.67147	0.00015	0.00659317
XLOC_035469	Phc3	3:30855815-30969458	2.86675	2.66113	2.49283	5.31175	8.43067	6.17587	4.19995	10.1117	1.26758	0.0001	0.00478564
XLOC_035532	Anxa5	3:36448743-36475894	452.715	435.077	507.074	250.479	148.048	256.986	504.412	212.645	-1.24616	0.0002	0.00821928
XLOC_035641	Pcdh18	3:49742875-49757458	21.259	21.8563	14.0621	11.2106	4.86086	7.86311	27.383	12.3015	-1.15444	0.00065	0.0195309
XLOC_035643	Slc7a11	3:49892525-50443614	0.807113	0.954303	0.528817	0.497607	3.27279	2.27805	1.05092	3.02141	1.52357	0.001	0.0261843
XLOC_035670	Maml3	3:51685906-52105076	0.380329	0.422421	0.229119	0.857471	0.850429	2.50652	0.422736	1.97493	2.22397	0.00175	0.0390691
XLOC_035708	-	3:54452441-54478191	0.334928	0	3.65166	0	0	0	1.34937	0	#NAME?	0.0013	0.0317703
XLOC_035776	Igsf10	3:59002470-59351167	5.05128	5.24975	4.78497	16.428	18.3725	43.4068	7.63535	41.5014	2.44239	5e-05	0.00276039
XLOC_035930	Golim4	3:75873226-76001136	92.4459	68.7421	37.3084	46.2316	15.1544	21.4113	88.0698	36.2231	-1.28174	0.00035	0.012856
XLOC_035946	Fnip2	3:79336660-79567844	3.21758	2.86806	3.13684	3.78581	11.93	24.0427	3.95788	16.7012	2.07715	5e-05	0.00276039
XLOC_035993	Tlr2	3:83836055-83841767	1.08717	0.766386	0.925815	12.3877	9.0239	21.198	1.64256	22.0287	3.74537	5e-05	0.00276039
XLOC_036047	Fcrls	3:87250757-87263738	2.26996	0.0945502	1.88611	0	0	0	1.60203	0	#NAME?	5e-05	0.00276039
XLOC_036055	Lrrc71,Pear1	3:87617553-87824306	23.9788	33.0013	30.82	9.45836	3.28554	8.55987	26.9697	5.25521	-2.35952	0.00045	0.0152459
XLOC_036083	Lmna	3:88480146-88509956	412.92	449.34	460.908	204.495	100.675	141.515	479.613	152.994	-1.6484	5e-05	0.00276039
XLOC_036109	Fdps,Gm43738,Rusc1	3:89081938-89101959	146.271	166.165	334.893	48.8173	19.3041	192.651	202.604	80.7588	-1.32697	0.0004	0.0141264
XLOC_036121	Efna1	3:89271691-89281142	0.553318	0.612462	1.35715	1.18575	22.142	0.34774	0.785109	10.5917	3.7539	0.00015	0.00659317
XLOC_036191	Gm9774	3:92427832-92429491	10.3519	12.8242	11.1599	3.65204	3.39675	3.12023	15.0894	4.30614	-1.80907	0.00055	0.0173809
XLOC_036321	Ecm1,Mir7014	3:95733752-95739616	209.436	161.533	137.083	79.6204	18.2933	15.1701	190.386	42.4252	-2.16593	5e-05	0.00276039
XLOC_036519	Lrig2	3:104396417-104511918	2.39293	1.59932	1.27203	2.11129	6.07464	3.69726	2.20424	5.17612	1.23159	0.0024	0.0488773
XLOC_036776	Synpo2	3:123076517-123236149	3.0537	2.09802	1.18338	1.08	0.297762	0.334581	3.64663	0.776162	-2.23213	0.0004	0.0141264
XLOC_036812	Ank2	3:126921461-127499350	2.98109	4.55949	3.63917	3.52943	9.5458	10.6038	5.20827	13.2259	1.3445	0.0012	0.0300475
XLOC_037011	Lmo4	3:144188251-144205596	30.9552	35.4788	35.4203	57.4524	73.5357	77.9705	37.7347	81.2218	1.10598	0.0014	0.0336312
XLOC_037022	Clca3a1,Clca3a2	3:144729439-144819494	18.9291	25.2753	14.2218	4.08912	6.07568	14.445	22.2442	9.46443	-1.23284	0.0013	0.0317703
XLOC_037086	Ifi44	3:151730921-151749960	1.37666	1.12599	0.956206	0.306342	3.50853	12.7379	1.22852	7.12627	2.53623	0.00015	0.00659317
XLOC_037142	Cth	3:157894237-157925077	10.0705	11.4898	13.6071	12.2839	57.1675	44.9937	11.7103	38.1872	1.70532	5e-05	0.00276039
XLOC_037317	-	4:21930688-21931022	0.45793	0	1.24365	0	0	0	1.85494	0	#NAME?	0.00235	0.0480727
XLOC_037524	Dnajb5	4:42949813-42959425	11.0675	9.65659	10.4448	5.03082	3.52095	3.62282	15.6226	5.93771	-1.39566	0.00105	0.0269544
XLOC_037535	Rusc2	4:43381978-43429134	30.7918	23.2427	22.7662	14.9767	13.2325	8.45833	29.4574	13.5587	-1.11942	0.00055	0.0173809
XLOC_037557	Glipr2	4:43957400-43979143	57.6173	72.8232	61.7901	30.695	16.9391	16.8254	80.3476	33.3368	-1.26914	0.0002	0.00821928
XLOC_037611	Nans	4:46489247-46602202	84.5207	77.9393	104.809	44.5534	15.2885	25.7292	92.9205	29.2327	-1.66841	5e-05	0.00276039
XLOC_037628	-	4:47609309-47609595	0	8.09102	0	0	0	0	2.81601	0	#NAME?	0.0008	0.0225241
XLOC_037841	Tlr4	4:66827341-66930284	2.04806	1.10957	1.27957	1.29777	7.87892	4.03684	2.20662	6.33009	1.52039	0.001	0.0261843
XLOC_037848	-	4:68749071-68749734	0.923596	0.577482	0.605107	0	0	0	1.10765	0	#NAME?	5e-05	0.00276039
XLOC_037916	Lurap1l	4:80910454-80959410	60.3215	63.9682	40.1997	10.9881	34.2486	2.52535	89.3554	27.4979	-1.70023	0.0002	0.00821928
XLOC_038108	E130102H24Rik	4:101344748-101399181	0.0524231	0.349139	0.0966987	0.861367	2.26889	2.86195	0.275351	2.87638	3.38491	0.00235	0.0480727
XLOC_038139	Gm12715	4:103563401-103564529	91.0092	107.403	70.3974	47.6872	13.5023	17.0226	194.096	48.7197	-1.99419	5e-05	0.00276039
XLOC_038164	Dhcr24	4:106561037-106589113	38.8907	33.7369	48.3869	5.39997	2.37964	18.014	55.6176	11.7514	-2.24271	5e-05	0.00276039
XLOC_038190	Lrp8	4:107802212-107877312	9.4156	8.67509	9.1541	6.49936	0.665697	2.82861	9.22577	3.26917	-1.49675	0.00095	0.0252722
XLOC_038383	Slc2a1	4:119106107-119138801	46.6729	51.5738	42.9532	30.6165	22.4158	13.1056	57.4109	26.39	-1.12133	0.0002	0.00821928
XLOC_038390	P3h1	4:119232914-119248975	55.2537	54.7214	56.5979	24.5652	20.015	20.2367	59.9828	22.438	-1.4186	5e-05	0.00276039
XLOC_038463	Pabpc4	4:123262350-123298925	100.135	119.28	159.76	53.3426	53.4948	35.2672	104.787	47.8594	-1.13059	0.0006	0.0185454
XLOC_038483	Mycbp	4:123898632-123917269	21.7493	30.3749	15.2613	5.21288	3.47186	1.90627	18.0625	3.8596	-2.22647	0.00185	0.0406579
XLOC_038490	Fhl3	4:124695776-124708900	79.4135	67.7841	53.7356	20.9465	9.51652	14.4742	73.6047	16.3969	-2.16638	5e-05	0.00276039
XLOC_038514	Rpl28-ps3	4:126057750-126092195	35.4578	40.7486	38.1427	6.17767	13.461	5.15061	86.2864	18.6655	-2.20876	0.00175	0.0390691
XLOC_038516	Stk40	4:126103956-126141478	24.6461	27.8439	16.3497	12.6176	4.56319	3.93787	29.783	8.87329	-1.74695	5e-05	0.00276039
XLOC_038517	Eva1b,Gm12946	4:126145719-126163491	91.5386	96.6595	102.215	37.8581	10.2093	22.898	123.425	31.6295	-1.96429	5e-05	0.00276039
XLOC_038523	Col8a2	4:126286792-126314575	3.98344	3.65384	3.17728	20.6685	0.801078	5.42957	5.66288	13.9745	1.30318	0.00075	0.0213459
XLOC_038565	Phc2	4:128654701-128753199	86.5532	87.0049	67.889	27.5084	19.3657	15.0543	83.3816	23.8614	-1.80505	5e-05	0.00276039
XLOC_038572	Ak2	4:128991957-129011868	89.2706	93.8297	87.4182	57.9921	34.2332	25.502	97.0756	38.1333	-1.34806	0.00015	0.00659317
XLOC_038573	Rnf19b	4:129050096-129086202	64.4152	105.655	64.8023	23.7281	13.1322	18.7499	103.387	19.0399	-2.44095	5e-05	0.00276039
XLOC_038613	Col16a1	4:130024255-130099283	61.2342	71.1666	69.0149	43.3624	13.488	30.661	56.8809	26.472	-1.10348	0.00045	0.0152459
XLOC_038629	Sdc3	4:130792536-130826327	110.041	108.213	66.6943	38.7021	14.4507	23.4492	127.062	39.1711	-1.69768	5e-05	0.00276039
XLOC_038630	Laptm5	4:130913124-130936562	13.5179	1.97219	5.36558	0.179949	0	0.5989	5.74995	0.222254	-4.69327	5e-05	0.00276039
XLOC_038638	Srsf4	4:131873616-131920029	25.8564	28.2564	26.2249	18.0767	12.239	8.15592	36.3128	16.3517	-1.15104	0.002	0.0427249
XLOC_038680	Ahdc1	4:133011259-133078110	7.38238	8.92558	11.4016	2.17598	3.9457	2.18465	11.5818	3.88389	-1.57628	5e-05	0.00276039
XLOC_038683	Wasf2	4:133130504-133200468	25.0048	23.3061	21.2184	13.6407	12.6043	9.83293	30.0866	14.9834	-1.00576	0.00115	0.0290335
XLOC_038697	Gpatch3,Gpn2	4:133574498-133591735	18.8806	17.7541	25.2698	9.22077	10.4417	6.21988	28.3097	9.76291	-1.53591	0.0014	0.0336312
XLOC_038796	Hspg2	4:137468768-137570656	200.135	158.445	165.708	75.8198	37.1574	41.9668	216.88	64.9273	-1.74	0.00195	0.0421481
XLOC_038833	Capzb	4:139192256-139291824	407.433	319.691	305.225	148.813	173.026	118.462	289.784	136.173	-1.08953	0.00035	0.012856
XLOC_038841	Aldh4a1,Gm21969,Iffo2,Tas1r2	4:139530547-139670280	28.4444	25.938	27.5385	8.18483	11.3445	11.7405	34.8597	13.2343	-1.39728	5e-05	0.00276039
XLOC_038864	Mfap2	4:141010417-141015984	55.1523	51.2398	77.0819	32.7338	23.2632	7.83351	60.5549	21.5673	-1.4894	0.0001	0.00478564
XLOC_038875	Epha2	4:141301239-141329384	20.3798	20.5036	13.7358	7.68411	10.6839	3.51717	20.0713	8.55147	-1.23089	0.0005	0.0163945
XLOC_039025	2510039O18Rik	4:147940842-147947555	34.3736	39.5191	32.9551	12.8609	14.6833	13.2511	54.5381	20.2148	-1.43186	5e-05	0.00276039
XLOC_039042	Srm	4:148591468-148598376	128.884	140.867	131.481	57.576	30.6272	35.234	156.136	47.3295	-1.72199	5e-05	0.00276039
XLOC_039064	Ctnnbip1	4:149518227-149571178	21.4007	22.2785	21.8781	8.13067	7.04382	4.64509	20.3715	5.88668	-1.79102	0.0007	0.020463
XLOC_039078	-	4:150047752-150048074	0	0	4.55184	0	0	0	2.51215	0	#NAME?	0.0007	0.020463
XLOC_039086	Eno1	4:150236720-150248879	837.127	996.08	1153.09	436.647	436.451	238.295	1020.15	382.964	-1.4135	0.0006	0.0185454
XLOC_039092	Errfi1	4:150825732-150869086	47.511	43.5144	19.4649	29.8442	13.7934	5.37253	54.6024	25.6139	-1.09203	0.0017	0.0383735
XLOC_039102	Dnajc11	4:151902029-151988997	28.4112	27.6062	25.1226	14.2669	15.9917	11.919	28.2149	13.5941	-1.05348	0.00235	0.0480727
XLOC_039110	Nol9	4:152039320-152061494	18.7684	19.5316	13.3458	9.7649	7.63775	5.92749	19.3183	9.57533	-1.01257	0.00235	0.0480727
XLOC_039115	Acot7	4:152178133-152271855	142.657	125.392	146.339	72.016	23.9863	49.1076	132.397	45.8198	-1.53083	5e-05	0.00276039
XLOC_039178	Dvl1	4:155847401-155863516	33.105	28.0372	27.6266	15.8662	11.5858	11.925	32.633	14.7465	-1.14596	0.0009	0.0244025
XLOC_039180	Cpsf3l	4:155869545-155891781	22.3466	28.8869	29.8741	16.2585	9.6815	10.6651	25.06	10.9304	-1.19704	0.00235	0.0480727
XLOC_039197	Noc2l	4:156236009-156255338	50.169	51.9376	55.0644	36.4532	22.6993	17.1909	48.0576	23.2505	-1.0475	0.00085	0.0233578
XLOC_039215	Plag1	4:3898820-3938423	0.749931	0.772086	0.830566	3.06687	3.03472	4.54097	1.04982	3.39094	1.69154	0.00115	0.0290335
XLOC_039558	Tpm2	4:43514513-43523765	921.395	814.087	607.597	426.102	251.103	66.6696	696.244	218.476	-1.67212	5e-05	0.00276039
XLOC_039565	Fam221b	4:43659621-43692668	10.3087	10.2796	14.3349	6.27417	5.55266	4.8008	19.5171	9.60841	-1.02237	0.0022	0.0457705
XLOC_039632	Tbc1d2	4:46604167-46650224	7.02185	6.84886	5.10489	3.41775	0.655359	1.55397	7.53181	2.35575	-1.67681	0.00085	0.0233578
XLOC_039645	-	4:47742572-47781241	0	10.6755	0	0	0	0	4.66545	0	#NAME?	0.001	0.0261843
XLOC_039693	Abca1	4:53030731-53159969	3.26821	2.73284	1.40689	10.2589	4.03691	5.19838	2.26602	5.85606	1.36977	0.00175	0.0390691
XLOC_039743	Txn1	4:57943372-57956411	325.307	357.87	449.464	230.097	108.05	141.907	334.546	147.489	-1.1816	0.0002	0.00821928
XLOC_039846	Astn2	4:65380094-66404611	0.982716	0.850447	0.445984	0.0583734	0.0205321	0.0680428	0.684743	0.0556755	-3.62045	0.00055	0.0173809
XLOC_039898	Ptprd	4:75941237-78214177	1.84845	2.07357	1.68446	0.0219919	0.277845	0.394418	1.72494	0.325625	-2.40526	5e-05	0.00276039
XLOC_039996	Cdkn2b	4:89303767-89311075	61.0183	54.3714	58.8103	8.15103	27.6034	15.3381	84.9474	25.9659	-1.70995	0.00035	0.012856
XLOC_040032	Jun	4:95049033-95167318	50.3376	57.9093	38.2567	24.4091	23.8924	18.9654	79.6909	35.5963	-1.16269	0.00015	0.00659317
XLOC_040083	Foxd3	4:99656188-99658622	0.536667	1.33289	0.864342	0	0	0	0.833457	0	#NAME?	0.0001	0.00478564
XLOC_040183	Gpx7	4:108400386-108406961	28.2888	24.4135	35.8698	13.0345	11.4354	12.3409	38.9998	16.8004	-1.21497	0.0012	0.0300475
XLOC_040356	Ybx1	4:119277378-119415521	406.489	448.73	531.845	275.706	155.507	186.877	542.815	234.699	-1.20965	0.00035	0.012856
XLOC_040405	Mfsd2a	4:122946765-122961195	8.25865	7.79526	9.79574	3.08552	0.258151	0.0889537	8.00562	1.15342	-2.7951	0.00075	0.0213459
XLOC_040419	Heyl	4:123233555-123249875	0.512813	0.748149	0.428851	0	0	0	0.828672	0	#NAME?	5e-05	0.00276039
XLOC_040477	Map7d1	4:126232027-126256546	123.306	111.282	123.924	52.0082	26.6728	37.9181	129.107	42.201	-1.61321	5e-05	0.00276039
XLOC_040570	Serinc2	4:130253493-130279205	6.88082	4.70857	14.9206	1.05531	1.27583	3.41902	9.33246	2.34752	-1.99112	0.00165	0.0377093
XLOC_040641	Nudc	4:133532541-133545996	98.9178	109.458	113.828	68.0349	31.1672	34.7784	112.462	49.2985	-1.18982	0.0004	0.0141264
XLOC_040647	Sfn,Zdhhc18	4:133600099-133650154	17.1842	14.5062	17.872	7.22414	12.9857	4.84455	22.0842	7.69208	-1.52157	0.00015	0.00659317
XLOC_040667	Sh3bgrl3	4:134102569-134128789	168.236	183.92	236.623	68.4764	34.4095	103.937	234.985	83.1468	-1.49883	5e-05	0.00276039
XLOC_040684	Sepn1	4:134537638-134552166	39.2099	33.4134	35.7818	20.8893	16.2444	17.7179	46.9863	24.0734	-0.964799	0.0015	0.0352933
XLOC_040685	Man1c1,Mir6403	4:134561689-134704290	13.6072	15.7857	14.5594	3.6987	6.31908	4.73717	18.6863	5.96065	-1.64844	5e-05	0.00276039
XLOC_040722	Rpl11	4:136028264-136053428	1054.77	1161.91	1445.47	553.241	575.682	496.969	1008.6	444.524	-1.18203	0.00015	0.00659317
XLOC_040738	Ephb2	4:136647538-136835997	16.5126	21.0238	19.4164	11.8892	3.43443	5.32124	22.5959	8.03171	-1.49228	0.00015	0.00659317
XLOC_040741	C1qa	4:136895911-136898803	14.798	0.325291	11.7363	0	0	0	12.8925	0	#NAME?	5e-05	0.00276039
XLOC_040802	Mrto4	4:139347434-139352576	48.5168	49.8849	54.4604	32.2234	21.1686	13.7843	56.0725	23.0756	-1.28092	0.00075	0.0213459
XLOC_040846	Efhd2	4:141760177-141874929	29.1242	33.548	25.5109	11.2156	6.67302	8.91286	36.3044	8.20596	-2.1454	0.0007	0.020463
XLOC_040851	Kazn	4:142102216-142239429	7.37079	7.61755	4.7387	0.776478	1.52055	0.50608	7.09569	1.03094	-2.78298	5e-05	0.00276039
XLOC_040959	Plod1	4:147909226-147936767	30.8631	33.1347	35.0267	15.9394	17.0604	15.4072	32.3289	15.2747	-1.08168	0.00055	0.0173809
XLOC_040992	Pgd	4:149149667-149166771	89.0561	89.612	105.5	70.3872	35.4414	50.1856	103.775	54.0159	-0.942	0.0017	0.0383735
XLOC_041107	Atad3a	4:155734799-155761093	26.7387	27.1822	18.4025	12.2898	11.3709	7.50647	29.1137	11.2072	-1.37727	0.00025	0.0099398
XLOC_041340	Lrrc17	5:21483846-21645634	34.157	41.4668	73.0775	5.19091	6.47385	6.59937	62.4205	8.35784	-2.90082	5e-05	0.00276039
XLOC_041356	Gm6560	5:22550431-23275597	10.2039	12.7558	14.1423	4.33445	3.3381	5.09404	21.3123	5.69196	-1.90469	0.0014	0.0336312
XLOC_041474	Cad	5:31054771-31078494	26.5892	29.1421	38.1641	21.2322	7.87296	8.95381	30.3148	13.1239	-1.20783	0.0004	0.0141264
XLOC_041564	Rgs12	5:34949404-35039644	36.7345	32.945	34.255	23.0512	9.06525	14.4223	35.1007	14.5399	-1.27148	0.00035	0.012856
XLOC_041571	Hmx1	5:35389107-35399730	0.509164	0.492693	0.682326	0	0	0	0.936956	0	#NAME?	5e-05	0.00276039
XLOC_041890	Uchl1	5:66626494-66687236	26.5775	26.1223	18.9595	9.84036	9.32304	3.70044	24.5047	7.73601	-1.6634	0.002	0.0427249
XLOC_041893	Limch1	5:66745826-67057159	11.0466	6.89378	3.96303	2.28475	4.29812	0.785292	7.93675	2.66869	-1.57242	0.00075	0.0213459
XLOC_042040	Hmgn2-ps1	5:84054760-84417382	2.29779	3.17865	2.76375	0	0	0	5.55384	0	#NAME?	0.00025	0.0099398
XLOC_042116	Pf4	5:90772434-90773383	1.33042	2.00817	1.12961	0	0	0	1.7222	0	#NAME?	5e-05	0.00276039
XLOC_042117	Cxcl3	5:90786087-90789600	0.507905	0.32013	1.20164	0	0	0	0.742278	0	#NAME?	5e-05	0.00276039
XLOC_042121	Cxcl1	5:90891240-90893122	30.7772	12.0646	10.9612	82.2175	58.5998	74.3385	19.8565	82.6747	2.05783	5e-05	0.00276039
XLOC_042297	Ptpn13	5:103425191-103598352	1.39386	1.71953	1.21417	2.40242	8.0316	2.73712	1.54995	4.59494	1.56783	0.0005	0.0163945
XLOC_042306	-	5:104024425-104024771	22.1193	10.2436	60.0708	0	0	0	50.446	0	#NAME?	5e-05	0.00276039
XLOC_042483	Tpst2	5:112276690-112315370	44.5934	49.9157	27.8144	29.103	10.7174	16.9597	55.4526	23.5648	-1.23462	0.00085	0.0233578
XLOC_042531	Mvk	5:114444268-114461321	36.7131	35.9419	65.5381	12.1601	8.2137	26.0529	42.7803	13.5942	-1.65395	5e-05	0.00276039
XLOC_042545	Oasl2	5:114896405-114913161	2.65117	3.48103	4.07166	3.4891	1.49137	49.8055	4.90587	26.1716	2.41542	5e-05	0.00276039
XLOC_042790	Aacs	5:125475563-125518714	54.1086	46.1839	54.2412	14.7217	15.2682	17.0898	57.4495	17.4852	-1.71616	5e-05	0.00276039
XLOC_042824	Mmp17	5:129584168-129611099	5.78571	6.7975	2.09647	0.268419	0.17677	0.142209	3.99008	0.137965	-4.85404	0.00145	0.0345156
XLOC_042923	Hspb1	5:135887374-135889574	265.664	221.043	128.118	127.77	13.2753	56.5504	248.247	87.9267	-1.4974	5e-05	0.00276039
XLOC_042933	Mir7035,Rasa4	5:136083915-136112229	21.6433	21.5317	15.5027	14.3069	4.94105	4.39913	18.8197	7.30008	-1.36626	0.0021	0.0442933
XLOC_043056	Chst12	5:140505549-140525724	44.1032	45.5583	33.4887	18.9251	6.73426	11.231	59.6755	19.1005	-1.64353	0.0001	0.00478564
XLOC_043182	Rasl11a	5:146845070-146847726	4.02741	5.29003	2.52812	9.28543	29.6533	0.487465	5.04817	19.3036	1.93504	0.0009	0.0244025
XLOC_043238	BC028471,Gm20488,Medag	5:149367635-149431990	19.7531	15.013	19.0999	3.62814	8.30712	9.939	25.4716	10.0749	-1.33813	0.0001	0.00478564
XLOC_043288	Fzd1	5:4753237-4758170	9.57488	14.651	12.2023	16.7069	47.3792	12.0633	19.742	41.0678	1.05674	0.0016	0.036796
XLOC_043303	Gtpbp10	5:5537347-5559538	3.94435	2.92037	3.3258	9.67459	6.6046	7.85773	4.63049	10.8926	1.23411	0.0011	0.0280416
XLOC_043341	Crot,Gm27941	5:8965048-8997427	6.41783	6.50061	7.0296	12.5391	20.9796	14.5774	6.74488	15.7923	1.22736	0.0005	0.0163945
XLOC_043713	Htra3	5:35652022-35679782	4.24187	2.39206	4.66049	0.0771105	0.77049	0.572294	4.21652	0.522052	-3.01379	0.00065	0.0195309
XLOC_043759	Hs3st1	5:39606926-39755475	0.735566	0.591761	0.402462	0.668869	12.5149	2.8772	0.848179	7.70158	3.18271	0.00065	0.0195309
XLOC_043775	Gm7854	5:43151685-43289724	1.42436	4.29354	2.12652	0.372239	0.938731	0.742383	2.06206	0	#NAME?	0.0021	0.0442933
XLOC_043882	Lgi2	5:52533516-52566462	0.212828	0.161436	0.214319	3.14613	0.661005	3.5983	0.328318	3.49414	3.41178	5e-05	0.00276039
XLOC_044312	Scarb2	5:92441033-92506833	13.8773	13.3349	16.7995	18.0797	28.5765	46.16	17.7424	38.1893	1.10597	0.0003	0.0115762
XLOC_044464	Gbp10,Gbp6	5:105214906-105293721	0.269035	0.217466	0.158081	2.24889	2.47701	20.9118	0.347965	10.0578	4.85323	5e-05	0.00276039
XLOC_044499	Gm43422,Tgfbr3	5:107106469-107289643	8.05302	8.53418	6.4959	31.4806	22.6088	42.5314	8.49875	40.4791	2.25186	5e-05	0.00276039
XLOC_044625	2900026A02Rik	5:113086297-113182240	6.78559	9.02871	3.86675	0.152617	2.43074	0.185255	9.09856	1.2333	-2.88312	0.0006	0.0185454
XLOC_044637	Cmklr1	5:113611168-113650778	5.32645	4.12305	3.44668	0.130728	0.215976	0.16287	6.53072	0.176108	-5.21271	5e-05	0.00276039
XLOC_044644	Coro1c	5:113842435-113908758	64.5447	71.5777	45.9044	51.5612	24.9538	25.9328	74.8152	36.3905	-1.03977	0.0008	0.0225241
XLOC_044660	Gltp	5:114669397-114690984	28.2696	31.769	37.1493	20.6161	7.58927	11.3244	40.4622	17.6191	-1.19944	0.0007	0.020463
XLOC_044743	Fbxw8	5:118064964-118155464	33.8315	34.0528	30.0901	20.5108	13.6345	12.8235	39.0062	18.2991	-1.09193	0.00035	0.012856
XLOC_044877	Ncor2	5:124985274-125179219	116.1	104.909	105.722	30.75	36.4522	26.3337	108.735	30.4181	-1.83782	5e-05	0.00276039
XLOC_044883	Ubc	5:125385649-125390554	134.422	157.235	153.583	61.5578	59.9287	64.4748	235.939	96.7838	-1.28558	0.0005	0.0163945
XLOC_044915	Mmp17	5:129584168-129611099	5.33288	7.64399	4.059	0.309292	0.407361	0.128455	5.81195	0.399122	-3.86412	0.0014	0.0336312
XLOC_044988	Limk1	5:134655967-134688623	15.7861	17.8092	13.2579	11.5062	1.61038	4.21489	17.8566	6.56152	-1.44436	0.00055	0.0173809
XLOC_045034	Ywhag	5:135906550-135934616	122.78	115.651	93.0402	67.4303	49.3579	58.591	177.601	92.4506	-0.941886	0.00195	0.0421481
XLOC_045131	Ints1,Mir7037	5:139751281-139775674	16.0114	15.2575	18.7892	10.6028	5.20058	6.9691	16.0465	7.84526	-1.03236	0.0012	0.0300475
XLOC_045135	Gm43338,Mad1l1	5:140008625-140338137	18.9839	17.3159	23.0781	13.8267	5.69299	6.1613	20.3848	8.1878	-1.31595	0.00215	0.045037
XLOC_045155	Ttyh3	5:140620404-140649031	36.4174	59.732	50.2219	23.0143	13.8126	11.0083	69.7283	20.1974	-1.78758	5e-05	0.00276039
XLOC_045292	Flt1	5:147561603-147727000	43.0808	41.0149	17.5749	17.9536	0.0999071	0.200883	35.2329	6.46444	-2.44633	0.00095	0.0252722
XLOC_045339	Gm43598,N4bp2l1	5:150571643-150599540	0.0774924	0.318182	0	0.559377	3.98748	1.64674	0.24468	3.2302	3.72265	0.00015	0.00659317
XLOC_045447	Tmem106b	6:13069758-13089774	18.7922	23.8792	20.7668	36.4118	54.4217	46.7022	19.7205	48.8015	1.30723	0.0018	0.0398938
XLOC_045462	Mdfic	6:15720660-15802169	15.5509	15.195	13.9009	21.521	30.6622	37.3588	20.9016	42.856	1.03588	0.00095	0.0252722
XLOC_045475	Tes	6:17058805-17171833	76.6886	70.6692	51.9523	42.3709	19.2658	26.3497	82.0179	37.413	-1.1324	0.00065	0.0195309
XLOC_045478	Cav1	6:17197733-17385604	420.046	371.15	189.245	110.08	41.1591	45.9952	487.991	92.1417	-2.40493	5e-05	0.00276039
XLOC_045573	Flnc	6:29433139-29461883	107.546	89.0142	79.408	43.2023	46.7716	33.1378	94.9268	42.7188	-1.15194	0.0015	0.0352933
XLOC_045814	Zyx	6:42328712-42381215	494.157	468.67	258.106	187.276	127.695	83.9151	513.714	167.102	-1.62023	5e-05	0.00276039
XLOC_045941	Gpnmb	6:49036545-49070929	24.2061	15.7436	19.8431	16.3081	31.2626	250.388	18.5214	98.2604	2.40741	5e-05	0.00276039
XLOC_045952	Npy	6:49822709-49829507	3.92568	0.178216	0	0	0	0	1.19084	0	#NAME?	0.0002	0.00821928
XLOC_046146	Gm6794	6:66711690-66712147	0	1.26724	0.428641	0	0	0	1.15728	0	#NAME?	0.00195	0.0421481
XLOC_046557	Mgll	6:88716421-88828367	16.2206	13.5451	6.57698	0	1.6263	0.0868064	15.5171	0.669798	-4.53399	5e-05	0.00276039
XLOC_046598	Klf15	6:90462575-90475238	0.352236	0.390937	0.8271	0.607436	7.25264	2.82558	0.826441	5.08547	2.6214	0.00035	0.012856
XLOC_046705	Chl1	6:103510585-103750211	0.213131	0.517792	0.0962907	0.457239	8.0861	0.857335	0.398542	2.98459	2.90473	5e-05	0.00276039
XLOC_046735	Bhlhe40	6:108577038-108666925	26.2456	32.0163	26.5534	2.22377	14.3557	22.7938	32.7859	13.9572	-1.23207	0.00105	0.0269544
XLOC_046776	Arpc4,Ttll3	6:113378112-113414587	222.15	223.819	226.688	144.016	99.2621	89.232	232.236	106.214	-1.12862	0.0012	0.0300475
XLOC_046851	Cxcl12	6:117168366-117181381	63.7417	48.9197	112.198	339.44	724.194	455.544	108.108	720.556	2.73664	5e-05	0.00276039
XLOC_046916	Usp18	6:121245905-121272685	4.76579	6.73752	3.1121	8.243	2.19767	43.6315	4.56335	17.4909	1.93844	5e-05	0.00276039
XLOC_046961	Clec4d,Clec4n	6:123229842-123275265	3.1721	0.805347	2.96618	0.129433	0.101185	0	2.47063	0.062712	-5.29999	5e-05	0.00276039
XLOC_046986	C1ra	6:124512404-124523447	4.44273	3.31341	2.24304	53.5685	68.377	51.4069	2.97796	57.9948	4.28353	5e-05	0.00276039
XLOC_047004	Cdca3	6:124829546-124833701	15.9483	36.0693	38.5714	18.8682	1.41242	2.92403	34.6445	9.8686	-1.81171	0.00095	0.0252722
XLOC_047011	Mlf2	6:124931374-124937238	242.033	243.422	260.461	132.166	95.1723	113.525	251.149	116.918	-1.10304	0.0001	0.00478564
XLOC_047052	Gm43126,Platr31	6:127085115-127212411	154.883	133.375	100.474	58.9702	41.3008	40.3203	29.5768	0.734022	-5.3325	0.0008	0.0225241
XLOC_047107	Clec2d	6:129180614-129187675	7.00083	8.96283	12.5171	16.3698	19.9832	48.5066	15.5615	41.5114	1.41553	0.00025	0.0099398
XLOC_047216	Crebl2	6:134830153-134859162	0.703127	0.724593	1.09486	1.84348	4.8296	3.65665	1.41139	5.62492	1.99472	0.0001	0.00478564
XLOC_047232	Emp1	6:135362544-135383457	362.028	347.991	275.935	232.179	61.5191	166.472	469.478	206.285	-1.18642	0.0017	0.0383735
XLOC_047261	H2afj	6:136807639-136810074	107.794	128.491	166.908	42.1118	39.5857	28.4803	218.48	56.5426	-1.95009	5e-05	0.00276039
XLOC_047278	Mgst1	6:138140315-138173190	15.3107	26.4606	39.2045	74.5259	25.8736	179.655	29.8668	122.046	2.03081	5e-05	0.00276039
XLOC_047418	2810474O19Rik	6:149309262-149335664	3.01308	2.02792	3.08902	6.96648	6.15405	7.47384	4.20712	10.2556	1.28551	0.00045	0.0152459
XLOC_047435	Gm20559	6:3328574-3346128	4.73823	1.55893	1.90614	3.96555	3.22555	15.5856	3.16776	11.4964	1.85965	0.0022	0.0457705
XLOC_047458	Sgce	6:4674349-4747207	21.1137	18.3423	13.6231	45.0099	44.0954	48.3498	17.1979	44.5896	1.37447	0.0002	0.00821928
XLOC_047464	Gm44250	6:5216188-5257929	1.80928	1.47618	1.50811	1.88228	6.04898	7.33076	2.23003	7.70999	1.78967	0.00225	0.0465466
XLOC_047624	Impdh1	6:29200433-29216364	34.5413	33.3817	31.4742	16.8109	9.36185	10.4918	34.9742	12.2337	-1.51543	5e-05	0.00276039
XLOC_047722	Ptn	6:36714743-36810220	406.896	457.323	658.726	392.323	0.529455	85.1211	563.027	191.899	-1.55286	0.00045	0.0152459
XLOC_047753	Kdm7a	6:39118472-39206789	0.718812	0.551774	0.48612	2.05271	2.98075	1.61956	0.864795	3.42435	1.9854	0.0002	0.00821928
XLOC_047897	Tmem176b	6:48833802-48847071	60.7017	64.0007	80.576	272.298	259.43	361.404	71.7563	301.298	2.07001	5e-05	0.00276039
XLOC_047936	Skap2	6:51857154-52012560	13.3201	11.7721	12.598	14.4448	42.3594	36.3415	12.268	28.6277	1.22251	0.0017	0.0383735
XLOC_048106	Gadd45a	6:67035010-67080654	15.8808	24.7188	26.9864	17.936	112.014	61.8267	26.6547	81.7908	1.61755	5e-05	0.00276039
XLOC_048276	Rmnd5a	6:71388633-71440640	4.80644	4.38235	3.98871	9.20061	12.7409	8.00583	6.65307	14.9018	1.1634	0.00105	0.0269544
XLOC_048321	Tmsb10	6:72953235-72970787	1166.06	1014.11	1320.78	441.733	295.3	504.465	1100.08	424.544	-1.37362	0.0001	0.00478564
XLOC_048385	Dok1	6:83030929-83034039	74.3053	62.6971	56.7931	29.3472	7.66528	10.4157	80.4298	20.6749	-1.95985	5e-05	0.00276039
XLOC_048405	Actg2	6:83512904-83536265	527.078	599.908	237.083	216.315	12.5514	0.31119	388.12	65.4226	-2.56864	5e-05	0.00276039
XLOC_048720	Srgap3	6:112717970-112949330	1.35823	0.962271	1.19829	7.08862	4.02848	4.5461	1.16216	5.52104	2.24813	5e-05	0.00276039
XLOC_048755	Ghrl	6:113713528-113720433	0.986849	1.18948	0.464888	1.12536	0.758126	0.624167	0.0633401	0.87099	3.78147	0.0009	0.0244025
XLOC_048820	Csgalnact2	6:118106927-118139140	7.95844	7.06401	7.87452	12.2483	14.4481	20.8994	9.70788	20.8543	1.10312	0.00095	0.0252722
XLOC_048939	C1s1	6:124530344-124542359	6.78091	4.16823	4.44949	124.437	136.226	162.233	6.12605	166.39	4.76347	5e-05	0.00276039
XLOC_048959	Ptms	6:124913680-124925844	547.601	587.674	826.237	323.094	226.125	262.121	993.907	385.521	-1.3663	5e-05	0.00276039
XLOC_049015	Tspan9	6:127961389-128143594	28.7838	34.9889	26.643	10.7354	11.5775	18.8406	31.9223	14.0053	-1.18859	0.0001	0.00478564
XLOC_049064	Gm27514	6:129187819-129189366	0	0	0	0.0661639	0.139135	1.20947	0	0.785886	inf	5e-05	0.00276039
XLOC_049094	Klra4	6:130028615-130067271	0.0571598	0.379352	0.210676	2.153	3.97738	3.00612	0.382317	3.11194	3.02497	0.00085	0.0233578
XLOC_049216	Gm44274,Gm44275,Pbp2	6:135289358-135341684	6.71348	4.22455	4.22366	1.55397	0.174925	0.670655	9.76902	1.17367	-3.05719	0.0001	0.00478564
XLOC_049307	Bcat1	6:144993834-145076191	50.8214	72.5757	79.9881	30.9551	40.0112	27.6153	56.6336	26.8222	-1.07823	0.00085	0.0233578
XLOC_049482	-	7:5126745-5127160	2.53939	4.84177	1.54143	0	0	0	5.77182	0	#NAME?	5e-05	0.00276039
XLOC_049685	Ap2s1	7:16738409-16749378	140.632	141.561	206.98	92.0647	64.717	77.6769	172.723	80.3339	-1.10438	0.0004	0.0141264
XLOC_049693	Dact3	7:16875316-16887604	23.4787	31.3856	36.1282	16.6757	5.42935	15.0259	41.7935	16.8081	-1.31412	0.0002	0.00821928
XLOC_049902	Plaur	7:24461956-24476207	111.125	103.609	38.516	65.868	16.4562	13.9635	81.6167	29.7905	-1.45401	0.00045	0.0152459
XLOC_049949	Tgfb1	7:25686953-25705077	56.1986	45.5668	36.4702	27.5314	14.2446	23.1392	52.0604	23.9862	-1.11798	0.00045	0.0152459
XLOC_049985	Cyp2f2	7:27119908-27133660	0.0707534	0.0438752	0.438179	3.136	0.279717	2.82627	0.206875	2.05791	3.31435	0.001	0.0261843
XLOC_049989	Adck4,Numbl,RP23-356A20.1	7:27233022-27282144	49.0654	52.0788	58.0461	28.6888	23.0432	21.912	61.593	28.6026	-1.10662	0.00055	0.0173809
XLOC_050024	-	7:28271996-28272300	0.589467	0	5.32494	0	0	0	2.50841	0	#NAME?	0.00155	0.036099
XLOC_050041	Fbxo27	7:28692848-28699338	0.925011	2.27946	1.21375	0.0523363	0.0550862	0.160315	1.37901	0.0662198	-4.38023	0.0003	0.0115762
XLOC_050050	Lgals7	7:28859586-28876331	1.5212	0.568683	0.780949	0	0	0	1.11889	0	#NAME?	5e-05	0.00276039
XLOC_050107	Tyrobp	7:30413759-30417585	9.86667	0.179169	9.51968	0	0	0	5.84142	0	#NAME?	5e-05	0.00276039
XLOC_051044	Sytl2	7:90302251-90411028	9.77467	4.51982	2.41947	12.3817	36.6138	5.93192	6.63663	22.9824	1.792	0.001	0.0261843
XLOC_051154	Map6	7:99260480-99337145	69.0442	62.5335	42.3894	35.9818	22.1913	10.9266	76.1257	31.0689	-1.29291	0.00035	0.012856
XLOC_051188	Ucp2	7:100493336-100514960	20.7213	6.52734	8.91413	0.342746	0.761824	0.825976	10.9087	0.680937	-4.00182	5e-05	0.00276039
XLOC_051208	Arap1	7:101348066-101412586	37.1313	38.6399	61.0234	27.9274	4.60822	25.769	40.2166	18.4082	-1.12744	0.00185	0.0406579
XLOC_051464	Adm	7:110626280-110639358	26.3452	20.0791	32.0526	120.207	14.1127	44.0929	32.4827	72.5902	1.1601	0.00165	0.0377093
XLOC_051608	Plk1	7:122159438-122186207	27.9072	37.1871	35.9594	21.3048	0.806067	3.8831	35.5291	9.06217	-1.97107	5e-05	0.00276039
XLOC_051715	Zfp771	7:127244273-127254964	23.3741	23.8535	30.2731	8.59509	10.5272	5.74215	36.2024	12.5895	-1.52386	0.00035	0.012856
XLOC_051764	Tgfb1i1	7:128246268-128257807	161.818	157.201	140.064	75.0719	65.6374	48.4865	157.085	67.1944	-1.22513	0.0001	0.00478564
XLOC_051837	Ptpre	7:135537823-135688050	4.18508	2.23148	1.65676	0.835101	0.6678	0.458575	2.36912	0.654657	-1.85554	0.002	0.0427249
XLOC_051939	-	7:141661871-141662037	0	0	109.82	0	0	0	103.842	0	#NAME?	0.00045	0.0152459
XLOC_051959	Lsp1	7:142460808-142516009	69.8376	51.2955	100.562	15.2297	44.2873	12.0022	64.5551	22.1916	-1.54052	0.00015	0.00659317
XLOC_052009	Mrgprf	7:145300827-145309557	8.5536	8.41458	17.5295	3.83589	2.61071	4.06741	16.8392	4.98542	-1.75604	0.00015	0.00659317
XLOC_052078	Il11	7:4772372-4782857	5.32736	7.48475	0.438123	0.505652	0.240134	0.192146	4.60105	0.348251	-3.72376	0.00065	0.0195309
XLOC_052355	Ehd2	7:15946959-15967567	60.4521	55.8905	47.9176	30.8891	20.289	16.6593	81.7889	34.7174	-1.23625	0.0001	0.00478564
XLOC_052366	C5ar1	7:16246742-16259540	1.49686	0.171881	0.45225	0	0	0	1.42922	0	#NAME?	5e-05	0.00276039
XLOC_052395	Calm3	7:16914911-16924240	181.368	173.398	177.996	111.641	64.2263	108.302	281.236	126.258	-1.1554	0.0017	0.0383735
XLOC_052451	Vasp	7:19228282-19272337	86.7782	113.969	79.22	45.0081	35.6317	17.3686	102.029	38.0738	-1.4221	0.00065	0.0195309
XLOC_052708	Plekhg2	7:28358962-28372664	42.2936	33.2111	30.4044	14.4726	9.00682	4.51141	40.32	12.6773	-1.66924	5e-05	0.00276039
XLOC_052730	Actn4	7:28881421-28962412	454.985	374.276	251.291	351.441	129.461	110.123	398.646	164.838	-1.27406	0.00215	0.045037
XLOC_052748	Sipa1l3	7:29320114-29518641	31.6758	19.2094	15.6536	11.0665	5.43845	9.18842	26.1285	11.0155	-1.24609	0.00035	0.012856
XLOC_052882	Gm12762,Gpi1	7:34201329-34234102	176.71	192.203	279.616	135.948	98.4318	122.905	234.719	106.926	-1.13431	0.00165	0.0377093
XLOC_053100	Rcn3	7:45082613-45092213	278.397	293.211	325.929	163.405	178.647	122.613	350.832	180.104	-0.96195	0.0015	0.0352933
XLOC_053160	Saa1,Saa3	7:46711996-46754314	5.06438	18.3069	6.91236	4831.48	4846.71	3981.82	10.7399	4436.29	8.69024	5e-05	0.00276039
XLOC_053547	Klf13	7:63828124-63938915	22.3413	18.0871	9.11159	6.42104	8.79858	5.41643	26.5045	5.70302	-2.21644	5e-05	0.00276039
XLOC_053577	Aldh1a3	7:66390760-66427517	6.153	12.2375	2.99052	0.0563731	0.335528	0.986763	7.62274	0.360881	-4.40071	0.00025	0.0099398
XLOC_053607	Arrdc4	7:68736994-68749241	4.15364	3.92603	3.14279	9.95263	11.4063	2.65995	2.86432	10.3169	1.84874	0.0001	0.00478564
XLOC_053660	-	7:74045756-74065375	0.197723	1.92988	0	0	0	0	0.869576	0	#NAME?	0.0014	0.0336312
XLOC_053731	Fes	7:80377755-80388291	3.18379	2.90065	2.91219	0.64299	0.110665	0.0581254	3.40128	0.43082	-2.98092	5e-05	0.00276039
XLOC_053732	Furin	7:80388495-80406577	57.0774	59.6012	38.8025	28.6423	21.2273	25.4515	64.0833	30.23	-1.08397	0.00035	0.012856
XLOC_053804	Arnt2	7:84246277-84410316	6.60606	2.89589	1.606	8.42932	11.9224	8.26362	3.10818	10.2684	1.72407	0.001	0.0261843
XLOC_053873	Prss23	7:89505549-89527187	622.72	527.403	254.228	302.381	25.7422	78.2529	731.551	215.238	-1.76503	5e-05	0.00276039
XLOC_054103	Hbb-bs	7:103826234-103828378	22.0866	21.1304	19.6254	2.25703	3.2133	6.61393	23.9333	4.80406	-2.31669	0.00155	0.036099
XLOC_054178	Gm18852,Gm4070	7:105895138-106093337	0.485786	0.524736	0.227103	1.02856	0.212328	3.21315	0.576201	2.46341	2.09601	0.0002	0.00821928
XLOC_054299	-	7:111119769-111119927	0	0	727.26	0	0	0	281.008	0	#NAME?	0.00045	0.0152459
XLOC_054302	Galnt18	7:111471660-111780328	155.601	145.196	89.9462	75.5765	10.2135	21.1141	142.596	38.2506	-1.89838	5e-05	0.00276039
XLOC_054307	Dkk3	7:112114293-112159098	33.0571	25.9678	34.8828	37.7483	96.9372	73.0764	42.5775	98.2962	1.20705	0.0002	0.00821928
XLOC_054329	Rras2	7:114046492-114119723	81.4246	74.1126	45.6297	36.3053	24.2708	15.4674	84.6909	33.1159	-1.35468	5e-05	0.00276039
XLOC_054374	Syt17	7:118380713-118448222	0.376025	0.39556	0.138722	6.13607	2.41765	2.72417	0.364593	4.64235	3.6705	5e-05	0.00276039
XLOC_054408	Cdr2	7:120956817-120982312	24.5939	21.6533	21.7659	14.4272	10.0765	8.53953	32.4636	15.9714	-1.02333	0.0018	0.0398938
XLOC_054698	Adam8	7:139950395-139992685	4.82305	1.12042	6.12961	0.500472	0.40111	0.136468	4.20109	0.540764	-2.95769	0.0003	0.0115762
XLOC_054737	Hras	7:141189104-141194005	72.4038	77.6526	77.5056	49.599	33.2178	29.0356	84.2927	39.9305	-1.07792	0.0013	0.0317703
XLOC_054754	Polr2l	7:141471859-141475132	21.1907	23.4754	33.4359	11.0984	8.83587	8.45705	27.5624	11.4141	-1.27188	0.00095	0.0252722
XLOC_054778	H19,Mir675	7:142575528-142578143	271.622	304.365	496.678	121.005	4.26954	0.207459	499.309	55.7088	-3.16396	0.0001	0.00478564
XLOC_054779	Igf2	7:142650765-142670356	255.354	429.401	248.568	36.1974	2.79575	5.43877	366.603	22.6364	-4.01751	5e-05	0.00276039
XLOC_054793	Cdkn1c	7:143458338-143461050	37.0045	41.1065	46.675	7.7173	27.3091	0.451018	54.2032	15.7959	-1.77882	0.00045	0.0152459
XLOC_054804	Osbpl5	7:143688757-143757010	39.5613	37.5733	30.8705	19.0871	13.6032	14.4831	39.0558	18.2051	-1.1012	0.0005	0.0163945
XLOC_055032	Gm6483	8:19682267-19698275	1.936	1.69166	0.409021	3.71161	6.64107	2.67336	2.03583	6.74016	1.72717	0.0021	0.0442933
XLOC_055050	Gm21092	8:20550330-20581999	3.51552	2.43581	2.2797	6.20669	6.6029	6.39846	4.37581	10.7495	1.29665	0.0011	0.0280416
XLOC_055156	Sfrp1	8:23411385-23450186	19.0919	31.3943	18.2176	156.624	136.122	10.8233	34.8634	162.206	2.21804	5e-05	0.00276039
XLOC_055206	Adgra2	8:27085511-27128660	38.7273	50.2018	51.3969	25.4297	19.045	35.0504	60.9038	31.2412	-0.96308	0.0024	0.0488773
XLOC_055250	Dusp4	8:34806831-34822178	58.61	60.7189	17.4279	12.585	1.88807	17.2486	66.2149	15.6204	-2.08373	5e-05	0.00276039
XLOC_055261	Rps12-ps24	8:36025752-36026133	0.673662	0.717766	2.14209	0	0	0	2.36967	0	#NAME?	5e-05	0.00276039
XLOC_055262	D8Ertd82e	8:36094722-36147911	5.70393	6.63923	4.78762	0.598413	1.17246	0.820791	8.22793	1.2785	-2.68607	5e-05	0.00276039
XLOC_055286	Slc7a2	8:40862377-40922308	0.503345	0.493417	1.22296	2.96612	32.84	6.48573	0.78254	14.638	4.22541	5e-05	0.00276039
XLOC_055321	Acsl1	8:46471019-46536051	3.4828	3.06974	1.04389	3.91492	12.9709	4.49777	2.50215	7.71523	1.62454	0.0004	0.0141264
XLOC_055424	Npy1r	8:66697179-66706926	0.62878	0.383555	0.309419	0.447638	5.59762	11.4415	0.634903	9.61365	3.92048	5e-05	0.00276039
XLOC_055440	Lpl	8:68880490-68907448	9.09491	15.12	8.32927	46.6718	1.75683	29.6755	11.4663	29.7208	1.37408	0.0002	0.00821928
XLOC_055479	Crlf1	8:70493087-70504095	186.263	185.934	133.565	9.67751	30.9122	0	167.702	12.731	-3.71948	5e-05	0.00276039
XLOC_055483	Isyna1	8:70594350-70597298	13.6187	30.1931	28.5452	8.01963	1.70976	4.48105	24.9217	4.81642	-2.37137	5e-05	0.00276039
XLOC_055666	Gipc1	8:83652671-83664954	59.5002	60.5318	65.72	29.7751	15.8382	22.2575	74.9728	27.7683	-1.43293	5e-05	0.00276039
XLOC_055713	2310036O22Rik	8:85026624-85034717	170.236	207.887	179.909	95.7061	71.219	88.1915	300.758	119.98	-1.32581	0.00045	0.0152459
XLOC_055789	Mmp2	8:92827327-92853824	118.783	71.7633	100.603	122.017	440.376	327.642	103.235	317.186	1.6194	5e-05	0.00276039
XLOC_055798	Mt2	8:94172310-94173567	75.3285	35.4679	51.6743	76.4922	1579.96	215.325	50.8483	660.358	3.69898	5e-05	0.00276039
XLOC_055816	Cx3cl1	8:94772008-94782655	10.512	10.1255	6.00072	3.59821	5.05704	2.53311	13.637	4.68875	-1.54025	0.0001	0.00478564
XLOC_055817	-	8:94790280-94790507	0	0	17.2093	0	0	0	8.15104	0	#NAME?	0.00055	0.0173809
XLOC_055862	-	8:103271381-103276411	0	2.61385	7.66083	0	0	0	3.50819	0	#NAME?	0.0002	0.00821928
XLOC_055940	Cdh3	8:106510482-106556908	22.5037	21.3157	26.2521	6.54741	13.5607	1.34402	24.4565	7.53997	-1.69759	5e-05	0.00276039
XLOC_056005	Pdpr	8:111094629-111145480	3.88614	2.58042	2.52225	4.86772	7.43016	5.59312	3.4543	7.83592	1.18171	0.0019	0.04136
XLOC_056129	Mir1903,Nrp1	8:128358650-128506448	56.9049	43.486	23.7327	32.6519	13.3225	4.96898	52.1221	21.8193	-1.25629	0.00055	0.0173809
XLOC_056287	Gas6	8:13465373-13494535	166.457	157.033	127.928	65.9386	52.738	86.0616	152.472	70.0708	-1.12166	0.0003	0.0115762
XLOC_056533	Dlc1	8:36567739-36953143	34.4577	22.5639	11.4336	12.3902	8.28469	8.13978	28.1598	11.9189	-1.24038	0.00015	0.00659317
XLOC_056549	Gm5345	8:40852855-40862301	0.156911	0.0616741	0.336211	0.68312	2.32203	3.42368	0.289413	2.20254	2.92797	0.0007	0.020463
XLOC_056578	Tlr3	8:45395664-45410856	0.441686	0.818101	0.433466	0.997789	0.735256	6.67014	0.675122	4.11186	2.60657	0.00075	0.0213459
XLOC_056611	Tenm3	8:48225685-48869901	3.4008	6.1654	3.858	0.129535	0.107925	0.186992	6.61931	0.343545	-4.26811	5e-05	0.00276039
XLOC_056655	Palld	8:61511276-62038234	246.247	251.913	115.89	113.08	47.0057	41.8376	221.737	57.2205	-1.95424	0.0001	0.00478564
XLOC_056667	Cpe	8:64592453-64693256	255.161	138.428	164.473	247.162	543.286	531.871	187.965	474.062	1.33461	0.00025	0.0099398
XLOC_056708	D130040H23Rik	8:69271117-69319721	0.103537	0.185946	0.17579	0.688457	0.3065	1.61689	0.237862	1.23347	2.37453	5e-05	0.00276039
XLOC_056751	Ssbp4	8:70597482-70608314	40.9973	63.0021	80.3067	21.9873	21.3371	20.9016	63.3027	22.1696	-1.51369	5e-05	0.00276039
XLOC_056778	Nr2f6	8:71371297-71381970	39.9765	50.5249	57.7214	25.5119	23.5651	25.2019	61.809	27.3236	-1.17767	0.00135	0.0327304
XLOC_056865	Ednra	8:77610859-77768970	4.52299	7.13103	6.17175	3.20688	1.54872	1.75162	7.80612	2.95472	-1.40158	0.0024	0.0488773
XLOC_056948	Ier2	8:84661329-84663055	43.2493	43.587	42.3177	22.8008	27.4464	10.762	69.0662	34.1477	-1.01619	0.0022	0.0457705
XLOC_056981	Itfg1	8:85717556-86061612	22.0538	19.5129	18.112	39.4639	55.3818	46.8004	19.6893	46.5424	1.24113	0.0004	0.0141264
XLOC_057101	Slc38a7	8:95835736-95853539	7.42847	9.33581	9.68801	6.31202	19.9815	24.6808	9.31924	22.0919	1.24523	0.00105	0.0269544
XLOC_057118	-	8:103130047-103130415	0	3.86297	0	0	0	0	1.36058	0	#NAME?	0.0009	0.0244025
XLOC_057122	-	8:103297675-103298667	0.373885	0.494733	0.619126	0	0	0	0.658996	0	#NAME?	5e-05	0.00276039
XLOC_057186	Gm10073	8:106572956-106573470	91.0315	140.489	126.28	15.0407	33.7678	13.6751	186.917	29.3812	-2.66943	5e-05	0.00276039
XLOC_057196	Sntb2	8:106935727-107019748	3.6408	3.07179	2.58657	5.14754	15.1615	10.0951	2.42726	10.7489	2.14678	0.0002	0.00821928
XLOC_057263	Bcar1	8:111710469-111743855	42.2618	42.1935	37.9655	23.3118	23.1219	15.3116	55.0676	28.488	-0.950848	0.0017	0.0383735
XLOC_057288	Maf	8:115682941-115707820	1.44361	1.87593	2.06494	5.5564	17.1946	10.2118	2.93883	17.4109	2.56667	5e-05	0.00276039
XLOC_057324	Cotl1	8:119809016-119840579	32.588	41.5429	21.2774	2.92772	6.55157	3.9298	43.9439	5.81636	-2.91747	5e-05	0.00276039
XLOC_057416	Casp4	9:5308827-5336783	0.430161	0.4005	0.655065	10.9261	40.8151	19.0246	0.678459	24.1847	5.15569	5e-05	0.00276039
XLOC_057417	Casp12	9:5345371-5395545	7.22189	8.99814	11.1257	14.1492	39.9014	33.6542	8.78832	29.2422	1.73439	0.0001	0.00478564
XLOC_057425	Mmp13	9:7272328-7285166	4.01868	0.844921	5.19839	6.06452	894.178	24.5675	3.96587	355.717	6.48695	5e-05	0.00276039
XLOC_057427	Mmp3	9:7445821-7455975	16.7107	0.776626	9.99701	93.314	534.407	195.427	8.67254	271.75	4.96968	5e-05	0.00276039
XLOC_057429	Mmp10	9:7502351-7510238	2.28867	0.60178	0.929582	46.5524	0.553056	18.3438	1.17388	20.2113	4.10581	5e-05	0.00276039
XLOC_057555	Pin1	9:20652129-20666584	16.6886	17.6613	16.4068	11.2731	7.27251	6.18788	21.607	10.3437	-1.06275	0.002	0.0427249
XLOC_057561	Gm24067,Ppan	9:20888174-20892339	52.9391	44.3615	46.4695	20.0333	18.6032	11.5199	49.7231	17.0777	-1.5418	0.0001	0.00478564
XLOC_057590	Gm27373,Smarca4	9:21616168-21704304	48.1577	42.5738	41.0135	29.0921	15.7402	21.1523	44.6459	22.0699	-1.01645	0.00165	0.0377093
XLOC_057593	Ldlr	9:21723481-21749920	79.6117	63.2852	52.3061	15.1036	4.96568	49.0019	73.1657	25.9403	-1.49597	0.0002	0.00821928
XLOC_057649	Opcml	9:27790774-28925410	0.0281746	0.0600059	0.0866987	2.37589	0	4.50655	0.0734035	3.25032	5.46859	5e-05	0.00276039
XLOC_057676	Ets1	9:32636220-32757837	15.678	12.5188	11.9651	9.631	4.27112	5.29484	18.138	8.52883	-1.0886	0.0015	0.0352933
XLOC_057687	Kirrel3	9:34485893-35036716	0.959719	0.225656	0.693564	0.0669155	0.193578	0	0.67113	0.0769835	-3.12397	0.0005	0.0163945
XLOC_057778	Vwa5a	9:38718267-38748966	10.8022	10.096	16.5088	18.0126	29.081	39.2576	13.0584	30.0571	1.20273	0.00055	0.0173809
XLOC_057821	Clmp	9:40685961-40785547	11.5882	11.9685	12.4405	32.2467	9.41828	28.7122	11.9467	31.1204	1.38124	5e-05	0.00276039
XLOC_057866	Mcam	9:44123767-44142745	98.1294	65.2699	57.4936	9.79771	10.5418	0.482073	74.2185	7.00258	-3.40582	5e-05	0.00276039
XLOC_057877	H2afx	9:44334509-44344228	45.8768	58.9803	47.8212	37.4413	8.82078	11.9406	83.747	30.5947	-1.45275	0.00175	0.0390691
XLOC_058038	Pstpip1	9:56089961-56128888	4.14502	2.68205	2.64699	0.585801	0.224182	0.453151	3.02778	0.396976	-2.93114	0.0001	0.00478564
XLOC_058046	Cspg4	9:56865044-56900136	25.6751	28.9148	15.7264	4.79239	1.38785	1.17395	30.6102	3.35807	-3.18831	5e-05	0.00276039
XLOC_058083	Sema7a	9:57940096-57962869	17.9831	14.312	8.34339	2.54247	1.31072	1.32392	17.0001	2.03894	-3.05965	5e-05	0.00276039
XLOC_058196	Rasl12	9:65398487-65422773	0.081892	0.363699	0.428127	2.8775	0.559008	6.09781	0.521147	4.8177	3.20858	0.00025	0.0099398
XLOC_058240	Vps13c	9:67840395-67997748	2.7798	2.33816	2.19801	4.44186	5.45452	8.68396	2.2991	5.74741	1.32184	0.00035	0.012856
XLOC_058246	Anxa2	9:69453619-69492102	950.964	963.538	1092.36	633.242	372.862	438.695	924.444	428.864	-1.10806	0.00175	0.0390691
XLOC_058390	Mei4	9:81863669-82206007	0.183198	0.410526	0.336028	2.02427	4.35788	3.68447	0.510781	4.1339	3.01672	0.002	0.0427249
XLOC_058405	Sh3bgrl2	9:83548326-83638801	5.69994	4.33613	5.3347	0.816251	0.129181	1.73006	5.25581	1.18716	-2.1464	0.00015	0.00659317
XLOC_058423	Tpbg	9:85820240-85847312	45.2888	46.604	22.837	27.1969	5.39366	11.6926	57.4559	22.1214	-1.37701	0.0002	0.00821928
XLOC_058505	Plscr1	9:92249696-92272372	10.3258	9.65542	10.7852	23.25	20.4573	34.0462	10.3179	27.7297	1.42628	0.00125	0.0310451
XLOC_058506	Plscr2	9:92275601-92297752	1.90117	1.01487	2.35679	2.48687	20.4494	3.7592	2.19751	9.96641	2.1812	0.0005	0.0163945
XLOC_058520	Slc9a9	9:94669733-95230721	0.463417	0.257474	0.972354	0.40955	6.26452	6.11789	0.613451	4.89661	2.99676	0.0001	0.00478564
XLOC_058533	Pcolce2	9:95618910-95698848	9.53843	15.0027	7.63084	4.55239	0.109038	0.812127	8.91841	1.67247	-2.4148	0.0019	0.04136
XLOC_058646	Slco2a1	9:102988711-103096002	11.2334	13.7488	4.2227	7.11997	0.635264	0.661001	9.13326	2.76334	-1.72472	0.0002	0.00821928
XLOC_058709	Pcbp4	9:106453290-106466461	68.9858	88.2325	96.617	39.8371	52.5928	31.0528	88.7776	43.6624	-1.02381	0.0004	0.0141264
XLOC_058775	Lamb2	9:108479735-108490530	69.296	63.3379	39.7291	34.0197	21.2645	18.9933	53.5902	24.9156	-1.10492	0.00105	0.0269544
XLOC_058788	Prkar2a	9:108689280-108750509	46.4268	43.494	21.6037	41.2528	9.7373	9.00358	40.9693	18.4261	-1.15279	0.00085	0.0233578
XLOC_058796	Col7a1,Mir711	9:108953585-108985652	40.9008	17.5434	33.6075	2.45834	0.407897	1.58786	28.2543	1.34331	-4.39461	5e-05	0.00276039
XLOC_058850	Epm2aip1	9:111226302-111279104	3.65709	3.39107	3.12361	7.34631	8.34481	11.2808	4.22767	12.9416	1.61409	0.0006	0.0185454
XLOC_058881	Rps27rt	9:114978568-115233284	81.7451	52.2735	77.3447	118.602	233.752	340.855	117.105	353.787	1.59508	0.0003	0.0115762
XLOC_059183	Col5a3	9:20769984-20815072	27.9266	24.514	35.9287	5.28429	4.49248	7.76104	28.1827	5.76834	-2.28858	5e-05	0.00276039
XLOC_059261	Dpy19l1	9:24341656-24503164	18.1508	17.2016	13.388	54.1331	29.9803	34.9167	15.2942	39.8267	1.38076	0.0001	0.00478564
XLOC_059441	Oaf	9:43215606-43240581	81.6733	102.859	89.0458	43.5276	7.53433	33.1123	124.328	38.683	-1.68438	5e-05	0.00276039
XLOC_059488	Phldb1	9:44673232-44735552	81.8538	56.125	58.0281	24.6392	14.4381	14.157	56.5691	14.8	-1.93441	5e-05	0.00276039
XLOC_059567	Ncam1	9:49502132-49799042	52.5111	54.2267	36.7106	25.8635	8.55134	17.4707	49.7978	17.3933	-1.51754	5e-05	0.00276039
XLOC_059687	Csk	9:57625899-57651842	41.3622	38.7341	38.8062	26.1278	17.5333	14.4907	47.7325	22.3047	-1.09762	0.00045	0.0152459
XLOC_059700	Islr	9:58155008-58159221	2.67435	1.89749	3.58376	13.8605	27.3862	13.8241	4.33076	28.2985	2.70803	5e-05	0.00276039
XLOC_059705	Loxl1	9:58287722-58315843	216.468	245.858	218.229	155.463	51.2188	42.1671	299.837	104.08	-1.52649	0.0001	0.00478564
XLOC_059833	Tln2	9:67217082-67634044	13.5593	16.2031	11.6771	7.08205	3.44884	5.92558	12.6634	4.99464	-1.34221	0.0001	0.00478564
XLOC_059873	Cgnl1	9:71626411-71771602	8.054	4.85403	6.75035	8.03105	13.7524	28.7303	8.57176	24.0762	1.48994	5e-05	0.00276039
XLOC_060005	Phip	9:82865802-82975719	3.46897	4.16873	2.73016	9.89702	4.8172	6.81242	4.45415	9.57099	1.10352	0.0006	0.0185454
XLOC_060116	Chst2	9:95343727-95408554	46.6519	42.4707	26.1391	3.59091	3.05052	9.34523	53.7758	7.22229	-2.89643	5e-05	0.00276039
XLOC_060148	Gm10123	9:96895612-96896367	293.219	300.744	368.572	64.7753	53.6735	130.51	528.498	130.313	-2.01992	5e-05	0.00276039
XLOC_060306	Gnai2	9:107613847-107635367	271.719	293.899	309.359	143.866	113.089	118.759	282.59	131.924	-1.099	0.00075	0.0213459
XLOC_060346	Wdr6	9:108569849-108578739	28.1118	24.1442	29.4061	13.4201	10.7706	12.7529	38.8732	17.5273	-1.14917	0.00045	0.0152459
XLOC_060670	-	GL456216.1:15788-36934	20.5302	23.0558	37.7671	7.69321	3.70561	7.38232	27.1928	6.58383	-2.04623	0.0002	0.00821928
XLOC_060752	-	JH584304.1:12635-62055	11.6647	8.72541	14.3355	31.4956	50.95	78.7709	15.6777	73.4483	2.22801	5e-05	0.00276039
XLOC_060934	Maoa	X:16619689-16688071	46.9633	29.7694	22.0277	37.136	106.289	91.0756	27.1094	63.9644	1.23848	0.00225	0.0465466
XLOC_060944	Kdm6a	X:18162550-18279936	3.55002	3.85429	2.88837	7.27804	10.5403	7.89549	3.93559	9.44465	1.26292	0.00145	0.0345156
XLOC_060969	Timp1	X:20797813-20921004	978.409	804.116	581.081	302.378	209.057	146.876	722.514	198.696	-1.86246	5e-05	0.00276039
XLOC_061026	-	X:32226245-32226576	3.31736	5.78621	0.499673	0	0	0	5.80002	0	#NAME?	5e-05	0.00276039
XLOC_061029	-	X:32504727-32504981	7.37838	10.5488	1.32942	0	0	0	9.97958	0	#NAME?	5e-05	0.00276039
XLOC_061132	Xiap	X:42059678-42109664	6.7195	6.63625	4.58627	12.412	9.52478	12.4344	8.66764	17.7843	1.03689	0.00205	0.0435898
XLOC_061262	Ddx26b	X:56454847-56507843	1.43206	1.72417	0.979412	4.91818	3.69297	10.2578	1.47511	6.81094	2.20703	0.00055	0.0173809
XLOC_061354	Fmr1,Gm27838	X:68678484-68717963	16.7771	22.9968	18.2552	75.0257	81.6706	55.1892	24.1353	87.2852	1.85459	5e-05	0.00276039
XLOC_061375	Mtm1	X:71210766-71315691	2.04856	1.11397	1.46636	2.20587	7.49127	6.08039	1.94125	6.18698	1.67225	0.00065	0.0195309
XLOC_061383	Vma21	X:71815923-71839757	6.97512	8.86222	6.11918	15.5811	12.7412	19.1907	9.43655	23.8435	1.33727	0.00015	0.00659317
XLOC_061409	Xlr3b	X:73107634-73292976	0.216255	0.622668	1.24088	0.0818493	0	0	0.818198	0.051022	-4.00326	0.0007	0.020463
XLOC_061671	Efnb1	X:99136064-99149006	23.1489	23.1344	12.9988	3.70693	8.54999	3.55579	24.1323	5.87461	-2.0384	5e-05	0.00276039
XLOC_061710	Ogt	X:101639815-101684600	16.713	12.9126	12.0926	31.7974	61.1685	57.3407	16.3044	56.4548	1.79184	5e-05	0.00276039
XLOC_061783	Uprt	X:104443788-104512224	2.97619	3.4838	1.90026	5.29601	7.74904	6.70294	4.28209	10.2996	1.2662	0.0001	0.00478564
XLOC_061824	Lpar4	X:106920621-106933914	2.06512	2.36839	3.03638	2.9591	8.49348	6.91788	3.6688	9.23346	1.33156	0.00135	0.0327304
XLOC_061980	Srpx2	X:133908425-133932446	7.48491	10.8337	9.09363	4.83086	1.4352	3.95199	9.81636	3.38513	-1.53598	0.0021	0.0442933
XLOC_062018	Armcx5,Bhlhb9,Gprasp1,Gprasp2,Mir7646	X:135742691-135891198	16.188	13.1926	13.4798	24.9153	29.7238	24.3705	17.7109	35.9782	1.02248	0.002	0.0427249
XLOC_062067	Rnf128	X:139563315-139673345	21.2508	12.5328	7.43484	3.7264	4.97351	2.26201	18.7563	4.04266	-2.214	5e-05	0.00276039
XLOC_062094	Nxt2	X:142226769-142239706	4.02075	4.2964	2.54332	9.23811	7.15594	9.84682	4.99854	12.1003	1.27546	0.002	0.0427249
XLOC_062308	Adgrg2	X:160390629-160499870	0.651222	0.802766	1.1663	0	18.8432	1.57325	1.09873	8.20484	2.90064	5e-05	0.00276039
XLOC_062363	Gpm6b	X:166238910-166389162	5.73102	5.53677	4.39588	86.0098	30.8677	85.6969	6.91559	94.0899	3.76611	5e-05	0.00276039
XLOC_062391	Mid1	X:169685198-170005736	5.71095	3.71944	4.92505	12.9532	28.862	11.8443	5.71912	19.6494	1.78062	5e-05	0.00276039
XLOC_062506	Rpgr,Srpx	X:10037361-10216920	27.9345	33.8572	26.5746	10.431	3.07947	15.4155	27.6838	8.70801	-1.66863	0.0003	0.0115762
XLOC_062739	Lamp2	X:38401356-38456454	127.57	103.684	94.393	153.276	248.981	499.579	126.289	341.858	1.43667	0.00035	0.012856
XLOC_062828	Firre	X:50555743-50635321	1.6614	1.09448	1.01915	2.0265	9.56474	4.26919	1.53222	6.22332	2.02206	0.00035	0.012856
XLOC_062843	Gpc3	X:52272425-52619047	19.3201	19.2259	22.9555	172.385	5.13803	27.5513	22.2405	77.5721	1.80235	5e-05	0.00276039
XLOC_062900	Arhgef6	X:57231330-57338729	0.753493	0.828716	0.490162	1.15533	9.67037	3.33435	0.623356	5.47962	3.13595	5e-05	0.00276039
XLOC_063064	Renbp	X:73922098-73930850	23.034	20.4089	26.9233	23.8818	48.2503	120.775	22.3089	60.6027	1.44176	0.0002	0.00821928
XLOC_063313	Slc7a3	X:101079209-101086020	1.76917	2.84254	2.51285	9.28237	16.5222	11.9206	2.30652	13.0386	2.499	5e-05	0.00276039
XLOC_063366	Ftx,Gm27733,Gm27927,Gm38020,Mir374b,Mir421,Xist	X:103414466-103623755	30.3522	29.9236	26.6269	107.934	71.9065	113.07	29.5051	105.053	1.83208	0.0007	0.020463
XLOC_063378	Slc16a2	X:103696848-103821983	2.24142	2.33388	2.3853	10.448	14.2667	12.2509	2.89329	17.935	2.632	5e-05	0.00276039
XLOC_063567	Pcdh19	X:133582859-133707262	13.5944	14.7479	6.98368	0.72152	2.59079	1.92623	16.6681	2.40849	-2.79089	5e-05	0.00276039
XLOC_063584	Gla	X:134588148-134601125	4.51832	4.55183	6.741	6.15411	14.9127	64.336	6.91746	35.7286	2.36877	5e-05	0.00276039
XLOC_063775	Kantr	X:152294827-152327524	0.646093	0.733245	0.905999	4.0498	3.09762	6.25	0.937863	5.88742	2.65019	5e-05	0.00276039
XLOC_063780	Shroom2	X:152609444-152769511	1.50264	1.40789	1.14145	1.49716	6.29565	3.87808	1.70231	5.53582	1.70131	0.00055	0.0173809
XLOC_063919	Ofd1,Rab9	X:166390032-166479867	19.9961	25.257	29.9166	39.5269	34.7338	94.6191	35.0947	82.632	1.23545	0.00245	0.0496748
XLOC_063923	Egfl6	X:166522994-166585720	5.24838	9.6303	5.56081	237.077	0	11.9933	7.2129	93.4363	3.69533	5e-05	0.00276039
XLOC_063943	Hccs	X:168795098-169320455	9.29134	11.1036	8.20432	20.1996	24.825	27.1467	11.8269	31.3828	1.4079	0.00085	0.0233578
