# Supplementary material for: Maintenance of epigenetic landscape requires CIZ1 and is corrupted in differentiated fibroblasts in long-term culture
Source: Nat Commun. 2019 Jan 28;10:460. doi: 10.1038/s41467-018-08072-2 (PMC6484225; doi:10.1038/s41467-018-08072-2)
Supplement: Supplementary file 4 — Supplementary Data 2 [file 41467_2018_8072_MOESM4_ESM.xlsx]

## Sheet: 1. WT v CIZ1 Null primary
Supplementary Data Set 2
Top 50 GSEA outputs, probed with genes changed in WT v CIZ1 Null primary cells
Search set 266 genes
Curated gene sets					q<0.0005 in green			Ongogenic signatures					q<0.0005 in green
Set_name	Set_size	Overlap_size	% overlap	p-value	q-value(BH 0.1)			Set_name	Set_size	Overlap_size	% overlap	p-value	q-value(BH 0.1)
PLASARI_TGFB1_TARGETS_10HR_UP	199	42	21.1055	4.92357e-51	2.32836e-47			TGFB_UP.V1_UP	192	18	9.375	1.10498e-16	2.08841e-14
NABA_MATRISOME	1028	58	5.64202	1.20135e-40	2.8406e-37			MEL18_DN.V1_UP	141	16	11.3475	3.62943e-16	3.42981e-14
BOQUEST_STEM_CELL_CULTURED_VS_FRESH_UP	425	39	9.17647	1.09093e-34	1.71967e-31			BMI1_DN.V1_UP	147	16	10.8844	6.62707e-16	4.17505e-14
WONG_ADULT_TISSUE_STEM_MODULE	721	46	6.38003	2.54634e-34	3.01042e-31			SNF5_DN.V1_UP	177	16	9.03955	9.70665e-15	4.10059e-13
SMID_BREAST_CANCER_LUMINAL_B_DN	564	39	6.91489	2.3906e-30	2.26103e-27			BMI1_DN_MEL18_DN.V1_UP	145	15	10.3448	1.08481e-14	4.10059e-13
NAGASHIMA_NRG1_SIGNALING_UP	176	26	14.7727	3.13518e-28	2.11804e-25			EGFR_UP.V1_UP	193	16	8.29016	3.38666e-14	1.0668e-12
MEISSNER_BRAIN_HCP_WITH_H3K4ME3_AND_H3K27ME3	1069	47	4.39663	2.74237e-28	2.11804e-25			RPS14_DN.V1_UP	192	15	7.8125	4.85261e-13	1.31021e-11
NAGASHIMA_EGF_SIGNALING_UP	58	19	32.7586	1.1081e-26	6.55026e-24			STK33_SKM_UP	290	17	5.86207	1.0391e-12	2.45486e-11
PHONG_TNF_TARGETS_UP	63	19	30.1587	4.20243e-26	2.20814e-23			STK33_UP	293	17	5.80205	1.21419e-12	2.54979e-11
PASINI_SUZ12_TARGETS_DN	315	28	8.88889	9.58974e-25	4.53499e-22			IL2_UP.V1_UP	192	14	7.29167	7.03333e-12	1.3293e-10
PLASARI_TGFB1_TARGETS_1HR_UP	34	15	44.1176	6.41412e-23	2.75749e-20			P53_DN.V1_UP	194	14	7.21649	8.01259e-12	1.34628e-10
CHICAS_RB1_TARGETS_CONFLUENT	567	32	5.64374	1.78509e-22	7.03472e-20			LEF1_UP.V1_UP	195	14	7.17949	8.54778e-12	1.34628e-10
PHONG_TNF_RESPONSE_VIA_P38_PARTIAL	160	21	13.125	4.89533e-22	1.78077e-19			STK33_NOMO_UP	294	16	5.44218	1.40819e-11	2.04729e-10
WEST_ADRENOCORTICAL_TUMOR_DN	546	31	5.67766	7.18991e-22	2.42865e-19			ATF2_UP.V1_DN	187	13	6.95187	7.00373e-11	9.45504e-10
BILD_HRAS_ONCOGENIC_SIGNATURE	261	24	9.1954	1.13059e-21	3.56438e-19			KRAS.600.LUNG.BREAST_UP.V1_UP	288	15	5.20833	1.1107e-10	1.39948e-09
SCHUETZ_BREAST_CANCER_DUCTAL_INVASIVE_UP	351	26	7.40741	3.4658e-21	9.77638e-19			ESC_V6.5_UP_EARLY.V1_DN	172	12	6.97674	3.68041e-10	4.34748e-09
NABA_CORE_MATRISOME	275	24	8.72727	3.51445e-21	9.77638e-19			AKT_UP_MTOR_DN.V1_UP	184	12	6.52174	7.59999e-10	8.4494e-09
LIM_MAMMARY_STEM_CELL_UP	489	29	5.93047	5.26449e-21	1.3831e-18			KRAS.LUNG.BREAST_UP.V1_UP	145	11	7.58621	8.81002e-10	9.25052e-09
NABA_MATRISOME_ASSOCIATED	753	34	4.51527	6.45519e-21	1.60666e-18			ESC_J1_UP_LATE.V1_UP	191	12	6.28272	1.13442e-09	1.12845e-08
SMID_BREAST_CANCER_BASAL_UP	648	32	4.93827	7.92983e-21	1.87501e-18			IL15_UP.V1_UP	192	12	6.25	1.19972e-09	1.13374e-08
SWEET_LUNG_CANCER_KRAS_DN	435	27	6.2069	4.23014e-20	9.52588e-18			HOXA9_DN.V1_DN	195	12	6.15385	1.41647e-09	1.27483e-08
DELYS_THYROID_CANCER_UP	443	27	6.09481	6.56971e-20	1.41219e-17			MEK_UP.V1_UP	196	12	6.12245	1.49621e-09	1.28538e-08
DUTERTRE_ESTRADIOL_RESPONSE_24HR_DN	505	28	5.54455	1.38936e-19	2.85664e-17			CORDENONSI_YAP_CONSERVED_SIGNATURE	57	8	14.0351	2.16904e-09	1.78238e-08
NUYTTEN_EZH2_TARGETS_UP	1037	37	3.56798	2.02631e-19	3.99267e-17			SNF5_DN.V1_DN	164	11	6.70732	2.97212e-09	2.34055e-08
SCHAEFFER_PROSTATE_DEVELOPMENT_48HR_DN	428	26	6.07477	3.55387e-19	6.7225e-17			CAHOY_ASTROGLIAL	100	9	9	7.69636e-09	5.81845e-08
BURTON_ADIPOGENESIS_PEAK_AT_2HR	51	14	27.451	4.58512e-19	8.33963e-17			ATF2_S_UP.V1_DN	187	11	5.88235	1.07912e-08	7.84438e-08
KIM_WT1_TARGETS_UP	214	20	9.34579	2.23154e-18	3.90851e-16			E2F1_UP.V1_DN	193	11	5.69948	1.46983e-08	1.02888e-07
GERY_CEBP_TARGETS	126	17	13.4921	2.98718e-18	5.04514e-16			PRC2_EZH2_UP.V1_DN	194	11	5.6701	1.54598e-08	1.04354e-07
BOQUEST_STEM_CELL_UP	260	21	8.07692	4.90529e-18	7.99901e-16			PTEN_DN.V2_UP	143	9	6.29371	1.38919e-07	9.0537e-07
PEDERSEN_METASTASIS_BY_ERBB2_ISOFORM_1	46	13	28.2609	6.202e-18	9.77642e-16			LTE2_UP.V1_DN	196	10	5.10204	1.79264e-07	1.12936e-06
LINDGREN_BLADDER_CANCER_CLUSTER_2B	392	24	6.12245	7.43158e-18	1.13368e-15			RELA_DN.V1_UP	149	9	6.04027	1.93278e-07	1.17837e-06
HAN_SATB1_TARGETS_UP	395	24	6.07595	8.75167e-18	1.25414e-15			CSR_EARLY_UP.V1_UP	164	9	5.4878	4.16568e-07	2.46035e-06
NABA_ECM_GLYCOPROTEINS	196	19	9.69388	8.60627e-18	1.25414e-15			RB_DN.V1_DN	126	8	6.34921	6.53964e-07	3.74543e-06
OSWALD_HEMATOPOIETIC_STEM_CELL_IN_COLLAGEN_GEL_UP	233	20	8.58369	1.03807e-17	1.44384e-15			ESC_J1_UP_EARLY.V1_DN	179	9	5.02793	8.3612e-07	4.64785e-06
GROSS_HYPOXIA_VIA_ELK3_AND_HIF1A_UP	142	17	11.9718	1.86499e-17	2.51986e-15			KRAS.KIDNEY_UP.V1_DN	142	8	5.6338	1.53424e-06	8.28489e-06
PHONG_TNF_RESPONSE_NOT_VIA_P38	337	22	6.52819	5.20804e-17	6.84134e-15			VEGF_A_UP.V1_UP	196	9	4.59184	1.71358e-06	8.99627e-06
SMID_BREAST_CANCER_LUMINAL_A_UP	84	14	16.6667	2.10183e-16	2.68637e-14			STK33_SKM_DN	288	10	3.47222	5.04482e-06	2.57695e-05
HAHTOLA_MYCOSIS_FUNGOIDES_CD4_UP	64	13	20.3125	2.58844e-16	3.18074e-14			WNT_UP.V1_DN	170	8	4.70588	5.47592e-06	2.72355e-05
YOSHIMURA_MAPK8_TARGETS_UP	1305	37	2.83525	2.62315e-16	3.18074e-14			MTOR_UP.V1_DN	184	8	4.34783	9.52889e-06	4.61785e-05
PLASARI_TGFB1_TARGETS_10HR_DN	244	19	7.78689	3.68859e-16	4.36084e-14			AKT_UP.V1_DN	187	8	4.27807	1.0666e-05	4.92245e-05
WANG_MLL_TARGETS	289	20	6.92042	5.0306e-16	5.80237e-14			RB_P130_DN.V1_UP	133	7	5.26316	1.06783e-05	4.92245e-05
LIU_PROSTATE_CANCER_DN	481	24	4.9896	5.82686e-16	6.46688e-14			PTEN_DN.V1_UP	191	8	4.18848	1.23583e-05	5.56122e-05
GESERICK_TERT_TARGETS_DN	21	10	47.619	5.88022e-16	6.46688e-14			TGFB_UP.V1_DN	192	8	4.16667	1.2815e-05	5.63263e-05
MCLACHLAN_DENTAL_CARIES_UP	254	19	7.48031	7.33429e-16	7.70753e-14			RAF_UP.V1_DN	194	8	4.12371	1.37711e-05	5.78386e-05
KATSANOU_ELAVL1_TARGETS_DN	148	16	10.8108	7.30922e-16	7.70753e-14			KRAS.DF.V1_DN	194	8	4.12371	1.37711e-05	5.78386e-05
ONDER_CDH1_TARGETS_2_UP	256	19	7.42188	8.38698e-16	8.43873e-14			KRAS.600_UP.V1_DN	289	9	3.11419	3.43339e-05	0.000141068
DURAND_STROMA_S_UP	297	20	6.73401	8.21231e-16	8.43873e-14			PKCA_DN.V1_DN	167	7	4.19162	4.32917e-05	0.000174088
MITSIADES_RESPONSE_TO_APLIDIN_UP	439	23	5.23918	8.97521e-16	8.84245e-14			AKT_UP.V1_UP	172	7	4.06977	5.17986e-05	0.000203957
IGLESIAS_E2F_TARGETS_UP	151	16	10.596	9.76849e-16	9.23904e-14			ESC_V6.5_UP_LATE.V1_UP	190	7	3.68421	9.44994e-05	0.000364498
NABA_SECRETED_FACTORS	344	21	6.10465	9.64316e-16	9.23904e-14			MEK_UP.V1_DN	196	7	3.57143	0.000113867	0.000421976

## Sheet: 2. WT v CIZ1 Null adapted
Supplementary Data Set 2
Top 50 GSEA outputs, probed with genes changed in WT v CIZ1 Null adapted cells
Search set 35 genes
Curated gene sets					q<0.0005 in green			Ongogenic signatures					q<0.0005 in green
Set_name	Set_size	Overlap_size	% overlap	p-value	q-value(BH 0.1)			Set_name	Set_size	Overlap_size	% overlap	p-value	q-value(BH 0.1)
NABA_MATRISOME	1028	12	1.16732	8.68219e-12	4.10581e-08			CAHOY_ASTROGLIAL	100	4	4	1.22387e-06	0.000231311
CHEN_METABOLIC_SYNDROM_NETWORK	1210	12	0.991736	5.57174e-11	1.31744e-07			P53_DN.V2_UP	148	4	2.7027	5.54374e-06	0.000523883
NABA_MATRISOME_ASSOCIATED	753	8	1.06242	8.59207e-08	0.00013544			P53_DN.V1_DN	192	4	2.08333	1.51027e-05	0.00095147
BURTON_ADIPOGENESIS_PEAK_AT_0HR	63	4	6.34921	2.08123e-07	0.000246053			STK33_SKM_UP	290	4	1.37931	7.32764e-05	0.00346231
SCHUETZ_BREAST_CANCER_DUCTAL_INVASIVE_UP	351	6	1.7094	2.8158e-07	0.000266318			KRAS.KIDNEY_UP.V1_UP	145	3	2.06897	0.000198162	0.00636706
DELACROIX_RARG_BOUND_MEF	367	6	1.63488	3.63805e-07	0.000286739			KRAS.300_UP.V1_UP	146	3	2.05479	0.000202129	0.00636706
KONDO_EZH2_TARGETS	245	5	2.04082	1.29558e-06	0.000875256			E2F1_UP.V1_DN	193	3	1.5544	0.000451162	0.0121814
NOJIMA_SFRP2_TARGETS_UP	31	3	9.67742	2.37704e-06	0.00140513			KRAS.600_UP.V1_UP	287	3	1.0453	0.00139866	0.0311422
KATSANOU_ELAVL1_TARGETS_DN	148	4	2.7027	5.54374e-06	0.00253177			STK33_UP	293	3	1.02389	0.00148296	0.0311422
WILCOX_RESPONSE_TO_PROGESTERONE_UP	152	4	2.63158	6.14379e-06	0.00253177			CTIP_DN.V1_DN	141	2	1.41844	0.00534066	0.0821281
VANTVEER_BREAST_CANCER_BRCA1_DN	44	3	6.81818	6.39759e-06	0.00253177			ALK_DN.V1_UP	145	2	1.37931	0.00563397	0.0821281
NABA_SECRETED_FACTORS	344	5	1.45349	6.58371e-06	0.00253177			BMI1_DN.V1_UP	147	2	1.36054	0.00578335	0.0821281
TONKS_TARGETS_OF_RUNX1_RUNX1T1_FUSION_ERYTHROCYTE_UP	157	4	2.54777	6.95981e-06	0.00253177			SNF5_DN.V1_DN	164	2	1.21951	0.00712549	0.0821281
COLINA_TARGETS_OF_4EBP1_AND_4EBP2	356	5	1.40449	7.75283e-06	0.00261879			SNF5_DN.V1_UP	177	2	1.12994	0.00823787	0.0821281
YAMASHITA_METHYLATED_IN_PROSTATE_CANCER	57	3	5.26316	1.34102e-05	0.00422778			SRC_UP.V1_DN	179	2	1.11732	0.00841551	0.0821281
INGRAM_SHH_TARGETS_DN	64	3	4.6875	1.87047e-05	0.0055284			ESC_V6.5_UP_LATE.V1_DN	186	2	1.07527	0.00905078	0.0821281
CASTELLANO_NRAS_TARGETS_UP	68	3	4.41176	2.22699e-05	0.00619496			AKT_UP.V1_DN	187	2	1.06952	0.00914324	0.0821281
ZHANG_RESPONSE_TO_IKK_INHIBITOR_AND_TNF_UP	223	4	1.79372	2.68358e-05	0.00705036			ATF2_S_UP.V1_DN	187	2	1.06952	0.00914324	0.0821281
LINDVALL_IMMORTALIZED_BY_TERT_DN	80	3	3.75	3.55773e-05	0.00885499			ATF2_UP.V1_DN	187	2	1.06952	0.00914324	0.0821281
UEDA_CENTRAL_CLOCK	88	3	3.40909	4.68445e-05	0.0104034			LEF1_UP.V1_DN	190	2	1.05263	0.00942317	0.0821281
BOQUEST_STEM_CELL_UP	260	4	1.53846	4.83051e-05	0.0104034			PRC2_EZH2_UP.V1_DN	194	2	1.03093	0.00980232	0.0821281
LIU_VAV3_PROSTATE_CARCINOGENESIS_UP	89	3	3.37079	4.83983e-05	0.0104034			HOXA9_DN.V1_DN	195	2	1.02564	0.00989816	0.0821281
NABA_CORE_MATRISOME	275	4	1.45455	5.98439e-05	0.0123044			MEK_UP.V1_DN	196	2	1.02041	0.00999442	0.0821281
SMID_BREAST_CANCER_LUMINAL_B_DN	564	5	0.886525	6.80353e-05	0.0134058			KRAS.600.LUNG.BREAST_UP.V1_UP	288	2	0.694444	0.0205594	0.16148
WANG_MLL_TARGETS	289	4	1.38408	7.23183e-05	0.0136797			STK33_NOMO_UP	294	2	0.680272	0.0213598	0.16148
ZHENG_RESPONSE_TO_ARSENITE_DN	18	2	11.1111	0.00010598	0.0191476			YAP1_DN	48	1	2.08333	0.0366356	0.25645
MARKEY_RB1_CHRONIC_LOF_DN	118	3	2.54237	0.000109322	0.0191476			KRAS.50_UP.V1_UP	48	1	2.08333	0.0366356	0.25645
KAN_RESPONSE_TO_ARSENIC_TRIOXIDE	123	3	2.43902	0.000123244	0.0208151			TBK1.DN.48HRS_DN	50	1	2	0.0381029	0.257195
WILSON_PROTEASES_AT_TUMOR_BONE_INTERFACE_UP	21	2	9.52381	0.000140919	0.0229795			CORDENONSI_YAP_CONSERVED_SIGNATURE	57	1	1.75439	0.0432214	0.281684
GAUSSMANN_MLL_AF4_FUSION_TARGETS_E_DN	22	2	9.09091	0.000153656	0.02344			RB_DN.V1_DN	126	1	0.793651	0.0922796	0.371475
KANG_FLUOROURACIL_RESISTANCE_UP	22	2	9.09091	0.000153656	0.02344			CRX_NRL_DN.V1_DN	130	1	0.769231	0.0950473	0.371475
WANG_TNF_TARGETS	24	2	8.33333	0.000180763	0.0267134			RB_P130_DN.V1_UP	133	1	0.75188	0.0971178	0.371475
TAKEDA_TARGETS_OF_NUP98_HOXA9_FUSION_10D_DN	142	3	2.11268	0.000186567	0.0267356			CRX_DN.V1_DN	134	1	0.746269	0.0978069	0.371475
COLIN_PILOCYTIC_ASTROCYTOMA_VS_GLIOBLASTOMA_DN	28	2	7.14286	0.000241482	0.0335873			NRL_DN.V1_DN	134	1	0.746269	0.0978069	0.371475
REACTOME_DEGRADATION_OF_THE_EXTRACELLULAR_MATRIX	29	2	6.89655	0.000258013	0.0348612			CRX_DN.V1_UP	136	1	0.735294	0.0991836	0.371475
RUTELLA_RESPONSE_TO_HGF_VS_CSF2RB_AND_IL4_UP	408	4	0.980392	0.000266762	0.0350422			NRL_DN.V1_UP	136	1	0.735294	0.0991836	0.371475
VART_KSHV_INFECTION_ANGIOGENIC_MARKERS_UP	165	3	1.81818	0.000287542	0.0363567			RB_P130_DN.V1_DN	139	1	0.719424	0.101245	0.371475
RUTELLA_RESPONSE_TO_HGF_UP	418	4	0.956938	0.000292145	0.0363567			CRX_NRL_DN.V1_UP	140	1	0.714286	0.101931	0.371475
BOQUEST_STEM_CELL_CULTURED_VS_FRESH_UP	425	4	0.941176	0.000310916	0.0377005			KRAS.LUNG_UP.V1_UP	141	1	0.70922	0.102616	0.371475
VECCHI_GASTRIC_CANCER_ADVANCED_VS_EARLY_UP	175	3	1.71429	0.000340575	0.0402645			KRAS.PROSTATE_UP.V1_UP	143	1	0.699301	0.103986	0.371475
LI_WILMS_TUMOR_VS_FETAL_KIDNEY_1_UP	182	3	1.64835	0.000381211	0.0437734			PTEN_DN.V2_DN	144	1	0.694444	0.10467	0.371475
STEARMAN_TUMOR_FIELD_EFFECT_UP	36	2	5.55556	0.000388768	0.0437734			KRAS.PROSTATE_UP.V1_DN	144	1	0.694444	0.10467	0.371475
GAUSSMANN_MLL_AF4_FUSION_TARGETS_F_UP	185	3	1.62162	0.00039954	0.0439401			BMI1_DN_MEL18_DN.V1_UP	145	1	0.689655	0.105354	0.371475
NABA_ECM_GLYCOPROTEINS	196	3	1.53061	0.000471571	0.0505962			KRAS.LUNG_UP.V1_DN	145	1	0.689655	0.105354	0.371475
ZHAN_MULTIPLE_MYELOMA_DN	41	2	4.87805	0.00049818	0.0505962			KRAS.LUNG.BREAST_UP.V1_UP	145	1	0.689655	0.105354	0.371475
CROONQUIST_NRAS_SIGNALING_UP	41	2	4.87805	0.00049818	0.0505962			KRAS.AMP.LUNG_UP.V1_DN	146	1	0.684932	0.106037	0.371475
PID_UPA_UPAR_PATHWAY	42	2	4.7619	0.000521653	0.0505962			KRAS.BREAST_UP.V1_UP	146	1	0.684932	0.106037	0.371475
TAKEDA_TARGETS_OF_NUP98_HOXA9_FUSION_8D_DN	205	3	1.46341	0.000536328	0.0505962			CSR_LATE_UP.V1_DN	170	1	0.588235	0.122278	0.371475
GOTZMANN_EPITHELIAL_TO_MESENCHYMAL_TRANSITION_DN	206	3	1.45631	0.000543855	0.0505962			WNT_UP.V1_DN	170	1	0.588235	0.122278	0.371475
PAPASPYRIDONOS_UNSTABLE_ATEROSCLEROTIC_PLAQUE_DN	43	2	4.65116	0.000545655	0.0505962			ESC_V6.5_UP_EARLY.V1_UP	170	1	0.588235	0.122278	0.371475

## Sheet: 3. Overlap
Supplementary Data Set 2
Top 50 GSEA outputs, probed with genes common to primary and adapted WT v CIZ1 Null comparison
Search set 12 genes
Curated gene sets					q<0.0005 in green			Ongogenic signatures					q<0.0005 in green
Set_name	Set_size	Overlap_size	% overlap	p-value	q-value(BH 0.1)			Set_name	Set_size	Overlap_size	% overlap	p-value	q-value(BH 0.1)
BURTON_ADIPOGENESIS_PEAK_AT_0HR	63	3	4.7619	6.16172e-07	0.00291388			E2F1_UP.V1_DN	193	3	1.5544	1.63252e-05	0.00308546
NOJIMA_SFRP2_TARGETS_UP	31	2	6.45161	3.28362e-05	0.0670018			SNF5_DN.V1_UP	177	2	1.12994	0.00096999	0.0443175
BLALOCK_ALZHEIMERS_DISEASE_UP	1691	5	0.295683	4.33214e-05	0.0670018			ESC_V6.5_UP_LATE.V1_DN	186	2	1.07527	0.00106888	0.0443175
PAPASPYRIDONOS_UNSTABLE_ATEROSCLEROTIC_PLAQUE_DN	43	2	4.65116	6.14609e-05	0.0670018			ALK_DN.V1_UP	145	2	1.37931	0.000656417	0.0443175
ZHAN_MULTIPLE_MYELOMA_MF_UP	47	2	4.25532	7.29657e-05	0.0670018			HOXA9_DN.V1_DN	195	2	1.02564	0.00117242	0.0443175
NABA_MATRISOME	1028	4	0.389105	0.00010826	0.0670018			STK33_SKM_UP	290	2	0.689655	0.00254481	0.0701009
WANG_SMARCE1_TARGETS_DN	371	3	0.808625	0.000111304	0.0670018			STK33_UP	293	2	0.682594	0.00259633	0.0701009
DAVICIONI_PAX_FOXO1_SIGNATURE_IN_ARMS_UP	59	2	3.38983	0.000113346	0.0670018			TBK1.DN.48HRS_DN	50	1	2	0.0132342	0.277919
INGRAM_SHH_TARGETS_DN	64	2	3.125	0.00013276	0.0697582			KRAS.50_UP.V1_UP	48	1	2.08333	0.0127183	0.277919
UEDA_CENTRAL_CLOCK	88	2	2.27273	0.00024702	0.116816			CORDENONSI_YAP_CONSERVED_SIGNATURE	57	1	1.75439	0.0150381	0.284221
RODRIGUES_THYROID_CARCINOMA_ANAPLASTIC_DN	537	3	0.558659	0.00032774	0.135555			CSR_LATE_UP.V1_DN	170	1	0.588235	0.0437428	0.287726
WEST_ADRENOCORTICAL_TUMOR_DN	546	3	0.549451	0.000343976	0.135555			AKT_UP_MTOR_DN.V1_UP	184	1	0.543478	0.0472452	0.287726
KAN_RESPONSE_TO_ARSENIC_TRIOXIDE	123	2	1.62602	0.000475583	0.173003			AKT_UP.V1_DN	187	1	0.534759	0.0479942	0.287726
LINDGREN_BLADDER_CANCER_CLUSTER_2A_DN	141	2	1.41844	0.000621421	0.198644			ATF2_S_UP.V1_DN	187	1	0.534759	0.0479942	0.287726
TAKEDA_TARGETS_OF_NUP98_HOXA9_FUSION_10D_DN	142	2	1.40845	0.000630082	0.198644			ATF2_UP.V1_DN	187	1	0.534759	0.0479942	0.287726
KATSANOU_ELAVL1_TARGETS_DN	148	2	1.35135	0.000683279	0.200263			P53_DN.V2_UP	148	1	0.675676	0.0382151	0.287726
WILCOX_RESPONSE_TO_PROGESTERONE_UP	152	2	1.31579	0.000719914	0.200263			P53_DN.V1_DN	192	1	0.520833	0.0492413	0.287726
TONKS_TARGETS_OF_RUNX1_RUNX1T1_FUSION_ERYTHROCYTE_UP	157	2	1.27389	0.000767022	0.201514			SRC_UP.V1_DN	179	1	0.558659	0.0459957	0.287726
VART_KSHV_INFECTION_ANGIOGENIC_MARKERS_UP	165	2	1.21212	0.000845424	0.210422			PRC2_EZH2_UP.V1_DN	194	1	0.515464	0.0497397	0.287726
ONKEN_UVEAL_MELANOMA_UP	783	3	0.383142	0.000976351	0.230858			MTOR_UP.N4.V1_UP	196	1	0.510204	0.0502379	0.287726
TAKEDA_TARGETS_OF_NUP98_HOXA9_FUSION_8D_DN	205	2	0.97561	0.00129291	0.291151			PTEN_DN.V2_DN	144	1	0.694444	0.0372069	0.287726
ZHANG_RESPONSE_TO_IKK_INHIBITOR_AND_TNF_UP	223	2	0.896861	0.00152415	0.320812			ESC_J1_UP_EARLY.V1_DN	179	1	0.558659	0.0459957	0.287726
OSWALD_HEMATOPOIETIC_STEM_CELL_IN_COLLAGEN_GEL_UP	233	2	0.858369	0.00166055	0.320812			ESC_V6.5_UP_EARLY.V1_DN	172	1	0.581395	0.0442439	0.287726
AFFAR_YY1_TARGETS_DN	234	2	0.854701	0.0016745	0.320812			ESC_V6.5_UP_EARLY.V1_UP	170	1	0.588235	0.0437428	0.287726
OHM_EMBRYONIC_CARCINOMA_UP	6	1	16.6667	0.00182605	0.320812			BMI1_DN_MEL18_DN.V1_UP	145	1	0.689655	0.0374591	0.287726
WALLACE_PROSTATE_CANCER_DN	6	1	16.6667	0.00182605	0.320812			BMI1_DN.V1_UP	147	1	0.680272	0.0379632	0.287726
KONDO_EZH2_TARGETS	245	2	0.816327	0.00183166	0.320812			CAHOY_ASTROGLIAL	100	1	1	0.0260529	0.287726
DAVICIONI_TARGETS_OF_PAX_FOXO1_FUSIONS_UP	255	2	0.784314	0.00198041	0.321623			TGFB_UP.V1_UP	192	1	0.520833	0.0492413	0.287726
RAMJAUN_APOPTOSIS_BY_TGFB1_VIA_SMAD4_UP	7	1	14.2857	0.00208666	0.321623			KRAS.DF.V1_UP	193	1	0.518135	0.0494906	0.287726
LY_AGING_OLD_UP	7	1	14.2857	0.00208666	0.321623			KRAS.300_UP.V1_UP	146	1	0.684932	0.0377112	0.287726
NABA_CORE_MATRISOME	275	2	0.727273	0.00229463	0.321623			KRAS.LUNG_UP.V1_UP	141	1	0.70922	0.0364502	0.287726
RAMJAUN_APOPTOSIS_BY_TGFB1_VIA_MAPK1_DN	8	1	12.5	0.00234721	0.321623			KRAS.LUNG.BREAST_UP.V1_UP	145	1	0.689655	0.0374591	0.287726
NAISHIRO_CTNNB1_TARGETS_WITH_LEF1_MOTIF	8	1	12.5	0.00234721	0.321623			LEF1_UP.V1_DN	190	1	0.526316	0.0487426	0.287726
WANG_MLL_TARGETS	289	2	0.692042	0.00252775	0.321623			STK33_DN	289	1	0.346021	0.0731409	0.369832
HELLER_HDAC_TARGETS_DN	292	2	0.684932	0.0025791	0.321623			STK33_NOMO_UP	294	1	0.340136	0.0743578	0.369832
REACTOME_NEGATIVE_REGULATION_OF_THE_PI3K_AKT_NETWORK	9	1	11.1111	0.0026077	0.321623			STK33_SKM_DN	288	1	0.347222	0.0728974	0.369832
VANLOO_SP3_TARGETS_UP	9	1	11.1111	0.0026077	0.321623			KRAS.600_UP.V1_UP	287	1	0.348432	0.0726538	0.369832
CHANDRAN_METASTASIS_DN	306	2	0.653595	0.00282528	0.321623			KRAS.600.LUNG.BREAST_UP.V1_UP	288	1	0.347222	0.0728974	0.369832
ACEVEDO_FGFR1_TARGETS_IN_PROSTATE_CANCER_MODEL_DN	308	2	0.649351	0.00286132	0.321623
SCHLESINGER_METHYLATED_IN_COLON_CANCER	10	1	10	0.00286813	0.321623
DOUGLAS_BMI1_TARGETS_DN	314	2	0.636943	0.00297075	0.321623
SMID_BREAST_CANCER_RELAPSE_IN_BONE_DN	315	2	0.634921	0.00298918	0.321623
RUTELLA_RESPONSE_TO_CSF2RB_AND_IL4_DN	315	2	0.634921	0.00298918	0.321623
REACTOME_KERATAN_SULFATE_DEGRADATION	11	1	9.09091	0.00312849	0.321623
IIZUKA_LIVER_CANCER_EARLY_RECURRENCE	11	1	9.09091	0.00312849	0.321623
AUJLA_IL22_AND_IL17A_SIGNALING	11	1	9.09091	0.00312849	0.321623
FARMER_BREAST_CANCER_BASAL_VS_LULMINAL	330	2	0.606061	0.00327211	0.328935
CHEN_METABOLIC_SYNDROM_NETWORK	1210	3	0.247934	0.00337343	0.328935
PHONG_TNF_RESPONSE_NOT_VIA_P38	337	2	0.593472	0.00340829	0.328935
NABA_SECRETED_FACTORS	344	2	0.581395	0.00354712	0.335486

## Sheet: 4. changed during WT adaption
Supplementary Data Set 2
Top 50 GSEA outputs, probed with genes changed during culture adaptation of WT cells
Search set 1038 genes
Curated gene sets					q<0.0005 in green			Ongogenic signatures					q<0.0005 in green
Set_name	Set_size	Overlap_size	% overlap	p-value	q-value(BH 0.1)			Set_name	Set_size	Overlap_size	% overlap	p-value	q-value(BH 0.1)
CHICAS_RB1_TARGETS_CONFLUENT	567	105	18.5185	4.11161e-58	1.94438e-54			BMI1_DN.V1_UP	147	34	23.1293	3.45e-22	6.5205e-20
WONG_ADULT_TISSUE_STEM_MODULE	721	115	15.9501	1.22098e-57	2.887e-54			TGFB_UP.V1_UP	192	37	19.2708	1.18226e-21	1.11724e-19
MEISSNER_BRAIN_HCP_WITH_H3K4ME3_AND_H3K27ME3	1069	134	12.5351	4.3866e-56	6.91474e-53			MEL18_DN.V1_UP	141	32	22.695	9.42532e-21	5.93795e-19
PLASARI_TGFB1_TARGETS_10HR_UP	199	69	34.6734	1.47318e-53	1.74167e-50			ESC_V6.5_UP_EARLY.V1_DN	172	33	19.186	2.06454e-19	9.75497e-18
CHARAFE_BREAST_CANCER_LUMINAL_VS_MESENCHYMAL_DN	460	91	19.7826	1.70185e-52	1.60961e-49			EGFR_UP.V1_UP	193	34	17.6166	6.0763e-19	2.29684e-17
NUYTTEN_EZH2_TARGETS_UP	1037	125	12.054	1.37696e-50	1.08527e-47			BMI1_DN_MEL18_DN.V1_UP	145	29	20	1.18879e-17	3.74469e-16
LIM_MAMMARY_STEM_CELL_UP	489	89	18.2004	9.78578e-49	6.61099e-46			MEK_UP.V1_UP	196	32	16.3265	4.60263e-17	1.24271e-15
PASINI_SUZ12_TARGETS_DN	315	73	23.1746	2.66807e-46	1.57716e-43			ATF2_UP.V1_DN	187	31	16.5775	9.72482e-17	2.29749e-15
REN_ALVEOLAR_RHABDOMYOSARCOMA_DN	408	78	19.1176	3.95319e-44	2.07718e-41			E2F1_UP.V1_DN	193	31	16.0622	2.1278e-16	4.46838e-15
BLALOCK_ALZHEIMERS_DISEASE_UP	1691	146	8.63394	4.47599e-43	2.11669e-40			SNF5_DN.V1_DN	164	28	17.0732	1.52725e-15	2.81189e-14
BERENJENO_TRANSFORMED_BY_RHOA_UP	536	85	15.8582	1.82489e-42	7.84535e-40			STK33_UP	293	36	12.2867	1.63655e-15	2.81189e-14
LIU_PROSTATE_CANCER_DN	481	81	16.8399	3.40385e-42	1.3414e-39			LEF1_UP.V1_UP	195	30	15.3846	1.81647e-15	2.86095e-14
BOQUEST_STEM_CELL_CULTURED_VS_FRESH_UP	425	77	18.1176	4.05358e-42	1.47457e-39			LTE2_UP.V1_DN	196	29	14.7959	1.31285e-14	1.77234e-13
LINDGREN_BLADDER_CANCER_CLUSTER_2B	392	74	18.8776	1.41582e-41	4.78243e-39			RAF_UP.V1_UP	196	29	14.7959	1.31285e-14	1.77234e-13
COLINA_TARGETS_OF_4EBP1_AND_4EBP2	356	71	19.9438	2.69549e-41	8.49797e-39			CAHOY_ASTROGLIAL	100	22	22	1.81292e-14	2.28428e-13
NABA_MATRISOME	1028	111	10.7977	9.1888e-41	2.71586e-38			CSR_LATE_UP.V1_DN	170	27	15.8824	2.32644e-14	2.74811e-13
DUTERTRE_ESTRADIOL_RESPONSE_24HR_DN	505	79	15.6436	3.87921e-39	1.07911e-36			AKT_UP.V1_UP	172	27	15.6977	2.99295e-14	3.32746e-13
BRUINS_UVC_RESPONSE_VIA_TP53_GROUP_B	549	80	14.5719	1.18093e-37	3.10255e-35			STK33_SKM_UP	290	34	11.7241	3.41636e-14	3.58718e-13
DURAND_STROMA_S_UP	297	61	20.5387	3.02428e-36	7.52728e-34			STK33_NOMO_UP	294	34	11.5646	4.89047e-14	4.86473e-13
SCHUETZ_BREAST_CANCER_DUCTAL_INVASIVE_UP	351	65	18.5185	3.44083e-36	8.13585e-34			RB_DN.V1_DN	126	23	18.254	1.47719e-13	1.39594e-12
SMID_BREAST_CANCER_BASAL_UP	648	84	12.963	4.01255e-36	9.03587e-34			ATF2_S_UP.V1_DN	187	25	13.369	6.40789e-12	5.7671e-11
CHARAFE_BREAST_CANCER_LUMINAL_VS_BASAL_DN	455	72	15.8242	4.99073e-36	1.07278e-33			VEGF_A_UP.V1_DN	193	25	12.9534	1.18962e-11	1.02199e-10
GAUSSMANN_MLL_AF4_FUSION_TARGETS_F_UP	185	51	27.5676	9.03024e-36	1.8567e-33			P53_DN.V1_UP	194	25	12.8866	1.31606e-11	1.08146e-10
CHEN_METABOLIC_SYNDROM_NETWORK	1210	112	9.2562	1.87176e-35	3.68815e-33			CSR_EARLY_UP.V1_UP	164	23	14.0244	1.86432e-11	1.46815e-10
SWEET_LUNG_CANCER_KRAS_DN	435	69	15.8621	1.2708e-34	2.40384e-32			CORDENONSI_YAP_CONSERVED_SIGNATURE	57	15	26.3158	2.98694e-11	2.25813e-10
PLASARI_TGFB1_TARGETS_10HR_DN	244	54	22.1311	1.23801e-33	2.25176e-31			RB_P107_DN.V1_UP	140	21	15	4.54866e-11	3.30653e-10
GOBERT_OLIGODENDROCYTE_DIFFERENTIATION_DN	1080	102	9.44444	5.67187e-33	9.93418e-31			RAF_UP.V1_DN	194	24	12.3711	7.22048e-11	5.05433e-10
DAVICIONI_TARGETS_OF_PAX_FOXO1_FUSIONS_UP	255	54	21.1765	8.52783e-33	1.44029e-30			ERB2_UP.V1_DN	197	24	12.1827	9.61127e-11	6.48761e-10
GRAESSMANN_APOPTOSIS_BY_DOXORUBICIN_UP	1142	103	9.01926	9.22866e-32	1.50491e-29			LEF1_UP.V1_DN	190	23	12.1053	2.63578e-10	1.7178e-09
SMID_BREAST_CANCER_LUMINAL_B_DN	564	73	12.9433	1.85586e-31	2.92545e-29			KRAS.DF.V1_UP	193	23	11.9171	3.48394e-10	2.19488e-09
KINSEY_TARGETS_OF_EWSR1_FLII_FUSION_DN	329	58	17.6292	2.08796e-31	3.18516e-29			MEL18_DN.V1_DN	148	20	13.5135	6.83201e-10	4.16532e-09
CHICAS_RB1_TARGETS_SENESCENT	572	73	12.7622	4.15801e-31	6.14476e-29			ESC_J1_UP_LATE.V1_UP	191	22	11.5183	1.49407e-09	8.82437e-09
PICCALUGA_ANGIOIMMUNOBLASTIC_LYMPHOMA_UP	205	48	23.4146	5.53326e-31	7.92932e-29			PRC2_EZH2_UP.V1_DN	194	22	11.3402	1.94451e-09	1.11367e-08
KOINUMA_TARGETS_OF_SMAD2_OR_SMAD3	824	86	10.4369	1.06921e-30	1.48715e-28			CRX_DN.V1_DN	134	18	13.4328	5.25242e-09	2.91973e-08
ZHOU_INFLAMMATORY_RESPONSE_LIVE_UP	485	67	13.8144	1.91298e-30	2.58471e-28			CYCLIN_D1_KE_.V1_UP	190	21	11.0526	6.81238e-09	3.67869e-08
LEE_BMP2_TARGETS_UP	745	81	10.8725	4.71057e-30	6.18786e-28			CSR_LATE_UP.V1_UP	172	20	11.6279	7.1051e-09	3.73018e-08
BOQUEST_STEM_CELL_UP	260	51	19.6154	1.14621e-29	1.46498e-27			IL15_UP.V1_UP	192	21	10.9375	8.05826e-09	4.00793e-08
YANG_BCL3_TARGETS_UP	364	58	15.9341	2.31675e-29	2.88314e-27			IL2_UP.V1_UP	192	21	10.9375	8.05826e-09	4.00793e-08
FOSTER_TOLERANT_MACROPHAGE_DN	409	60	14.6699	1.28723e-28	1.56085e-26			SNF5_DN.V1_UP	177	20	11.2994	1.10418e-08	5.35101e-08
FULCHER_INFLAMMATORY_RESPONSE_LECTIN_VS_LPS_UP	579	70	12.0898	1.39071e-28	1.64416e-26			ESC_J1_UP_EARLY.V1_DN	179	20	11.1732	1.31182e-08	6.19836e-08
REACTOME_DEVELOPMENTAL_BIOLOGY	396	59	14.899	1.78659e-28	2.06068e-26			AKT_UP_MTOR_DN.V1_UP	184	20	10.8696	1.99882e-08	9.21406e-08
KIM_WT1_TARGETS_UP	214	46	21.4953	2.31931e-28	2.61144e-26			NFE2L2.V2	481	33	6.86071	3.12402e-08	1.40581e-07
WANG_SMARCE1_TARGETS_UP	280	51	18.2143	2.42495e-28	2.66688e-26			LTE2_UP.V1_UP	190	20	10.5263	3.25604e-08	1.43114e-07
GRAESSMANN_APOPTOSIS_BY_SERUM_DEPRIVATION_UP	552	68	12.3188	3.16151e-28	3.39791e-26			P53_DN.V1_DN	192	20	10.4167	3.81571e-08	1.6026e-07
DANG_REGULATED_BY_MYC_DN	253	48	18.9723	1.96169e-27	2.06152e-25			RPS14_DN.V1_UP	192	20	10.4167	3.81571e-08	1.6026e-07
WINTER_HYPOXIA_METAGENE	242	47	19.4215	2.83105e-27	2.91044e-25			KRAS.600.LUNG.BREAST_UP.V1_UP	288	24	8.33333	8.89624e-08	3.6552e-07
MCBRYAN_PUBERTAL_TGFB1_TARGETS_UP	169	41	24.2604	3.6433e-27	3.66578e-25			GCNP_SHH_UP_EARLY.V1_DN	169	18	10.6509	1.33328e-07	5.3615e-07
ENK_UV_RESPONSE_EPIDERMIS_DN	508	64	12.5984	4.09073e-27	4.03022e-25			KRAS.DF.V1_DN	194	19	9.79381	2.00379e-07	7.88993e-07
ZHANG_RESPONSE_TO_IKK_INHIBITOR_AND_TNF_UP	223	45	20.1794	8.97596e-27	8.66272e-25			PRC2_EZH2_UP.V1_UP	195	19	9.74359	2.15555e-07	8.31426e-07
RODRIGUES_THYROID_CARCINOMA_ANAPLASTIC_UP	722	75	10.3878	9.27448e-27	8.7718e-25			CAMP_UP.V1_DN	200	19	9.5	3.08445e-07	1.15487e-06

## Sheet: 5. changed during Null adaption
Supplementary Data Set 2
Top 50 GSEA outputs, probed with genes changed during culture adaptation of CIZ1 Null cells
Search set 904 genes
Curated gene sets					q<0.0005 in green			Ongogenic signatures					q<0.0005 in green
Set_name	Set_size	Overlap_size	% overlap	p-value	q-value(BH 0.1)			Set_name	Set_size	Overlap_size	% overlap	p-value	q-value(BH 0.1)
LEE_BMP2_TARGETS_UP	745	93	12.4832	1.24606e-44	5.89264e-41			EGFR_UP.V1_UP	193	32	16.5803	2.81706e-19	5.32424e-17
CHEN_METABOLIC_SYNDROM_NETWORK	1210	109	9.00826	4.76266e-40	1.12613e-36			MEL18_DN.V1_UP	141	28	19.8582	7.64934e-19	7.22862e-17
MEISSNER_BRAIN_HCP_WITH_H3K4ME3_AND_H3K27ME3	1069	102	9.54163	1.88399e-39	2.9698e-36			STK33_NOMO_UP	294	36	12.2449	1.1484e-17	7.23493e-16
CHICAS_RB1_TARGETS_CONFLUENT	567	75	13.2275	1.34953e-37	1.59548e-34			BMI1_DN_MEL18_DN.V1_UP	145	26	17.931	1.19635e-16	5.65275e-15
DUTERTRE_ESTRADIOL_RESPONSE_24HR_DN	505	68	13.4653	1.393e-34	1.3175e-31			BMI1_DN.V1_UP	147	26	17.6871	1.60293e-16	6.05907e-15
NUYTTEN_EZH2_TARGETS_UP	1037	93	8.96818	4.98303e-34	3.92745e-31			SNF5_DN.V1_DN	164	26	15.8537	1.65113e-15	5.20107e-14
NABA_MATRISOME	1028	91	8.85214	6.61429e-33	4.46843e-30			RB_DN.V1_DN	126	22	17.4603	4.28482e-14	1.1569e-12
PLASARI_TGFB1_TARGETS_10HR_UP	199	46	23.1156	1.32676e-32	7.84281e-30			LTE2_UP.V1_DN	196	26	13.2653	7.15764e-14	1.3245e-12
WONG_ADULT_TISSUE_STEM_MODULE	721	76	10.5409	4.50511e-32	2.36718e-29			MEK_UP.V1_UP	196	26	13.2653	7.15764e-14	1.3245e-12
LIM_MAMMARY_STEM_CELL_UP	489	64	13.0879	5.8701e-32	2.77597e-29			CAHOY_ASTROGLIAL	100	20	20	6.55056e-14	1.3245e-12
REN_ALVEOLAR_RHABDOMYOSARCOMA_DN	408	59	14.4608	1.29284e-31	5.55802e-29			STK33_UP	293	31	10.5802	7.70874e-14	1.3245e-12
LIU_PROSTATE_CANCER_DN	481	61	12.6819	7.89675e-30	3.11198e-27			AKT_UP.V1_UP	172	24	13.9535	2.4374e-13	3.83891e-12
GOBERT_OLIGODENDROCYTE_DIFFERENTIATION_DN	1080	88	8.14815	2.05493e-29	7.47521e-27			TGFB_UP.V1_UP	192	25	13.0208	3.14289e-13	4.56927e-12
DURAND_STROMA_S_UP	297	49	16.4983	9.70527e-29	3.2783e-26			CYCLIN_D1_KE_.V1_UP	190	23	12.1053	1.06809e-11	1.42505e-10
CUI_TCF21_TARGETS_2_DN	830	76	9.15663	1.95934e-28	6.17715e-26			ESC_V6.5_UP_EARLY.V1_DN	172	22	12.7907	1.13099e-11	1.42505e-10
BLALOCK_ALZHEIMERS_DISEASE_UP	1691	109	6.44589	3.40351e-28	1.00595e-25			STK33_SKM_UP	290	27	9.31034	4.58448e-11	5.41541e-10
WANG_SMARCE1_TARGETS_UP	280	47	16.7857	6.63673e-28	1.84618e-25			ATF2_UP.V1_DN	187	22	11.7647	4.9447e-11	5.49735e-10
BOQUEST_STEM_CELL_CULTURED_VS_FRESH_UP	425	55	12.9412	2.17796e-27	5.72198e-25			E2F1_UP.V1_DN	193	22	11.399	8.60199e-11	9.03209e-10
PASINI_SUZ12_TARGETS_DN	315	48	15.2381	8.06791e-27	2.00806e-24			LEF1_UP.V1_UP	195	22	11.2821	1.03014e-10	1.02472e-09
PLASARI_TGFB1_TARGETS_10HR_DN	244	43	17.623	2.2113e-26	5.22861e-24			SNF5_DN.V1_UP	177	21	11.8644	1.17581e-10	1.11114e-09
BOQUEST_STEM_CELL_UP	260	44	16.9231	2.49353e-26	5.61519e-24			AKT_UP_MTOR_DN.V1_UP	184	21	11.413	2.25121e-10	2.02609e-09
SCHUETZ_BREAST_CANCER_DUCTAL_INVASIVE_UP	351	49	13.9601	7.81577e-26	1.68004e-23			ESC_J1_UP_LATE.V1_UP	191	21	10.9948	4.1948e-10	3.60372e-09
MARKEY_RB1_ACUTE_LOF_DN	226	41	18.1416	1.22366e-25	2.51595e-23			RPS14_DN.V1_UP	192	21	10.9375	4.57521e-10	3.75963e-09
SWEET_LUNG_CANCER_KRAS_DN	435	52	11.954	1.63194e-24	3.2156e-22			PRC2_EZH2_UP.V1_DN	194	21	10.8247	5.43435e-10	4.27955e-09
KOINUMA_TARGETS_OF_SMAD2_OR_SMAD3	824	69	8.37379	7.70124e-24	1.45677e-21			ATF2_S_UP.V1_DN	187	20	10.6952	1.68607e-09	1.25683e-08
WINTER_HYPOXIA_METAGENE	242	40	16.5289	1.02448e-23	1.86337e-21			MEL18_DN.V1_DN	148	18	12.1622	1.72897e-09	1.25683e-08
GRAESSMANN_APOPTOSIS_BY_DOXORUBICIN_UP	1142	81	7.09282	1.71569e-23	3.00499e-21			CSR_LATE_UP.V1_DN	170	19	11.1765	2.21082e-09	1.54758e-08
NAKAMURA_TUMOR_ZONE_PERIPHERAL_VS_CENTRAL_DN	634	60	9.46372	2.624e-23	4.43175e-21			ERB2_UP.V1_UP	191	20	10.4712	2.35353e-09	1.58863e-08
LINDGREN_BLADDER_CANCER_CLUSTER_2B	392	48	12.2449	4.02315e-23	6.56051e-21			KRAS.600.LUNG.BREAST_UP.V1_UP	288	24	8.33333	4.14018e-09	2.69826e-08
WANG_MLL_TARGETS	289	42	14.5329	6.44227e-23	1.01552e-20			KRAS.LUNG.BREAST_UP.V1_UP	145	17	11.7241	8.02452e-09	5.05545e-08
YANG_BCL3_TARGETS_UP	364	46	12.6374	1.02247e-22	1.55976e-20			LTE2_UP.V1_UP	190	19	10	1.16857e-08	7.1245e-08
KINSEY_TARGETS_OF_EWSR1_FLII_FUSION_DN	329	44	13.3739	1.1709e-22	1.73037e-20			P53_DN.V1_UP	194	19	9.79381	1.59143e-08	9.11456e-08
GRAESSMANN_APOPTOSIS_BY_SERUM_DEPRIVATION_UP	552	55	9.96377	2.04758e-22	2.93425e-20			RAF_UP.V1_DN	194	19	9.79381	1.59143e-08	9.11456e-08
CHARAFE_BREAST_CANCER_LUMINAL_VS_MESENCHYMAL_DN	460	50	10.8696	5.69279e-22	7.91801e-20			MTOR_UP.V1_DN	184	18	9.78261	3.84e-08	2.13459e-07
SCHAEFFER_PROSTATE_DEVELOPMENT_48HR_DN	428	48	11.215	1.17001e-21	1.58084e-19			LEF1_UP.V1_DN	190	18	9.47368	6.01503e-08	3.24812e-07
RIGGI_EWING_SARCOMA_PROGENITOR_UP	430	48	11.1628	1.39769e-21	1.83602e-19			GCNP_SHH_UP_EARLY.V1_DN	169	17	10.0592	6.29558e-08	3.30518e-07
BERENJENO_TRANSFORMED_BY_RHOA_UP	536	53	9.88806	1.66525e-21	2.12836e-19			JNK_DN.V1_DN	191	18	9.42408	6.47177e-08	3.30585e-07
DAVICIONI_TARGETS_OF_PAX_FOXO1_FUSIONS_UP	255	38	14.902	3.38608e-21	4.21389e-19			P53_DN.V1_DN	192	18	9.375	6.96006e-08	3.46172e-07
BUYTAERT_PHOTODYNAMIC_THERAPY_STRESS_UP	811	64	7.89149	6.09244e-21	7.38748e-19			GCNP_SHH_UP_LATE.V1_DN	180	17	9.44444	1.45093e-07	7.03143e-07
CUI_TCF21_TARGETS_2_UP	428	47	10.9813	6.83446e-21	8.08004e-19			RAF_UP.V1_UP	196	17	8.67347	4.41672e-07	2.0869e-06
MCBRYAN_PUBERTAL_TGFB1_TARGETS_UP	169	32	18.9349	8.58143e-21	9.89795e-19			KRAS.600_UP.V1_UP	287	20	6.96864	1.12744e-06	5.1972e-06
CHARAFE_BREAST_CANCER_LUMINAL_VS_BASAL_DN	455	48	10.5495	1.19567e-20	1.34627e-18			CYCLIN_D1_UP.V1_UP	188	16	8.51064	1.20585e-06	5.42633e-06
KRIGE_RESPONSE_TO_TOSEDOSTAT_24HR_UP	783	62	7.91826	2.17835e-20	2.34123e-18			ESC_V6.5_UP_LATE.V1_UP	190	16	8.42105	1.37134e-06	6.02753e-06
MARTINEZ_TP53_TARGETS_DN	593	54	9.10624	2.16523e-20	2.34123e-18			IL2_UP.V1_UP	192	16	8.33333	1.55702e-06	6.6881e-06
ZHANG_RESPONSE_TO_IKK_INHIBITOR_AND_TNF_UP	223	35	15.6951	2.84078e-20	2.98535e-18			KRAS.DF.V1_UP	193	16	8.29016	1.65809e-06	6.96397e-06
FULCHER_INFLAMMATORY_RESPONSE_LECTIN_VS_LPS_UP	579	53	9.15371	3.97351e-20	4.08495e-18			CSR_EARLY_UP.V1_DN	154	14	9.09091	2.72107e-06	1.11801e-05
NABA_MATRISOME_ASSOCIATED	753	60	7.96813	6.8926e-20	6.93513e-18			CRX_DN.V1_DN	134	13	9.70149	3.184e-06	1.28037e-05
PHONG_TNF_RESPONSE_NOT_VIA_P38	337	41	12.1662	7.6505e-20	7.53734e-18			CAHOY_ASTROCYTIC	100	11	11	6.05045e-06	2.38236e-05
GAUSSMANN_MLL_AF4_FUSION_TARGETS_F_UP	185	32	17.2973	9.26984e-20	8.94634e-18			RB_P130_DN.V1_UP	133	12	9.02256	1.48624e-05	5.73265e-05
ONKEN_UVEAL_MELANOMA_UP	783	60	7.66284	3.95329e-19	3.66571e-17			AKT_UP_MTOR_DN.V1_DN	183	14	7.65027	1.69868e-05	6.05756e-05

## Sheet: 6. common adaption genes
Supplementary Data Set 2
Top 50 GSEA outputs, probed with genes common to both WT and CIZ1 null adaption process
Search set 405 genes
Curated gene sets					q<0.0005 in green			Ongogenic signatures					q<0.0005 in green
Set_name	Set_size	Overlap_size	% overlap	p-value	q-value(BH 0.1)			Set_name	Set_size	Overlap_size	% overlap	p-value	q-value(BH 0.1)
MEISSNER_BRAIN_HCP_WITH_H3K4ME3_AND_H3K27ME3	1069	68	6.36109	3.7141e-36	1.7564e-32			MEL18_DN.V1_UP	141	19	13.4752	3.33948e-16	6.31161e-14
CHICAS_RB1_TARGETS_CONFLUENT	567	52	9.17108	8.30916e-35	1.9647e-31			BMI1_DN.V1_UP	147	18	12.2449	9.16283e-15	8.65888e-13
PLASARI_TGFB1_TARGETS_10HR_UP	199	34	17.0854	4.31447e-31	6.80104e-28			TGFB_UP.V1_UP	192	18	9.375	6.08539e-13	3.8338e-11
DUTERTRE_ESTRADIOL_RESPONSE_24HR_DN	505	42	8.31683	1.09657e-26	1.29641e-23			AKT_UP.V1_UP	172	16	9.30233	1.31931e-11	5.45756e-10
GRAESSMANN_APOPTOSIS_BY_SERUM_DEPRIVATION_UP	552	43	7.78986	3.02965e-26	2.86544e-23			BMI1_DN_MEL18_DN.V1_UP	145	15	10.3448	1.4438e-11	5.45756e-10
LEE_BMP2_TARGETS_UP	745	47	6.30872	6.21317e-25	4.89701e-22			EGFR_UP.V1_UP	193	16	8.29016	6.50661e-11	1.75678e-09
PASINI_SUZ12_TARGETS_DN	315	33	10.4762	4.63691e-24	3.13257e-21			STK33_UP	293	19	6.48464	5.6277e-11	1.75678e-09
REN_ALVEOLAR_RHABDOMYOSARCOMA_DN	408	36	8.82353	8.2343e-24	4.8675e-21			MEK_UP.V1_UP	196	16	8.16327	8.04982e-11	1.90177e-09
LIU_PROSTATE_CANCER_DN	481	38	7.90021	1.68953e-23	8.87753e-21			CAHOY_ASTROGLIAL	100	12	12	3.38173e-10	7.10164e-09
NUYTTEN_EZH2_TARGETS_UP	1037	52	5.01446	3.48359e-23	1.64739e-20			ATF2_UP.V1_DN	187	15	8.02139	3.94917e-10	7.43382e-09
BLALOCK_ALZHEIMERS_DISEASE_UP	1691	65	3.84388	7.61189e-23	2.99972e-20			STK33_NOMO_UP	294	18	6.12245	4.32656e-10	7.43382e-09
WONG_ADULT_TISSUE_STEM_MODULE	721	44	6.10264	7.4484e-23	2.99972e-20			SNF5_DN.V1_DN	164	14	8.53659	7.17402e-10	1.0525e-08
DURAND_STROMA_S_UP	297	31	10.4377	1.25845e-22	4.57784e-20			LTE2_UP.V1_DN	196	15	7.65306	7.23939e-10	1.0525e-08
LIM_MAMMARY_STEM_CELL_UP	489	37	7.56646	2.61335e-22	8.82753e-20			STK33_SKM_UP	290	17	5.86207	2.46045e-09	3.32161e-08
PLASARI_TGFB1_TARGETS_10HR_DN	244	28	11.4754	1.46914e-21	4.63172e-19			ESC_V6.5_UP_EARLY.V1_DN	172	13	7.55814	1.14e-08	1.4364e-07
NABA_MATRISOME	1028	49	4.76654	5.32006e-21	1.57241e-18			AKT_UP_MTOR_DN.V1_UP	184	13	7.06522	2.41261e-08	2.8499e-07
CHEN_METABOLIC_SYNDROM_NETWORK	1210	52	4.29752	2.34799e-20	6.53155e-18			PRC2_EZH2_UP.V1_DN	194	13	6.70103	4.33137e-08	4.81322e-07
BERENJENO_TRANSFORMED_BY_RHOA_UP	536	36	6.71642	3.84916e-20	1.01126e-17			LEF1_UP.V1_UP	195	13	6.66667	4.58402e-08	4.81322e-07
GRAESSMANN_RESPONSE_TO_MC_AND_SERUM_DEPRIVATION_UP	211	25	11.8483	1.09846e-19	2.73402e-17			CYCLIN_D1_KE_.V1_UP	190	12	6.31579	2.61503e-07	2.60127e-06
WINTER_HYPOXIA_METAGENE	242	26	10.7438	1.86411e-19	4.40768e-17			E2F1_UP.V1_DN	193	12	6.21762	3.06401e-07	2.89549e-06
GOBERT_OLIGODENDROCYTE_DIFFERENTIATION_DN	1080	48	4.44444	2.09035e-19	4.70728e-17			RAF_UP.V1_UP	196	12	6.12245	3.58034e-07	3.18431e-06
LINDGREN_BLADDER_CANCER_CLUSTER_2B	392	31	7.90816	2.21498e-19	4.7612e-17			RB_DN.V1_DN	126	10	7.93651	3.70661e-07	3.18431e-06
SWEET_LUNG_CANCER_KRAS_DN	435	32	7.35632	4.17927e-19	8.59294e-17			CSR_LATE_UP.V1_DN	170	11	6.47059	6.58267e-07	5.40924e-06
GAUSSMANN_MLL_AF4_FUSION_TARGETS_F_UP	185	23	12.4324	1.23817e-18	2.4397e-16			MTOR_UP.V1_DN	184	11	5.97826	1.3707e-06	1.07943e-05
KINSEY_TARGETS_OF_EWSR1_FLII_FUSION_DN	329	28	8.51064	2.16097e-18	4.08769e-16			ESC_J1_UP_LATE.V1_UP	191	11	5.75916	1.933e-06	1.46135e-05
REACTOME_DEVELOPMENTAL_BIOLOGY	396	30	7.57576	2.59313e-18	4.7165e-16			KRAS.600.LUNG.BREAST_UP.V1_UP	288	13	4.51389	3.04387e-06	2.21266e-05
GRAESSMANN_APOPTOSIS_BY_DOXORUBICIN_UP	1142	47	4.11559	9.11586e-18	1.59663e-15			GCNP_SHH_UP_EARLY.V1_DN	169	10	5.91716	4.50798e-06	3.15559e-05
CHARAFE_BREAST_CANCER_LUMINAL_VS_BASAL_DN	455	31	6.81319	1.15724e-17	1.9545e-15			ATF2_S_UP.V1_DN	187	10	5.34759	1.04764e-05	7.07157e-05
ZHANG_RESPONSE_TO_IKK_INHIBITOR_AND_TNF_UP	223	23	10.3139	5.31187e-17	8.10317e-15			MEL18_DN.V1_DN	148	9	6.08108	1.09974e-05	7.16727e-05
WANG_SMARCE1_TARGETS_UP	280	25	8.92857	5.25906e-17	8.10317e-15			LTE2_UP.V1_UP	190	10	5.26316	1.19497e-05	7.52829e-05
FOSTER_TOLERANT_MACROPHAGE_DN	409	29	7.09046	4.989e-17	8.10317e-15			RPS14_DN.V1_UP	192	10	5.20833	1.30281e-05	7.69474e-05
MARKEY_RB1_ACUTE_LOF_DN	226	23	10.177	6.94558e-17	1.02643e-14			IL2_UP.V1_UP	192	10	5.20833	1.30281e-05	7.69474e-05
SCHUETZ_BREAST_CANCER_DUCTAL_INVASIVE_UP	351	27	7.69231	9.32766e-17	1.33668e-14			KRAS.DF.V1_UP	193	10	5.18135	1.35981e-05	7.788e-05
BOQUEST_STEM_CELL_CULTURED_VS_FRESH_UP	425	29	6.82353	1.28744e-16	1.79068e-14			RAF_UP.V1_DN	194	10	5.15464	1.41894e-05	7.88763e-05
KIM_WT1_TARGETS_UP	214	22	10.2804	2.72405e-16	3.68058e-14			KRAS.600_UP.V1_UP	287	12	4.18118	1.51533e-05	8.18276e-05
KOINUMA_TARGETS_OF_SMAD2_OR_SMAD3	824	38	4.61165	4.76769e-16	6.26289e-14			CSR_EARLY_UP.V1_UP	164	9	5.4878	2.38272e-05	0.000125093
MCBRYAN_PUBERTAL_TGFB1_TARGETS_UP	169	20	11.8343	5.34912e-16	6.83675e-14			SNF5_DN.V1_UP	177	9	5.08475	4.20457e-05	0.000214774
RICKMAN_TUMOR_DIFFERENTIATED_WELL_VS_POORLY_DN	382	27	7.06806	6.59679e-16	8.20953e-14			RB_P107_DN.V1_UP	140	8	5.71429	5.14607e-05	0.000255949
GERY_CEBP_TARGETS	126	18	14.2857	8.06587e-16	9.78038e-14			KRAS.LUNG.BREAST_UP.V1_UP	145	8	5.51724	6.50579e-05	0.00031528
CHARAFE_BREAST_CANCER_LUMINAL_VS_MESENCHYMAL_DN	460	29	6.30435	8.9896e-16	1.0628e-13			ERB2_UP.V1_UP	191	9	4.71204	7.36374e-05	0.000347937
WANG_MLL_TARGETS	289	24	8.3045	1.00864e-15	1.15277e-13			P53_DN.V1_UP	194	9	4.63918	8.25199e-05	0.000380396
NABA_MATRISOME_ASSOCIATED	753	36	4.78088	1.02382e-15	1.15277e-13			MTOR_UP.V1_UP	170	8	4.70588	0.000185698	0.000835642
BOQUEST_STEM_CELL_UP	260	23	8.84615	1.14592e-15	1.26024e-13			WNT_UP.V1_UP	180	8	4.44444	0.000269012	0.0011824
BRUINS_UVC_RESPONSE_VIA_TP53_GROUP_B	549	31	5.64663	1.55434e-15	1.67056e-13			CRX_DN.V1_UP	136	7	5.14706	0.000278419	0.00119594
YANG_BCL3_TARGETS_UP	364	26	7.14286	1.82253e-15	1.91527e-13			MYC_UP.V1_DN	182	8	4.3956	0.000288872	0.00121326
GOZGIT_ESR1_TARGETS_DN	781	36	4.60948	2.96509e-15	3.04824e-13			GCNP_SHH_UP_LATE.V1_UP	183	8	4.37158	0.000299242	0.0012295
LI_INDUCED_T_TO_NATURAL_KILLER_UP	307	24	7.81759	3.51859e-15	3.5403e-13			CYCLIN_D1_UP.V1_UP	188	8	4.25532	0.000355756	0.00140079
ZWANG_CLASS_3_TRANSIENTLY_INDUCED_BY_EGF	222	21	9.45946	5.98889e-15	5.90031e-13			EIF4E_DN	100	6	6	0.000350302	0.00140079
HUANG_DASATINIB_RESISTANCE_UP	81	15	18.5185	6.99396e-15	6.74988e-13			PTEN_DN.V2_DN	144	7	4.86111	0.000387153	0.00143474
SCHAEFFER_PROSTATE_DEVELOPMENT_48HR_DN	428	27	6.30841	8.91304e-15	8.42995e-13			ESC_V6.5_UP_LATE.V1_UP	190	8	4.21053	0.000380664	0.00143474

## Sheet: 7. WT only adaption genes
Supplementary Data Set 2
Top 50 GSEA outputs, probed with genes identified by WT adaption process, that are not seen in CIZ1 null adaption process
Search set 633 genes
Curated gene sets					q<0.0005 in green			Ongogenic signatures					q<0.0005 in green
Set_name	Set_size	Overlap_size	% overlap	p-value	q-value(BH 0.1)			Set_name	Set_size	Overlap_size	% overlap	p-value	q-value(BH 0.1)
CHARAFE_BREAST_CANCER_LUMINAL_VS_MESENCHYMAL_DN	460	62	13.4783	2.8117e-40	1.32965e-36			ESC_V6.5_UP_EARLY.V1_DN	172	20	11.6279	9.92443e-13	1.87572e-10
WONG_ADULT_TISSUE_STEM_MODULE	721	71	9.84743	6.9419e-38	1.64141e-34			E2F1_UP.V1_DN	193	19	9.84456	5.16626e-11	2.44106e-09
COLINA_TARGETS_OF_4EBP1_AND_4EBP2	356	48	13.4831	2.30971e-31	3.64088e-28			VEGF_A_UP.V1_DN	193	19	9.84456	5.16626e-11	2.44106e-09
NUYTTEN_EZH2_TARGETS_UP	1037	73	7.03954	3.37716e-30	3.99265e-27			TGFB_UP.V1_UP	192	19	9.89583	4.75946e-11	2.44106e-09
LIM_MAMMARY_STEM_CELL_UP	489	52	10.6339	2.28313e-29	2.15938e-26			CORDENONSI_YAP_CONSERVED_SIGNATURE	57	12	21.0526	8.35124e-11	3.15677e-09
BOQUEST_STEM_CELL_CULTURED_VS_FRESH_UP	425	48	11.2941	3.08677e-28	2.43289e-25			EGFR_UP.V1_UP	193	18	9.32642	3.72084e-10	1.17207e-08
SENGUPTA_NASOPHARYNGEAL_CARCINOMA_UP	294	41	13.9456	1.87799e-27	1.14961e-24			BMI1_DN.V1_UP	147	16	10.8844	4.4966e-10	1.21408e-08
CHICAS_RB1_TARGETS_CONFLUENT	567	53	9.34744	1.94478e-27	1.14961e-24			CSR_LATE_UP.V1_DN	170	16	9.41176	3.12004e-09	5.97409e-08
SMID_BREAST_CANCER_BASAL_UP	648	56	8.64198	2.30118e-27	1.20914e-24			RAF_UP.V1_UP	196	17	8.67347	3.16089e-09	5.97409e-08
PLASARI_TGFB1_TARGETS_10HR_UP	199	35	17.5879	1.30682e-26	6.17993e-24			LEF1_UP.V1_UP	195	17	8.71795	2.94323e-09	5.97409e-08
PASINI_SUZ12_TARGETS_DN	315	40	12.6984	1.97796e-25	8.50342e-23			ATF2_UP.V1_DN	187	16	8.55615	1.09529e-08	1.88191e-07
DODD_NASOPHARYNGEAL_CARCINOMA_DN	1375	76	5.52727	3.72584e-25	1.46829e-22			P53_DN.V1_UP	194	16	8.24742	1.7711e-08	2.78948e-07
BERENJENO_TRANSFORMED_BY_RHOA_UP	536	49	9.14179	4.79563e-25	1.7445e-22			ERB2_UP.V1_DN	197	16	8.12183	2.16328e-08	2.81361e-07
LINDGREN_BLADDER_CANCER_CLUSTER_2B	392	43	10.9694	6.02155e-25	2.03399e-22			MEK_UP.V1_UP	196	16	8.16327	2.02452e-08	2.81361e-07
BRUINS_UVC_RESPONSE_VIA_TP53_GROUP_B	549	49	8.92532	1.26551e-24	3.98975e-22			BMI1_DN_MEL18_DN.V1_UP	145	14	9.65517	2.23303e-08	2.81361e-07
MEISSNER_BRAIN_HCP_WITH_H3K4ME3_AND_H3K27ME3	1069	66	6.17399	2.29353e-24	6.77881e-22			RB_DN.V1_DN	126	13	10.3175	3.45607e-08	4.08248e-07
REN_ALVEOLAR_RHABDOMYOSARCOMA_DN	408	42	10.2941	2.01787e-23	5.61324e-21			ESC_J1_UP_EARLY.V1_DN	179	15	8.37989	4.05586e-08	4.50916e-07
BLALOCK_ALZHEIMERS_DISEASE_UP	1691	81	4.79007	5.29653e-23	1.39152e-20			ATF2_S_UP.V1_DN	187	15	8.02139	6.92229e-08	7.2684e-07
SMID_BREAST_CANCER_LUMINAL_B_DN	564	47	8.33333	1.64676e-22	4.09869e-20			CSR_EARLY_UP.V1_UP	164	14	8.53659	9.25703e-08	8.19904e-07
NABA_MATRISOME	1028	62	6.03113	1.93574e-22	4.57705e-20			SNF5_DN.V1_DN	164	14	8.53659	9.25703e-08	8.19904e-07
DAVICIONI_TARGETS_OF_PAX_FOXO1_FUSIONS_UP	255	34	13.3333	2.08422e-22	4.69347e-20			IL15_UP.V1_UP	192	15	7.8125	9.54386e-08	8.19904e-07
SCHUETZ_BREAST_CANCER_DUCTAL_INVASIVE_UP	351	38	10.8262	5.34211e-22	1.14831e-19			LEF1_UP.V1_DN	190	15	7.89474	8.40301e-08	8.19904e-07
LIU_PROSTATE_CANCER_DN	481	43	8.93971	9.15807e-22	1.88298e-19			RB_P107_DN.V1_UP	140	13	9.28571	1.07891e-07	8.86584e-07
PHONG_TNF_RESPONSE_VIA_P38_PARTIAL	160	28	17.5	1.7158e-21	3.38084e-19			MEL18_DN.V1_UP	141	13	9.21986	1.1647e-07	9.17201e-07
RODRIGUES_THYROID_CARCINOMA_ANAPLASTIC_UP	722	51	7.06371	2.24011e-21	4.2374e-19			CSR_LATE_UP.V1_UP	172	14	8.13953	1.59623e-07	1.20675e-06
GEORGES_TARGETS_OF_MIR192_AND_MIR215	893	56	6.271	4.34395e-21	7.90097e-19			CRX_DN.V1_DN	134	12	8.95522	4.75583e-07	3.45712e-06
PICCALUGA_ANGIOIMMUNOBLASTIC_LYMPHOMA_UP	205	30	14.6341	5.95507e-21	1.04302e-18			RAF_UP.V1_DN	194	14	7.21649	6.22938e-07	4.31024e-06
CHARAFE_BREAST_CANCER_LUMINAL_VS_BASAL_DN	455	41	9.01099	6.36891e-21	1.07566e-18			STK33_SKM_UP	290	17	5.86207	6.38554e-07	4.31024e-06
GOBERT_OLIGODENDROCYTE_DIFFERENTIATION_UP	570	45	7.89474	9.76796e-21	1.59285e-18			LTE2_UP.V1_DN	196	14	7.14286	6.98798e-07	4.55424e-06
GAUSSMANN_MLL_AF4_FUSION_TARGETS_F_UP	185	28	15.1351	5.4466e-20	8.58566e-18			STK33_UP	293	17	5.80205	7.30391e-07	4.60146e-06
CHIARADONNA_NEOPLASTIC_TRANSFORMATION_CDC25_DN	153	26	16.9935	9.0516e-20	1.38081e-17			RELA_DN.V1_UP	149	12	8.05369	1.35055e-06	8.23403e-06
CHICAS_RB1_TARGETS_SENESCENT	572	43	7.51748	3.98992e-19	5.89635e-17			CAHOY_ASTROGLIAL	100	10	10	1.70979e-06	1.00984e-05
ZHOU_INFLAMMATORY_RESPONSE_LIVE_UP	485	39	8.04124	2.22101e-18	3.18277e-16			RB_P130_DN.V1_UP	133	11	8.27068	2.92069e-06	1.67276e-05
SWEET_LUNG_CANCER_KRAS_DN	435	37	8.50575	3.08921e-18	4.29672e-16			P53_DN.V1_DN	192	13	6.77083	3.02241e-06	1.6801e-05
BLUM_RESPONSE_TO_SALIRASIB_DN	342	33	9.64912	6.82847e-18	9.22623e-16			STK33_NOMO_UP	294	16	5.44218	3.36177e-06	1.71781e-05
CHEN_METABOLIC_SYNDROM_NETWORK	1210	60	4.95868	7.21032e-18	9.47156e-16			KRAS.DF.V1_DN	194	13	6.70103	3.36292e-06	1.71781e-05
ENK_UV_RESPONSE_EPIDERMIS_DN	508	39	7.67717	9.60732e-18	1.19561e-15			KRAS.DF.V1_UP	193	13	6.73575	3.18864e-06	1.71781e-05
GOLDRATH_ANTIGEN_RESPONSE	346	33	9.53757	9.38717e-18	1.19561e-15			MEL18_DN.V1_DN	148	11	7.43243	7.58877e-06	3.77441e-05
DANG_REGULATED_BY_MYC_DN	253	29	11.4625	1.07678e-17	1.30566e-15			NFE2L2.V2	481	20	4.158	1.02983e-05	4.99074e-05
MILI_PSEUDOPODIA_HAPTOTAXIS_DN	668	44	6.58683	1.5706e-17	1.85685e-15			ESC_V6.5_UP_LATE.V1_DN	186	12	6.45161	1.1405e-05	5.38888e-05
FULCHER_INFLAMMATORY_RESPONSE_LECTIN_VS_LPS_UP	579	41	7.08117	1.9485e-17	2.24743e-15			PTEN_DN.V1_DN	187	12	6.41711	1.19972e-05	5.39875e-05
HAMAI_APOPTOSIS_VIA_TRAIL_UP	584	41	7.02055	2.58079e-17	2.90584e-15			RPS14_DN.V1_DN	187	12	6.41711	1.19972e-05	5.39875e-05
CHIARADONNA_NEOPLASTIC_TRANSFORMATION_KRAS_DN	142	23	16.1972	3.08668e-17	3.39464e-15			MEK_UP.V1_DN	196	12	6.12245	1.86575e-05	8.20063e-05
ONKEN_UVEAL_MELANOMA_UP	783	47	6.00255	3.61713e-17	3.88759e-15			CAMP_UP.V1_DN	200	12	6	2.25285e-05	9.67701e-05
FORTSCHEGGER_PHF8_TARGETS_DN	784	47	5.9949	3.7889e-17	3.98171e-15			AKT_UP.V1_UP	172	11	6.39535	2.83365e-05	0.000117338
KOINUMA_TARGETS_OF_SMAD2_OR_SMAD3	824	48	5.82524	4.99449e-17	5.13456e-15			CTIP_DN.V1_DN	141	10	7.0922	2.85583e-05	0.000117338
DURAND_STROMA_S_UP	297	30	10.101	7.02474e-17	7.06808e-15			SNF5_DN.V1_UP	177	11	6.21469	3.62884e-05	0.000145926
KOBAYASHI_EGFR_SIGNALING_24HR_DN	251	28	11.1554	7.47876e-17	7.36814e-15			ESC_J1_UP_LATE.V1_UP	191	11	5.75916	6.95348e-05	0.000268206
GRAESSMANN_APOPTOSIS_BY_DOXORUBICIN_UP	1142	56	4.90368	1.53832e-16	1.48464e-14			PTEN_DN.V1_UP	191	11	5.75916	6.95348e-05	0.000268206
BOQUEST_STEM_CELL_UP	260	28	10.7692	1.70971e-16	1.61705e-14			IL2_UP.V1_UP	192	11	5.72917	7.26796e-05	0.000269342

## Sheet: 8. CIZ1Null only adaption genes
Supplemental Data Set 2
Top 50 GSEA outputs, probed with genes identified by CIZ1 Null adaption process, that are not seen in WT adaption process
Search set 499 genes
Curated gene sets					q<0.0005 in green			Ongogenic signatures					q<0.0005 in green
Set_name	Set_size	Overlap_size	% overlap	p-value	q-value(BH 0.1)			Set_name	Set_size	Overlap_size	% overlap	p-value	q-value(BH 0.1)
CHEN_METABOLIC_SYNDROM_NETWORK	1210	57	4.71074	4.52641e-22	1.07027e-18			EGFR_UP.V1_UP	193	16	8.29016	2.54659e-10	4.81306e-08
LEE_BMP2_TARGETS_UP	745	46	6.1745	2.33901e-22	1.07027e-18			STK33_NOMO_UP	294	18	6.12245	1.89254e-09	1.78845e-07
CUI_TCF21_TARGETS_2_DN	830	40	4.81928	4.61853e-16	7.28035e-13			RB_DN.V1_DN	126	12	9.52381	1.07057e-08	6.74457e-07
RUTELLA_RESPONSE_TO_HGF_UP	418	28	6.69856	7.13346e-15	8.43353e-12			SNF5_DN.V1_DN	164	12	7.31707	1.59353e-07	7.52945e-06
NABA_MATRISOME	1028	42	4.0856	1.86927e-14	1.76795e-11			SNF5_DN.V1_UP	177	12	6.77966	3.44273e-07	1.17703e-05
RUTELLA_RESPONSE_TO_HGF_VS_CSF2RB_AND_IL4_UP	408	27	6.61765	2.87142e-14	2.26316e-11			BMI1_DN_MEL18_DN.V1_UP	145	11	7.58621	3.73661e-07	1.17703e-05
NUYTTEN_EZH2_TARGETS_UP	1037	41	3.95371	1.08854e-13	7.35389e-11			JNK_DN.V1_DN	191	12	6.28272	7.37824e-07	1.99212e-05
WANG_SMARCE1_TARGETS_UP	280	22	7.85714	2.99512e-13	1.77049e-10			CYCLIN_D1_KE_.V1_UP	190	11	5.78947	4.48732e-06	8.47535e-05
BOQUEST_STEM_CELL_CULTURED_VS_FRESH_UP	425	26	6.11765	4.73932e-13	2.49025e-10			ERB2_UP.V1_UP	191	11	5.75916	4.70543e-06	8.47535e-05
VECCHI_GASTRIC_CANCER_ADVANCED_VS_EARLY_UP	175	18	10.2857	6.85743e-13	2.49452e-10			P53_DN.V1_DN	192	11	5.72917	4.93274e-06	8.47535e-05
CUI_TCF21_TARGETS_2_UP	428	26	6.07477	5.512e-13	2.49452e-10			RPS14_DN.V1_UP	192	11	5.72917	4.93274e-06	8.47535e-05
RIGGI_EWING_SARCOMA_PROGENITOR_UP	430	26	6.04651	6.09182e-13	2.49452e-10			LTE2_UP.V1_DN	196	11	5.61224	5.94072e-06	9.35663e-05
BOQUEST_STEM_CELL_UP	260	21	8.07692	6.37094e-13	2.49452e-10			CAHOY_ASTROCYTIC	100	8	8	1.0245e-05	0.000138308
GOBERT_OLIGODENDROCYTE_DIFFERENTIATION_DN	1080	40	3.7037	1.58231e-12	5.10608e-10			CAHOY_ASTROGLIAL	100	8	8	1.0245e-05	0.000138308
LIM_MAMMARY_STEM_CELL_UP	489	27	5.52147	1.61961e-12	5.10608e-10			MEL18_DN.V1_UP	141	9	6.38298	1.59501e-05	0.000200971
WONG_ADULT_TISSUE_STEM_MODULE	721	32	4.43828	3.52154e-12	1.04084e-09			GCNP_SHH_UP_LATE.V1_DN	180	10	5.55556	1.70574e-05	0.00020149
NAKAMURA_TUMOR_ZONE_PERIPHERAL_VS_CENTRAL_DN	634	29	4.57413	1.87873e-11	4.84865e-09			ESC_J1_UP_EARLY.V1_UP	183	10	5.46448	1.95242e-05	0.000206554
SCHUETZ_BREAST_CANCER_DUCTAL_INVASIVE_UP	351	22	6.26781	1.94807e-11	4.84865e-09			KRAS.LUNG.BREAST_UP.V1_UP	145	9	6.2069	1.96718e-05	0.000206554
DUTERTRE_ESTRADIOL_RESPONSE_24HR_DN	505	26	5.14851	1.8361e-11	4.84865e-09			ESC_V6.5_UP_LATE.V1_DN	186	10	5.37634	2.22913e-05	0.000209569
ONKEN_UVEAL_MELANOMA_UP	783	32	4.08685	2.71137e-11	6.10575e-09			MEL18_DN.V1_DN	148	9	6.08108	2.29257e-05	0.000209569
KRIGE_RESPONSE_TO_TOSEDOSTAT_24HR_UP	783	32	4.08685	2.71137e-11	6.10575e-09			ATF2_S_UP.V1_DN	187	10	5.34759	2.32854e-05	0.000209569
MARKEY_RB1_ACUTE_LOF_DN	226	18	7.9646	3.56028e-11	7.65299e-09			LEF1_UP.V1_DN	190	10	5.26316	2.64993e-05	0.000227225
REN_ALVEOLAR_RHABDOMYOSARCOMA_DN	408	23	5.63725	5.02627e-11	1.02238e-08			ESC_J1_UP_LATE.V1_UP	191	10	5.2356	2.76518e-05	0.000227225
KRIGE_RESPONSE_TO_TOSEDOSTAT_6HR_UP	953	35	3.67261	5.18865e-11	1.02238e-08			E2F1_UP.V1_DN	193	10	5.18135	3.0086e-05	0.000236927
ROZANOV_MMP14_TARGETS_UP	266	19	7.14286	5.83138e-11	1.10306e-08			P53_DN.V1_UP	194	10	5.15464	3.13703e-05	0.000237159
PHONG_TNF_RESPONSE_NOT_VIA_P38	337	21	6.23145	6.20598e-11	1.12877e-08			MEK_UP.V1_UP	196	10	5.10204	3.40803e-05	0.000238562
RUTELLA_RESPONSE_TO_CSF2RB_AND_IL4_UP	338	21	6.21302	6.53404e-11	1.14443e-08			MTOR_UP.N4.V1_UP	196	10	5.10204	3.40803e-05	0.000238562
PEREZ_TP53_TARGETS	1174	39	3.32198	6.8632e-11	1.15914e-08			TBK1.DF_UP	290	12	4.13793	4.14392e-05	0.000279714
MANALO_HYPOXIA_UP	207	17	8.21256	8.02786e-11	1.3091e-08			STK33_UP	293	12	4.09556	4.55771e-05	0.000297037
SENESE_HDAC3_TARGETS_UP	501	25	4.99002	8.44767e-11	1.33163e-08			ESC_V6.5_UP_EARLY.V1_DN	172	9	5.23256	6.95908e-05	0.000426869
KAAB_HEART_ATRIUM_VS_VENTRICLE_UP	249	18	7.22892	1.5592e-10	2.37854e-08			RB_P130_DN.V1_UP	133	8	6.01504	7.00155e-05	0.000426869
DAVICIONI_TARGETS_OF_PAX_FOXO1_FUSIONS_UP	255	18	7.05882	2.23645e-10	3.20491e-08			BMI1_DN.V1_DN	144	8	5.55556	0.000118312	0.000698778
HAN_SATB1_TARGETS_DN	442	23	5.20362	2.23616e-10	3.20491e-08			ALK_DN.V1_UP	145	8	5.51724	0.000123809	0.000709086
BUYTAERT_PHOTODYNAMIC_THERAPY_STRESS_UP	811	31	3.82244	2.6932e-10	3.74593e-08			BMI1_DN.V1_UP	147	8	5.44218	0.000135436	0.000752865
KOINUMA_TARGETS_OF_SMAD2_OR_SMAD3	824	31	3.76214	3.89792e-10	5.26664e-08			LTE2_UP.V1_UP	190	9	4.73684	0.000143125	0.000772874
MARTINEZ_TP53_TARGETS_DN	593	26	4.38449	5.0031e-10	6.57213e-08			RAF_UP.V1_DN	194	9	4.63918	0.000166174	0.000841691
KEGG_LYSOSOME	121	13	10.7438	6.74644e-10	8.62268e-08			KRAS.600.LUNG.BREAST_UP.V1_UP	288	11	3.81944	0.000168739	0.000841691
NABA_CORE_MATRISOME	275	18	6.54545	6.97655e-10	8.68213e-08			LEF1_UP.V1_UP	195	9	4.61538	0.000172396	0.000841691
KAN_RESPONSE_TO_ARSENIC_TRIOXIDE	123	13	10.5691	8.11268e-10	9.83714e-08			STK33_DN	289	11	3.80623	0.000173682	0.000841691
LIU_PROSTATE_CANCER_DN	481	23	4.7817	1.05767e-09	1.25043e-07			CSR_EARLY_UP.V1_DN	154	8	5.19481	0.000183451	0.000866805
SCHAEFFER_PROSTATE_DEVELOPMENT_48HR_UP	487	23	4.72279	1.32543e-09	1.52877e-07			CSR_LATE_UP.V1_DN	170	8	4.70588	0.00034692	0.00159922
YANG_BCL3_TARGETS_UP	364	20	5.49451	1.40245e-09	1.57909e-07			AKT_UP.V1_UP	172	8	4.65116	0.000373811	0.00168215
WANG_MLL_TARGETS	289	18	6.22837	1.46598e-09	1.61223e-07			CRX_DN.V1_DN	134	7	5.22388	0.000446729	0.00196353
DURAND_STROMA_S_UP	297	18	6.06061	2.20075e-09	2.36531e-07			AKT_UP_MTOR_DN.V1_UP	184	8	4.34783	0.000573047	0.0024615
GEORGES_TARGETS_OF_MIR192_AND_MIR215	893	31	3.47144	2.46173e-09	2.58701e-07			RPS14_DN.V1_DN	187	8	4.27807	0.000634321	0.00259072
REACTOME_EXTRACELLULAR_MATRIX_ORGANIZATION	87	11	12.6437	2.95896e-09	3.04194e-07			PTEN_DN.V2_UP	143	7	4.8951	0.000646103	0.00259072
ZWANG_TRANSIENTLY_UP_BY_1ST_EGF_PULSE_ONLY	1839	47	2.55574	3.18292e-09	3.20255e-07			CYCLIN_D1_UP.V1_UP	188	8	4.25532	0.000655882	0.00259072
MEISSNER_BRAIN_HCP_WITH_H3K4ME3_AND_H3K27ME3	1069	34	3.18054	3.4546e-09	3.40351e-07			TBK1.DF_DN	287	10	3.48432	0.000657962	0.00259072
SCHAEFFER_PROSTATE_DEVELOPMENT_48HR_DN	428	21	4.90654	3.67811e-09	3.54975e-07			ESC_V6.5_UP_LATE.V1_UP	190	8	4.21053	0.000700776	0.00268355
RAO_BOUND_BY_SALL4_ISOFORM_B	517	23	4.44874	3.90293e-09	3.69139e-07			STK33_SKM_UP	290	10	3.44828	0.000710533	0.00268355

## Sheet: 9. 266 ( - WT adaptation genes)
Supplemental Data Set 2
Top 50 GSEA outputs, probed with genes affected by loss of CIZ1 in primary cells, minus those that are also changed during adapation of WT cells
Search set 163 genes
Curated gene sets				q<0.0005 in green			Ongogenic signatures				q<0.0005 in green
Set_name	Set_size	Overlap_size	p-value	q-value(BH 0.1)			Set_name	Set_size	Overlap_size	p-value	q-value(BH 0.1)
NABA_MATRISOME	1028	35	2.08246e-25	9.84795e-22			SNF5_DN.V1_UP	177	13	5.61541e-14	1.06131e-11
PLASARI_TGFB1_TARGETS_10HR_UP	199	19	6.42892e-22	1.52012e-18			RPS14_DN.V1_UP	192	11	6.44444e-11	6.09e-09
WONG_ADULT_TISSUE_STEM_MODULE	721	27	1.13318e-20	1.78627e-17			SNF5_DN.V1_DN	164	8	9.13744e-08	5.75659e-06
NABA_CORE_MATRISOME	275	19	1.91086e-19	2.25911e-16			IL2_UP.V1_UP	192	8	2.90043e-07	9.85457e-06
SMID_BREAST_CANCER_LUMINAL_B_DN	564	23	1.72697e-18	1.63337e-15			TGFB_UP.V1_UP	192	8	2.90043e-07	9.85457e-06
MEISSNER_BRAIN_HCP_WITH_H3K4ME3_AND_H3K27ME3	1069	28	1.70096e-17	1.34064e-14			P53_DN.V1_UP	194	8	3.12843e-07	9.85457e-06
NABA_ECM_GLYCOPROTEINS	196	15	3.39842e-16	2.29588e-13			MEL18_DN.V1_UP	141	7	5.32745e-07	1.43841e-05
BOQUEST_STEM_CELL_CULTURED_VS_FRESH_UP	425	19	3.96636e-16	2.34462e-13			BMI1_DN_MEL18_DN.V1_UP	145	7	6.37758e-07	1.46256e-05
PASINI_SUZ12_TARGETS_DN	315	17	8.0587e-16	4.2344e-13			BMI1_DN.V1_UP	147	7	6.96458e-07	1.46256e-05
YOSHIMURA_MAPK8_TARGETS_UP	1305	27	1.82987e-14	8.65347e-12			ESC_J1_UP_LATE.V1_UP	191	7	3.71339e-06	5.16818e-05
DUTERTRE_ESTRADIOL_RESPONSE_24HR_DN	505	18	1.02059e-13	4.38759e-11			PTEN_DN.V1_UP	191	7	3.71339e-06	5.16818e-05
DELYS_THYROID_CANCER_UP	443	17	1.64363e-13	5.97902e-11			IL15_UP.V1_UP	192	7	3.8386e-06	5.16818e-05
MARTINEZ_RB1_AND_TP53_TARGETS_UP	601	19	1.58065e-13	5.97902e-11			EGFR_UP.V1_UP	193	7	3.9673e-06	5.16818e-05
KATSANOU_ELAVL1_TARGETS_DN	148	12	1.7982e-13	6.07405e-11			PRC2_EZH2_UP.V1_DN	194	7	4.09958e-06	5.16818e-05
BOQUEST_STEM_CELL_UP	260	14	3.23744e-13	1.02066e-10			HOXA9_DN.V1_DN	195	7	4.23551e-06	5.16818e-05
PHONG_TNF_RESPONSE_NOT_VIA_P38	337	15	6.16604e-13	1.82245e-10			MEK_UP.V1_UP	196	7	4.37518e-06	5.16818e-05
CHICAS_RB1_TARGETS_CONFLUENT	567	18	6.70495e-13	1.86516e-10			STK33_SKM_UP	290	8	5.68313e-06	6.3183e-05
NAGASHIMA_NRG1_SIGNALING_UP	176	12	1.23106e-12	3.21017e-10			KRAS.LUNG.BREAST_UP.V1_UP	145	6	9.65542e-06	0.000101382
SCHAEFFER_PROSTATE_DEVELOPMENT_48HR_DN	428	16	1.28977e-12	3.21017e-10			RELA_DN.V1_UP	149	6	1.12074e-05	0.000111484
MARTINEZ_TP53_TARGETS_UP	602	18	1.76408e-12	4.17117e-10			ATF2_UP.V1_DN	187	6	3.85718e-05	0.000364504
PHONG_TNF_TARGETS_UP	63	9	1.90702e-12	4.29443e-10			CORDENONSI_YAP_CONSERVED_SIGNATURE	57	4	4.49502e-05	0.000390292
GROSS_HYPOXIA_VIA_ELK3_AND_HIF1A_UP	142	11	2.99973e-12	6.44805e-10			E2F1_UP.V1_DN	193	6	4.57395e-05	0.000390292
NUYTTEN_EZH2_TARGETS_UP	1037	22	3.84379e-12	7.90316e-10			KRAS.600.LUNG.BREAST_UP.V1_UP	288	7	4.85168e-05	0.000390292
LINDGREN_BLADDER_CANCER_CLUSTER_2B	392	15	4.89004e-12	9.63542e-10			KRAS.600_UP.V1_DN	289	7	4.95609e-05	0.000390292
LIM_MAMMARY_STEM_CELL_UP	489	16	8.87632e-12	1.67905e-09			STK33_UP	293	7	5.39232e-05	0.000400255
SEKI_INFLAMMATORY_RESPONSE_LPS_UP	77	9	9.92169e-12	1.8046e-09			STK33_NOMO_UP	294	7	5.50615e-05	0.000400255
BUYTAERT_PHOTODYNAMIC_THERAPY_STRESS_UP	811	19	2.47436e-11	4.3338e-09			PTEN_DN.V2_UP	143	5	0.000117947	0.000825631
OSWALD_HEMATOPOIETIC_STEM_CELL_IN_COLLAGEN_GEL_UP	233	12	2.75496e-11	4.65294e-09			PKCA_DN.V1_DN	167	5	0.000237491	0.00160306
MARTINEZ_RB1_TARGETS_DN	543	16	3.99178e-11	6.50935e-09			CAHOY_ASTROGLIAL	100	4	0.00035619	0.00206658
PLASARI_TGFB1_TARGETS_10HR_DN	244	12	4.58401e-11	7.22592e-09			AKT_UP_MTOR_DN.V1_DN	183	5	0.000357522	0.00206658
ONDER_CDH1_TARGETS_2_UP	256	12	7.78086e-11	1.18696e-08			AKT_UP_MTOR_DN.V1_UP	184	5	0.000366305	0.00206658
WINZEN_DEGRADED_VIA_KHSRP	100	9	8.6455e-11	1.27764e-08			STK33_SKM_DN	288	6	0.000380824	0.00206658
IGLESIAS_E2F_TARGETS_UP	151	10	1.28131e-10	1.83615e-08			ESC_V6.5_UP_LATE.V1_DN	186	5	0.000384359	0.00206658
WESTON_VEGFA_TARGETS	108	9	1.63903e-10	2.2797e-08			AKT_UP.V1_DN	187	5	0.000393634	0.00206658
SCHUETZ_BREAST_CANCER_DUCTAL_INVASIVE_UP	351	13	2.01141e-10	2.64221e-08			ATF2_S_UP.V1_DN	187	5	0.000393634	0.00206658
ZWANG_CLASS_1_TRANSIENTLY_INDUCED_BY_EGF	516	15	2.0098e-10	2.64221e-08			PTEN_DN.V1_DN	187	5	0.000393634	0.00206658
PHONG_TNF_RESPONSE_VIA_P38_PARTIAL	160	10	2.18775e-10	2.79618e-08			JNK_DN.V1_DN	191	5	0.000432435	0.0021821
WANG_MLL_TARGETS	289	12	2.94732e-10	3.66786e-08			KRAS.DF.V1_DN	194	5	0.000463377	0.0021821
HELLEBREKERS_SILENCED_DURING_TUMOR_ANGIOGENESIS	80	8	4.56728e-10	5.53812e-08			LEF1_UP.V1_UP	195	5	0.000474052	0.0021821
SMID_BREAST_CANCER_BASAL_UP	648	16	4.89058e-10	5.78189e-08			VEGF_A_UP.V1_UP	196	5	0.000484912	0.0021821
INGRAM_SHH_TARGETS_UP	127	9	6.3107e-10	7.27886e-08			RAF_UP.V1_UP	196	5	0.000484912	0.0021821
BENPORATH_ES_WITH_H3K27ME3	1118	20	7.29791e-10	8.2171e-08			MTOR_UP.N4.V1_UP	196	5	0.000484912	0.0021821
WU_CELL_MIGRATION	184	10	7.94476e-10	8.73739e-08			RB_DN.V1_DN	126	4	0.000825394	0.0036279
MARTINEZ_RB1_TARGETS_UP	673	16	8.31362e-10	8.93525e-08			CRX_NRL_DN.V1_UP	140	4	0.00120613	0.00518087
MCLACHLAN_DENTAL_CARIES_UP	254	11	1.09119e-09	1.14672e-07			KRAS.KIDNEY_UP.V1_DN	142	4	0.00126904	0.00532998
BLALOCK_ALZHEIMERS_DISEASE_UP	1691	24	1.18821e-09	1.22153e-07			KRAS.AMP.LUNG_UP.V1_UP	144	4	0.00133422	0.00536525
BILD_HRAS_ONCOGENIC_SIGNATURE	261	11	1.43418e-09	1.44303e-07			KRAS.PROSTATE_UP.V1_DN	144	4	0.00133422	0.00536525
NAGASHIMA_EGF_SIGNALING_UP	58	7	1.73014e-09	1.70455e-07			ALK_DN.V1_UP	145	4	0.00136766	0.00538518
THUM_SYSTOLIC_HEART_FAILURE_UP	423	13	1.79267e-09	1.73011e-07			BMI1_DN_MEL18_DN.V1_DN	147	4	0.00143631	0.00554005
WESTON_VEGFA_TARGETS_6HR	59	7	1.93028e-09	1.82566e-07			MEL18_DN.V1_DN	148	4	0.00147152	0.00556233
BENPORATH_EED_TARGETS	1062	19	2.00973e-09	1.86353e-07			CSR_EARLY_UP.V1_UP	164	4	0.00211964	0.00785515

## Sheet: 10.WT v Null primar (down only)
Supplemental Data Set 2
Top 50 GSEA outputs, probed with genes down-regulated in WT v CIZ1 Null primary cells
Search set 144 genes
Curated gene sets				q<0.0005 in green			Ongogenic signatures				q<0.0005 in green
Set_name	Set_size	Overlap_size	p-value	q-value(BH 0.1)			Set_name	Set_size	Overlap_size	p-value	q-value(BH 0.1)
PLASARI_TGFB1_TARGETS_10HR_UP	199	41	9.25e-61	4.37e-57			TGFB_UP.V1_UP	192	18	3.41e-21	6.44e-19
NAGASHIMA_NRG1_SIGNALING_UP	176	26	5.21e-35	1.23e-31			MEL18_DN.V1_UP	141	12	4.91e-14	3.16e-12
NAGASHIMA_EGF_SIGNALING_UP	58	19	1.35e-31	2.13e-28			IL2_UP.V1_UP	192	13	6.58e-14	3.16e-12
PLASARI_TGFB1_TARGETS_1HR_UP	34	15	9.17e-27	1.08e-23			BMI1_DN_MEL18_DN.V1_UP	145	12	6.7e-14	3.16e-12
PASINI_SUZ12_TARGETS_DN	315	23	1.6e-24	1.51e-21			STK33_SKM_UP	290	14	5.53e-13	1.78e-11
KIM_WT1_TARGETS_UP	214	20	2.02e-23	1.6e-20			STK33_UP	293	14	6.32e-13	1.78e-11
PHONG_TNF_TARGETS_UP	63	15	2.36e-23	1.6e-20			STK33_NOMO_UP	294	14	6.6e-13	1.78e-11
BILD_HRAS_ONCOGENIC_SIGNATURE	261	21	2.79e-23	1.65e-20			EGFR_UP.V1_UP	193	12	1.61e-12	3.81e-11
BOQUEST_STEM_CELL_CULTURED_VS_FRESH_UP	425	24	4.56e-23	2.39e-20			BMI1_DN.V1_UP	147	11	2.13e-12	4.48e-11
PHONG_TNF_RESPONSE_VIA_P38_PARTIAL	160	18	1.64e-22	7.73e-20			AKT_UP_MTOR_DN.V1_UP	184	11	2.11e-11	3.98e-10
WONG_ADULT_TISSUE_STEM_MODULE	721	27	1.98e-21	8.53e-19			IL15_UP.V1_UP	192	11	3.25e-11	5.59e-10
PEDERSEN_METASTASIS_BY_ERBB2_ISOFORM_1	46	13	3.13e-21	1.23e-18			LEF1_UP.V1_UP	195	11	3.81e-11	6e-10
BURTON_ADIPOGENESIS_PEAK_AT_2HR	51	13	1e-20	3.65e-18			KRAS.600.LUNG.BREAST_UP.V1_UP	288	12	1.36e-10	1.98e-09
GROSS_HYPOXIA_VIA_ELK3_AND_HIF1A_UP	142	16	3.9e-20	1.32e-17			SNF5_DN.V1_DN	164	10	1.48e-10	1.99e-09
BRUINS_UVC_RESPONSE_VIA_TP53_GROUP_B	549	23	2.25e-19	7.09e-17			ESC_V6.5_UP_EARLY.V1_DN	172	10	2.29e-10	2.89e-09
MEISSNER_BRAIN_HCP_WITH_H3K4ME3_AND_H3K27ME3	1069	29	2.72e-19	8.03e-17			ESC_J1_UP_LATE.V1_UP	191	10	6.05e-10	7.14e-09
NABA_MATRISOME	1028	28	1.1e-18	3.06e-16			CORDENONSI_YAP_CONSERVED_SIGNATURE	57	7	9.96e-10	1.11e-08
BERENJENO_TRANSFORMED_BY_RHOA_UP	536	21	3.37e-17	8.86e-15			KRAS.LUNG.BREAST_UP.V1_UP	145	9	1.09e-09	1.14e-08
LIM_MAMMARY_STEM_CELL_UP	489	20	9.16e-17	2.28e-14			CSR_EARLY_UP.V1_UP	164	9	3.03e-09	3.02e-08
NUYTTEN_EZH2_TARGETS_UP	1037	26	1.51e-16	3.56e-14			ATF2_UP.V1_DN	187	9	9.03e-09	8.53e-08
DUTERTRE_ESTRADIOL_RESPONSE_24HR_DN	505	20	1.65e-16	3.72e-14			RPS14_DN.V1_UP	192	9	1.12e-08	1.01e-07
GALINDO_IMMUNE_RESPONSE_TO_ENTEROTOXIN	85	12	1.83e-16	3.92e-14			PRC2_EZH2_UP.V1_DN	194	9	1.22e-08	1.05e-07
GESERICK_TERT_TARGETS_DN	21	9	2.01e-16	4.13e-14			MEK_UP.V1_UP	196	9	1.33e-08	1.1e-07
KIM_WT1_TARGETS_8HR_UP	164	14	3.39e-16	6.68e-14			RELA_DN.V1_UP	149	8	2.76e-08	2.17e-07
PHONG_TNF_RESPONSE_NOT_VIA_P38	337	17	7.93e-16	1.5e-13			ATF2_S_UP.V1_DN	187	8	1.47e-07	1.11e-06
WINZEN_DEGRADED_VIA_KHSRP	100	12	1.09e-15	1.98e-13			P53_DN.V1_UP	194	8	1.93e-07	1.4e-06
OSWALD_HEMATOPOIETIC_STEM_CELL_IN_COLLAGEN_GEL_UP	233	15	1.45e-15	2.54e-13			PTEN_DN.V2_UP	143	7	3.81e-07	2.67e-06
ENK_UV_RESPONSE_EPIDERMIS_DN	508	19	2.68e-15	4.53e-13			CAHOY_ASTROGLIAL	100	6	8.61e-07	5.81e-06
SEKI_INFLAMMATORY_RESPONSE_LPS_UP	77	11	3.03e-15	4.95e-13			PTEN_DN.V1_UP	191	7	2.44e-06	1.59e-05
DELYS_THYROID_CANCER_UP	443	18	3.87e-15	6.1e-13			RAF_UP.V1_DN	194	7	2.7e-06	1.7e-05
DANG_REGULATED_BY_MYC_DN	253	15	4.55e-15	6.95e-13			STK33_SKM_DN	288	8	3.39e-06	2.07e-05
SMIRNOV_CIRCULATING_ENDOTHELIOCYTES_IN_CANCER_UP	158	13	6.27e-15	9.26e-13			RB_P130_DN.V1_UP	133	6	4.18e-06	2.47e-05
AMIT_SERUM_RESPONSE_60_MCF10A	57	10	8.91e-15	1.28e-12			AKT_UP.V1_UP	172	6	1.72e-05	9.84e-05
WEST_ADRENOCORTICAL_TUMOR_DN	546	19	9.38e-15	1.29e-12			ESC_J1_UP_EARLY.V1_DN	179	6	2.13e-05	0.000118664
HAN_SATB1_TARGETS_UP	395	17	9.57e-15	1.29e-12			KRAS.600_UP.V1_UP	287	7	3.18e-05	0.000168756
GERY_CEBP_TARGETS	126	12	1.41e-14	1.85e-12			E2F1_UP.V1_DN	193	6	3.21e-05	0.000168756
LIU_PROSTATE_CANCER_DN	481	18	1.5e-14	1.92e-12			HOXA9_DN.V1_DN	195	6	3.4e-05	0.000173632
ZWANG_CLASS_3_TRANSIENTLY_INDUCED_BY_EGF	222	14	1.73e-14	2.16e-12			RAF_UP.V1_UP	196	6	3.49e-05	0.000173814
HAHTOLA_MYCOSIS_FUNGOIDES_CD4_UP	64	10	2.53e-14	3.06e-12			KRAS.LUNG_UP.V1_UP	141	5	8.22e-05	0.000398545
FULCHER_INFLAMMATORY_RESPONSE_LECTIN_VS_LPS_UP	579	19	2.59e-14	3.06e-12			KRAS.KIDNEY_UP.V1_DN	142	5	8.49e-05	0.000401304
AMIT_SERUM_RESPONSE_120_MCF10A	65	10	2.92e-14	3.36e-12			PDGF_UP.V1_UP	146	5	9.64e-05	0.000444319
AMIT_EGF_RESPONSE_40_HELA	42	9	4.05e-14	4.57e-12			PDGF_ERK_DN.V1_DN	149	5	0.000105729	0.000475782
WINTER_HYPOXIA_METAGENE	242	14	5.31e-14	5.84e-12			PKCA_DN.V1_DN	167	5	0.000177247	0.000779061
LABBE_TARGETS_OF_TGFB1_AND_WNT3A_UP	111	11	1.22e-13	1.31e-11			TBK1.DF_UP	290	6	0.000281825	0.00121057
GROSS_HYPOXIA_VIA_ELK3_DN	156	12	1.51e-13	1.59e-11			CYCLIN_D1_KE_.V1_UP	190	5	0.00031646	0.00130278
SMID_BREAST_CANCER_BASAL_UP	648	19	1.79e-13	1.84e-11			ERB2_UP.V1_UP	191	5	0.000323971	0.00130278
ZHOU_INFLAMMATORY_RESPONSE_LIVE_UP	485	17	2.34e-13	2.35e-11			PRC2_SUZ12_UP.V1_DN	191	5	0.000323971	0.00130278
FOSTER_TOLERANT_MACROPHAGE_DN	409	16	2.47e-13	2.44e-11			VEGF_A_UP.V1_UP	196	5	0.000363573	0.00143157
BERENJENO_TRANSFORMED_BY_RHOA_FOREVER_DN	31	8	2.99e-13	2.89e-11			ERB2_UP.V1_DN	197	5	0.000371914	0.00143453
BURTON_ADIPOGENESIS_1	33	8	4.62e-13	4.37e-11			RB_DN.V1_DN	126	4	0.000652399	0.00246607

[truncated: 1 more sheets: 11.WT v Null primary (up only)]
