# Supplementary material for: Maintenance of epigenetic landscape requires CIZ1 and is corrupted in differentiated fibroblasts in long-term culture
Source: Nat Commun. 2019 Jan 28;10:460. doi: 10.1038/s41467-018-08072-2 (PMC6484225; doi:10.1038/s41467-018-08072-2)
Supplement: Supplementary file 5 — Supplementary Data 3 [file 41467_2018_8072_MOESM5_ESM.xlsx]

## Sheet: Primary
Supplementary Data Set 3							http://cole-trapnell-lab.github.io/cufflinks/cuffdiff/
All transcription units mapped to Mus_musculus C57BL/6 primary assembly GRCm38							FPKM	Fragments per Kb per million reads
							gene_id	Unique identifier describing the transcript being tested
65530 transcription units identified							gene	Non-annotated genes are indicated with a hyphen.
							Gm	predicted genes
Primary Cells							p_value	The uncorrected p-value of the test statistic
							q_value	The FDR-adjusted p-value of the test statistic after after Benjamini-Hochberg correction
								Cuffdiff calculated gene expression value from triplicate analysis
gene_id	gene	WT_E14.4_FPKM	WT_E13.1_FPKM	WT_E13.8_FPKM	CIZ1Null_E14.2_FPKM	CIZ1Null_E13.15_FPKM	CIZ1Null_E13.17_FPKM	WT	CIZ1 Null	log2(fold_change)	p_value	q_value
XLOC_000001	4933401J01Rik	0	0	0	0	0	0	0	0	0	1	1
XLOC_000002	Gm26206	0	0	0	0	0	0	0	0	0	1	1
XLOC_000003	Gm18956	0	0	0	0	0	0	0	0	0	1	1
XLOC_000004	Gm1992	0	0	0	0	0	0	0	0	0	1	1
XLOC_000005	Gm7341	0	0	0	0	0	0	0	0	0	1	1
XLOC_000006	Gm10568	0	0	0	0	0	0	0	0	0	1	1
XLOC_000007	Gm38385	0	0	0	0	0	0	0	0	0	1	1
XLOC_000008	Sox17	0	0	0	0.0144544	0	0	0	0	0	1	1
XLOC_000009	Gm37587	0	0	0	0	0	0	0	0	0	1	1
XLOC_000010	Gm7357	0	0	0	0	0	0	0	0	0	1	1
XLOC_000011	Gm22307	0	0	0	0	0	0	0	0	0	1	1
XLOC_000012	Gm7369	0	0	0	0	0	0	0	0	0	1	1
XLOC_000013	Gm6123	0.180349	0	0	0.0680954	0.225468	0.188	8.52458e-06	0.0677735	12.9568	1	1
XLOC_000014	Mrpl15	3.48651	2.38679	2.4556	2.66023	2.8621	2.70373	0.168655	0.15457	-0.125809	1	1
XLOC_000015	-	0	0	0	0	0.512848	0	0	0.131546	inf	1	1
XLOC_000016	Gm37988,Lypla1,Tcea1	89.2568	84.8018	80.9767	84.2377	82.6077	78.1273	78.6511	77.3062	-0.0248825	0.90005	0.998683
XLOC_000017	Gm37277	0.18389	0.0378521	0.0866947	0.0920669	0.101919	0	0.149156	0.0523391	-1.51086	1	1
XLOC_000018	Gm16041	0	0	0	0	0	0	0	0	0	1	1
XLOC_000019	Gm17101	0	0	0	0	0	0	0	0	0	1	1
XLOC_000020	Atp6v1h	53.6762	55.3803	52.0913	49.4954	40.9279	52.6195	44.4255	40.0489	-0.149626	0.41625	0.998683
XLOC_000021	Gm37567	0	0	0	0	0	0	0	0	0	1	1
XLOC_000022	Gm38264	0	0	0	0	0	0	0	0	0	1	1
XLOC_000023	Oprk1	0	0	0	0	0	0	0	0	0	1	1
XLOC_000024	Rb1cc1	43.1057	32.7906	25.0857	32.8026	26.8373	20.335	31.5301	25.475	-0.307645	0.25275	0.998683
XLOC_000025	-	0	2.07135	0.581915	0	0	0	1.32693	0	#NAME?	5e-05	0.00579682
XLOC_000026	Fam150a	7.6015	15.4679	6.04056	7.57047	3.17454	3.3618	10.249	5.22383	-0.972298	0.0055	0.18038
XLOC_000027	Gm2147	0.353974	0.112102	0	0	0.445914	0	0.274403	0.152575	-0.846778	1	1
XLOC_000028	St18	0	0.316213	0	0.100353	0	0	0.0802886	0.0249915	-1.68376	1	1
XLOC_000029	Gm7449	0	0	0	0	0	0	0	0	0	1	1
XLOC_000030	Gm37108	1.82293	0.577993	0.657492	0.980942	2.60381	1.54177	0.0391451	0	#NAME?	1	1
XLOC_000031	Gm37275	0	0	0	0	0	0	0	0	0	1	1
XLOC_000032	Gm37225	0	0	0	0	0	0	0	0	0	1	1
XLOC_000033	Gm37489	0	0	0	0	0	0	0	0	0	1	1
XLOC_000034	Gm5694	0	0	0	0	0	0	0	0	0	1	1
XLOC_000035	Pcmtd1	5.38888	6.77861	6.86874	6.58735	5.61615	8.82591	7.98595	7.8929	-0.0169082	0.93075	0.998683
XLOC_000036	Gm38372	0.164877	0.201852	0.275098	0.153585	0.0853667	0.0425192	0.289032	0.13861	-1.0602	1	1
XLOC_000037	Gm9826	1.42866	2.25463	1.77096	3.06373	2.49642	2.67309	0.804644	1.18785	0.561932	0.63415	0.998683
XLOC_000038	Gm23274	0	0	0	0	0	0	0	0	0	1	1
XLOC_000039	Gm19002	0	0	0	0	0	0	0	0	0	1	1
XLOC_000040	Gm18984	0	0	0	0	0	0	0	0	0	1	1
XLOC_000041	Gm30414	0	0	0	0	0	0	0	0	0	1	1
XLOC_000042	Gm37791	0	0	0	0	0	0	0	0	0	1	1
XLOC_000043	Gm7470	0	0	0	0	0	0	0	0	0	1	1
XLOC_000044	Rps2-ps2	0	0	0	0	0	0	0	0	0	1	1
XLOC_000045	Gm24276,Gm36964	0	0	0	0	0	0	0.094725	0	#NAME?	1	1
XLOC_000046	Gm7445	0	0	0	0	0	0	0	0	0	1	1
XLOC_000047	Gm37143	0	0	0	0	0	0	0	0	0	1	1
XLOC_000048	Gm7512	0	0	0	0	0	0	0	0	0	1	1
XLOC_000049	Gm24765	0	0	0	0	0	0	0	0	0	1	1
XLOC_000050	Gm18300	0	0	0	0	0	0	0	0	0	1	1
XLOC_000051	Rrs1	42.1743	34.0608	32.6475	37.8403	38.3991	27.0121	55.7292	52.2091	-0.0941322	0.5776	0.998683
XLOC_000052	Adhfe1	0.216087	0.0531676	0.304643	0.0323535	0.0717446	0.208694	0.174773	0.135802	-0.363977	1	1
XLOC_000053	Gm6161	0.0869029	0	0.431986	0.131168	0	0	0.229438	0.0326605	-2.81249	1	1
XLOC_000054	3110035E14Rik	0	0.0158124	0	0	0	0.0177583	0.00217228	0.0137522	2.66238	1	1
XLOC_000055	Mybl1	1.68662	1.64747	1.63075	1.02234	0.961073	1.14274	0.029577	0.0307869	0.0578444	1	1
XLOC_000056	Mybl1,Vcpip1	3.67421	3.03577	3.47059	3.39138	3.42994	3.15466	2.44421	2.32331	-0.0731858	0.89255	0.998683
XLOC_000057	1700034P13Rik	5.34917	4.48346	5.60694	5.66068	4.78888	2.9469	5.04989	4.04287	-0.320872	0.3729	0.998683
XLOC_000058	Sgk3	1.49173	1.61535	1.19484	1.75831	2.2753	0.815625	1.43863	1.75002	0.282681	0.3782	0.998683
XLOC_000059	-	0	0	0	0	0	0	0	0	0	1	1
XLOC_000060	Mcmdc2	1.04205	0.743416	0.784242	0.952173	1.3205	0.35803	0.980817	1.11062	0.179305	0.749	0.998683
XLOC_000061	E330040D14Rik	0.066899	0	0	0	0	0	0.0309337	0.0410617	0.408615	1	1
XLOC_000062	Gm15818	0	0	0	0	0	0	0	0	0	1	1
XLOC_000063	Cspp1	3.13178	5.94524	3.83361	8.14566	4.07876	5.22956	3.93278	5.23098	0.411532	0.3243	0.998683
XLOC_000064	Arfgef1	3.79063	4.46565	4.21233	4.62666	3.8911	5.28316	0.22636	0.330531	0.546169	1	1
XLOC_000065	Gm26348	0	0	0	0	0	0	0	0	0	1	1
XLOC_000066	-	0.434617	0	0	0	0	0	0.111278	0	#NAME?	1	1
XLOC_000067	-	0.0612967	0.0378521	0.216737	0.1381	0.101919	0.212062	0.220949	0.425758	0.94632	1	1
XLOC_000068	-	0.0633159	0.0331385	0.0380557	0.0336291	0.0673705	0.0496758	0.0791916	0.0676966	-0.226263	1	1
XLOC_000069	Cpa6	2.38556	2.91015	3.01973	2.91298	3.17822	4.49502	0.448771	0.268472	-0.74121	1	1
XLOC_000070	Gm15603	0	0	0	0	0	0	0	0	0	1	1
XLOC_000071	Cpa6	12.6021	5.60036	6.93841	10.0038	1.72628	2.25521	4.74192	1.86197	-1.34864	0.61005	0.998683
XLOC_000072	Gm5522	0	0	0	0	0	0	0	0	0	1	1
XLOC_000073	-	0	0	0	0	0	0	0	0	0	1	1
XLOC_000074	Gm28659	0	0	0	0	0	0	0	0	0	1	1
XLOC_000075	Gm22963	0	0	0	0	0	0	0	0	0	1	1
XLOC_000076	Prex2	0.509512	0.14503	0.321588	0.218056	0.117325	0.107105	0.298022	0.270875	-0.13779	1	1
XLOC_000077	A830018L16Rik	0	0.0349426	0	0.0699783	0.0194159	0	0.0129998	0.0433275	1.7368	1	1
XLOC_000078	Gm38178	0	0	0	0	0	0	0	0	0	1	1
XLOC_000079	Gm38069	0	0	0	0	0	0	0	0	0	1	1
XLOC_000080	Gm7560	0	0	0	0	0	0	0	0	0	1	1
XLOC_000081	Gm22633	0	0	0	0	0	0	0	0	0	1	1
XLOC_000082	Mir6341	0	0	0	0	0	0	0	0	0	1	1
XLOC_000083	Gm2383	0.128612	0	0	0.195686	0.107553	0	0.0534419	0.125072	1.22671	1	1
XLOC_000084	Gm6216	0	0	0	0	0	0	0	0	0	1	1
XLOC_000085	Gm17644	0	0	0	0	0	0	0	0	0	1	1
XLOC_000086	Sulf1	22.6871	50.4848	37.9819	35.0142	28.6767	34.204	38.724	34.2433	-0.177409	0.2969	0.998683
XLOC_000087	Slco5a1	0.118904	0.136304	0.198208	0.188089	0.307666	0.0919113	0.0572297	0.100511	0.812519	1	1
XLOC_000088	Gm5250	0	0	0	0	0	0	0	0	0	1	1
XLOC_000089	Gm29283	0	0	0	0	0	0	0	0	0	1	1
XLOC_000090	Ncoa2	1.2717	1.80442	1.93479	2.45998	2.0772	2.4282	0.0619615	0.0324786	-0.931881	1	1
XLOC_000091	Ncoa2	3.00005	2.38319	2.83594	1.5065	2.36943	0.74692	1.3225	0.124567	-3.40828	0.2219	0.998683
XLOC_000092	Gm27881	0	0	0	0	0	0	0	0	0	1	1
XLOC_000093	-	0	0	0	0	0	0	0	0	0	1	1
XLOC_000094	Gm29570	0	0	0	0	0	0	0	0	0	1	1
XLOC_000095	Tram1	5.90159	8.11408	7.27706	7.32113	7.30684	8.97683	0.148569	0.113829	-0.384266	1	1
XLOC_000096	-	0	0	0	0	0	0	0	0	0	1	1
XLOC_000097	-	0.107329	0.157708	0.150824	0.0319984	0.035568	0.147638	0.0596237	0.0383274	-0.637507	1	1
XLOC_000098	-	0	0.147365	0.337191	0.119422	0	0	0.17552	0.0784812	-1.16121	1	1
XLOC_000099	Lactb2	1.50232	2.14859	2.10866	1.90936	2.14741	1.21714	0.599339	0.565917	-0.0827804	0.9091	0.998683
XLOC_000100	Xkr9	0	0	0	0	0	0	0	0	0	1	1
XLOC_000101	Gm25491	0	0	0	0	0	0	0	0	0	1	1
XLOC_000102	Eya1	1.541	0.655709	0.445501	0.709227	0.557377	0.51775	0.634408	0.240328	-1.40041	0.54105	0.998683
XLOC_000103	Gm22616	0	0	0	0	0	0	0	0	0	1	1
XLOC_000104	Eya1	2.20811	0.973309	0	0.293383	3.77054	0.800998	0.756817	1.45246	0.940482	0.7298	0.998683
XLOC_000105	Gm9947	0	0	0	0	0	0	0	0	0	1	1
XLOC_000106	Gm37412	0	0	0	0	0	0	0	0	0	1	1
XLOC_000107	Rpl5-ps1	1.57731	0.703557	0.883787	0.427239	1.22311	1.5713	1.70309	1.61911	-0.072949	0.88045	0.998683
XLOC_000108	Gm10566	0	2.18945	1.62744	3.94246	5.54488	0.79348	1.73769	4.36705	1.32949	0.12415	0.998683
XLOC_000109	Kcnb2	0.167883	0.0256473	0.0588416	0.156333	0.104165	0.0858668	0.135403	0.163235	0.269691	1	1
XLOC_000110	Gm38116	0	0	0	0	0	0	0	0	0	1	1
XLOC_000111	Gm37138	0	0	0	0	0	0	0	0	0	1	1
XLOC_000112	Gm25168	0	0	0	0	0	0	0	0	0	1	1
XLOC_000113	Gm28669	0	0	0	0	0	0	0	0	0	1	1
XLOC_000114	Terf1	9.08591	13.3445	10.3132	8.25243	16.3242	11.239	9.12979	9.45156	0.0499702	0.8972	0.998683
XLOC_000115	-	0	0.117395	0.134197	0	0	0	0.125052	0.0169402	-2.88401	1	1
XLOC_000116	Gm37509	0.0265571	0.211604	0.11205	0.0792519	0.0660352	0.0182794	0.0550287	0	#NAME?	1	1
XLOC_000117	Gm23259	0	0	0	0	0	0	0	0	0	1	1
XLOC_000118	Sbspon	1.49298	7.79364	1.22749	1.32124	6.76599	13.0932	4.49822	6.10089	0.439664	0.8024	0.998683
XLOC_000119	Gm7634	0	0	0	0	0	0	0	0	0	1	1
XLOC_000120	-	0	0	0	0	0	1.34158	0	1.25838	inf	5e-05	0.00579682
XLOC_000121	Rdh10	6.18792	7.01458	7.25941	6.58942	8.06736	6.03622	9.13203	9.44777	0.0490382	0.85705	0.998683
XLOC_000122	-	0	0	0	0	0	0	0	0	0	1	1
XLOC_000123	Gm28095	0	0	0	0	0	0	0	0	0	1	1
XLOC_000124	Gm7568	0	0	0	0	0	0	0	0	0	1	1
XLOC_000125	Stau2	2.78279	2.52737	1.83786	2.08306	2.31004	2.25583	0.116112	0.269241	1.21338	1	1
XLOC_000126	Gm38342	0.48208	0.0869375	0.179523	0.0634905	0.141047	0.0585722	0.3444	0.158496	-1.11964	1	1
XLOC_000127	Tceb1	8.78967	8.48354	7.84789	7.01463	7.85437	6.81564	0.260781	0.161501	-0.691296	1	1
XLOC_000128	D030040B21Rik	0	0	0	0	0.101005	0.0209749	0	0.036767	inf	1	1
XLOC_000129	Tmem70	53.9934	46.6019	38.3548	39.5587	43.1039	30.5096	62.601	50.6397	-0.305918	0.2514	0.998683
XLOC_000130	Ly96	5.95157	7.09017	8.27326	6.31506	3.53473	2.78694	6.0076	3.81056	-0.656786	0.1145	0.994811
XLOC_000131	-	0	0	0.0456346	0.0484668	0.10727	0.357189	0.0115025	0.143872	3.64476	1	1
XLOC_000132	Gm28376	0	0	0	0	0	0	0	0	0	1	1
XLOC_000133	4921511E07Rik	0	0	0	0	0	0	0	0	0	1	1
XLOC_000134	Jph1	1.6108	0.878123	0.973967	0.723714	0.76421	0.857813	0.194965	0.269442	0.466756	1	1
XLOC_000135	Gm28783	0	0	0	0	0	0	0	0	0	1	1
XLOC_000136	Gdap1	0	0.180352	0.0635162	0.275903	0.0181297	0.0150516	0.13296	0.121674	-0.127969	1	1
XLOC_000137	Gm28784	0	0	0	0	0	0	0	0	0	1	1
XLOC_000138	Gm5251	0	0	0.207325	0	0	0	0.0522091	0	#NAME?	1	1
XLOC_000139	Rbm6-ps1	0	3.20363	1.77623	3.79476	5.76816	5.13	3.78125	5.41123	0.517092	0.7504	0.998683
XLOC_000140	Gm25166	0	0	0	0	0	0	0	0	0	1	1
XLOC_000141	Pi15	3.71381	1.77783	5.87145	3.65913	2.96939	1.36441	3.84255	2.83517	-0.438631	0.2832	0.998683
XLOC_000142	Crispld1	0.392083	0.0331361	0.33253	0.470283	0.347634	0.395013	0.210815	0.395134	0.906365	1	1
XLOC_000143	Gm7690	0	0	0	0	0	0	0	0	0	1	1
XLOC_000144	Gm17969	0	0	0	0	0	0	0	0	0	1	1
XLOC_000145	Gm29006	0	0	0	0	0	0	0	0	0	1	1
XLOC_000146	-	0	0	0	0	0	0	0	0	0	1	1
XLOC_000147	Gm5252	0	0	0	0	0	0	0	0	0	1	1
XLOC_000148	Gm28343	0	0	0	0	0	0	0	0	0	1	1
XLOC_000149	Gm28344	0	0	0	0	0	0	0	0	0	1	1
XLOC_000150	Tfap2d	0	0	0	0	0	0	0	0	0	1	1
XLOC_000151	Tfap2b	0.189395	0.221549	0.0983685	0.541505	0.261961	0.3468	0.418559	0.868249	1.05268	0.19965	0.998683
XLOC_000152	Gm28340	0	0	0	0	0	0	0	0	0	1	1
XLOC_000153	Gm4849	0.230958	0.0946143	0.108483	0.0287829	0	0	0.158349	0.109744	-0.52897	1	1
XLOC_000154	Gm38382	0	0	0	0	0	0	0	0	0	1	1
XLOC_000155	4930486I03Rik	0	0	0	0	0	0	0	0	0	1	1
XLOC_000156	Gm28653,Mir206	0	0	0	0	0.0386289	0	0	0.0099207	inf	1	1
XLOC_000157	Il17a	0	0	0	0	0	0	0	0	0	1	1
XLOC_000158	Il17f	0	0	0	0	0	0	0.0213121	0	#NAME?	1	1
XLOC_000159	Il17f,Mcm3	4.64287	4.75359	4.57957	5.39353	7.27707	5.95323	0.266553	0.172266	-0.629788	1	1
XLOC_000160	Gm20587	0	0	0	0	0	0	0	0	0	1	1
XLOC_000161	Gm28065	0	0	0	0	0	0	0	0	0	1	1
XLOC_000162	Paqr8	1.98162	1.79792	1.7557	1.57181	2.16378	1.28477	2.81117	2.32685	-0.272797	0.4123	0.998683
XLOC_000163	Gm28064	0	0	0	0	0	0	0	0	0	1	1
XLOC_000164	Efhc1	0.2023	0.804567	0.279528	0.519644	0.349269	1.50101	0.512872	0.81201	0.6629	0.16835	0.998683
XLOC_000165	Tram2	4.53296	6.7038	6.63039	6.58924	5.64556	6.82681	0.334746	0.380511	0.184873	1	1
XLOC_000166	Gm28287	0	0	0	0	0	0	0	0	0	1	1
XLOC_000167	Gm2693	0	0	0	0	0	0	0	0	0	1	1
XLOC_000168	Tmem14a	3.20472	3.09272	2.12729	2.46243	1.8556	2.88195	2.66704	2.70761	0.0217832	0.9584	0.998683
XLOC_000169	Gm38224	0	0	0	0	0	0	0	0	0	1	1
XLOC_000170	Gsta3	0.225329	0.0772164	0.0997185	0	0.562367	0.201535	0.083863	0.244653	1.54463	1	1
XLOC_000171	Gm7094	0	0	0.342658	0	0	0	0.0862137	0	#NAME?	1	1
XLOC_000172	-	0	0	0	0	0	0	0	0	0	1	1
XLOC_000173	-	0	0	0.409793	0	0	0	0.103056	0	#NAME?	1	1
XLOC_000174	Gm4956	0	0	0	0	0	0	0	0	0	1	1
XLOC_000175	-	0	0	0	0	0	0	0	0	0	1	1
XLOC_000176	-	0	0	0	0	0	0	0	0	0	1	1
XLOC_000177	-	0	0	0	0	0	0	0	0	0	1	1
XLOC_000178	Khdc1a	0	0	0	0	0	0	0	0	0	1	1
XLOC_000179	Gm16329	0	0	0	0	0	0	0	0	0	1	1
XLOC_000180	Gm16327	0	0	0	0	0	0	0	0	0	1	1
XLOC_000181	Khdc1c	0	0	0	0	0	0	0	0	0	1	1
XLOC_000182	Gm2709	0	0	0	0	0	0	0	0	0	1	1
XLOC_000183	Gm16533	0	0	0	0	0	0	0	0	0	1	1
XLOC_000184	Khdc1b	0	0	0	0	0	0	0	0	0	1	1
XLOC_000185	Gm16328	0	0	0	0	0	0	0	0	0	1	1
XLOC_000186	Kcnq5	0.226725	0.394736	0.134707	0.155868	0.202215	0.0479517	0.1644	0.186307	0.180471	1	1
XLOC_000187	Gm26580	0.041548	0.0766428	0	0.0310852	0	0	0.034174	0.0696505	1.02723	1	1
XLOC_000188	Gm28239	0	0	0	0	0	0	0	0	0	1	1
XLOC_000189	Gm26866	0	0	0	0	0	0	0	0	0	1	1
XLOC_000190	Gm24176	0	0	0	0	0	0	0	0	0	1	1
XLOC_000191	Mir30a	0	0	0	0	0	0	0	0	0	1	1
XLOC_000192	Gm27028	0	0	0	0	0	0	0	0	0	1	1
XLOC_000193	Gm29107	0.509954	0	0	0.833691	0	0	0.358392	0.32086	-0.159596	1	1
XLOC_000194	Ogfrl1	0.695269	0.995736	0.54769	0.757705	0.744314	0.734286	0	0.0119192	inf	1	1
XLOC_000195	Gm7784	0	0	0	0	0	0	0	0	0	1	1
XLOC_000196	Gm28822	0	0	0	0	0	0	0	0	0	1	1
XLOC_000197	B3gat2	3.55241	2.91937	3.23917	3.89056	2.79668	2.96091	0.157901	0.101611	-0.635961	1	1
XLOC_000198	-	0	0	0	0	0	0	0	0	0	1	1
XLOC_000199	Gm26524	0	0.806533	0.301533	0	0	0	0.416392	0	#NAME?	1	1
XLOC_000200	Fam135a	2.90666	1.55177	2.24411	2.43315	1.53839	3.52209	0	0.0610745	inf	1	1
XLOC_000201	Fam135a	1.49315	1.20766	1.5216	1.58993	1.24976	1.0482	0.159992	0.310556	0.95685	1	1
XLOC_000202	Gm37580	0	0	0	0.0452655	0	0	0	0.0112688	inf	1	1
XLOC_000203	Gm26607	0	0	0	0	0	0	0	0	0	1	1
XLOC_000204	Col9a1	0	0	0	0	0	0.0189838	0	0.0196015	inf	1	1
XLOC_000205	Lmbrd1	14.2238	20.7947	13.46	17.5396	17.9753	9.341	12.5879	12.1852	-0.0469127	0.85765	0.998683
XLOC_000206	Gm9443	0	0	0	0	0	0	0	0	0	1	1
XLOC_000207	-	1.96001	2.55062	3.00862	3.62922	2.92985	1.17642	9.70009e-05	6.43001e-05	-0.593176	1	1
XLOC_000208	Gm15702	0	0	0	0	0	0	0	0	0	1	1
XLOC_000209	Gm25294	0	0	0	0	0	0	0	0	0	1	1
XLOC_000210	Gm9884	0	0	0	0	0	0	0	0	0	1	1
XLOC_000211	Gm19123	0	0	0	0	0	0	0	0	0	1	1
XLOC_000212	Gm24064	0	0	0	0	0	0	0	0	0	1	1
XLOC_000213	-	0	0	0	0	0	0	0	0	0	1	1
XLOC_000214	Gm5524	0	0	0	0	0	0	0	0	0	1	1
XLOC_000215	Gm19028	0	0	0	0	0	0	0	0	0	1	1
XLOC_000216	Gm38089	0	0	0	0	0	0	0	0	0	1	1
XLOC_000217	Gm7846	8.28145	5.60091	8.35871	6.28224	8.59662	10.139	10.9189	10.6872	-0.0309529	0.9415	0.998683
XLOC_000218	Gm6462	0	0	0	0	0	0	0	0	0	1	1
XLOC_000219	Gm18033	0	0	0	0	0	0	0	0	0	1	1
XLOC_000220	Gm22679	0	0	0	0	0	0	0	0	0	1	1
XLOC_000221	Mir6342	0	0	0	0	0	0	0	0	0	1	1
XLOC_000222	Gm5525	0.886221	0.635113	1.40025	2.27119	3.14276	1.36596	1.09511	3.91859	1.83926	0.41635	0.998683
XLOC_000223	Gm5525	85.3797	23.3129	26.7652	9.20511	43.0839	16.6559	75.9804	40.3479	-0.913136	0.32685	0.998683
XLOC_000224	Gm7858	0	0	0	0	0	0	0	0	0	1	1
XLOC_000225	Gm23771	0	0	0	0	0	0	0	0	0	1	1
XLOC_000226	Gm6473	0.251304	0	0	0	0	0.756091	0.0909045	0.210901	1.21414	1	1
XLOC_000227	Phf3	7.95006	9.69547	8.92364	9.20197	8.58484	7.48868	0.176439	0.4448	1.33399	1	1
XLOC_000228	Ptp4a1	4.43397	2.86637	3.0128	3.57	3.49391	1.94973	0.0772383	0.157066	1.02398	1	1
XLOC_000229	Gm28644	0	0	0	0	0	0	0	0	0	1	1
XLOC_000230	Gm29128	0	0	0	0	0	0	0	0	0	1	1
XLOC_000231	Gm7893	0	0	0	0	0	0	0	0	0	1	1
XLOC_000232	Lgsn	0	0	0	0	0	0	0	0	0	1	1
XLOC_000233	Pih1d3	0	0	0	0	0	0	0	0	0	1	1
XLOC_000234	Gm4850	0	0	0	0	0	0	0	0	0	1	1
XLOC_000235	Gm28645	0	0	0	0	0	0	0	0	0	1	1
XLOC_000236	Gm6489	0	0	0	0	0	0	0	0	0	1	1
XLOC_000237	Gm10307	0	0	0	0	0	0	0	0	0	1	1
XLOC_000238	Gm19680	0.478863	0.443427	0.59248	0.269643	0.746353	0.37267	0.634657	0.681015	0.101709	0.86125	0.998683
XLOC_000239	Gm7910	0	0	0	0	0	0	0	0	0	1	1
XLOC_000240	-	0	0	0	0	0	0	0	0	0	1	1
XLOC_000241	Khdrbs2	0	0	0.491382	0	0	0.0177409	0.135772	0.00457956	-4.88984	1	1
XLOC_000242	Gm37999	0	0	0	0	0	0	0	0	0	1	1
XLOC_000243	Gm37110	0	0	0	0	0	0	0	0	0	1	1
XLOC_000244	Gm37911	0	0	0	0	0	0	0	0	0	1	1
XLOC_000245	Gm37792	0	0	0	0	0	0	0	0	0	1	1
XLOC_000246	Gm37426	0	0	0	0	0	0	0	0	0	1	1
XLOC_000247	Gm23024	0	0	0	0	0	0	0	0	0	1	1
XLOC_000248	Gm37724	0	0	0	0	0	0	0	0	0	1	1
XLOC_000249	Gm7114	0	0	0.0349457	0.0741977	0.287831	0.10259	0.0429626	0.171656	1.99836	1	1
XLOC_000250	Gm24901	0	0	0	0	0	0	0	0	0	1	1
XLOC_000251	Gm2987	0	0	0	0	0	0	0	0	0	1	1
XLOC_000252	-	0	0	0	0	0	0	0	0	0	1	1
XLOC_000253	Gm25792	0	0	0	0	0	0	0	0	0	1	1
XLOC_000254	Gm7933	0	0	0	0	0	0	0	0	0	1	1
XLOC_000255	Gm23453	0	0	0	0	0	0	0	0	0	1	1
XLOC_000256	Prim2	3.25531	3.39541	3.20018	3.03991	3.83218	4.06223	0.537475	0.24379	-1.14056	0.69875	0.998683
XLOC_000257	Gm29228	0	0	0	0	0	0	0	0	0	1	1
XLOC_000258	Gm17813	0	0	0	0	0	0	0	0	0	1	1
XLOC_000259	1700001G17Rik	0.116609	0.0728859	0.499438	0.619762	0.487225	0	0.751188	0.60025	-0.323611	0.8636	0.998683
XLOC_000260	Rab23	50.4636	43.8899	40.0246	38.2447	29.3238	28.444	51.3481	40.7033	-0.335166	0.3011	0.998683
XLOC_000261	Gm37905	15.4429	12.0448	11.6693	11.4885	10.8277	8.7816	0.619652	0.494655	-0.325037	0.7933	0.998683
XLOC_000262	Bend6	0.356199	1.14627	0.403683	0.750433	0.533492	1.33289	0.505022	0.425589	-0.246888	0.88495	0.998683
XLOC_000263	Dst	35.995	29.4148	35.8431	29.2309	31.7203	26.0855	31.7559	27.124	-0.227455	0.36325	0.998683
XLOC_000264	Gm37354	0	0	0	0	0	0	0	0	0	1	1
XLOC_000265	Gm38157	0.157509	0	0	0.196817	0	0.181399	0.0539885	0.124366	1.20387	1	1
XLOC_000266	Mir6896	0	0	0	0	0	0	0	0	0	1	1
XLOC_000267	D630036G22Rik	1.78897	1.5057	1.31533	1.42504	1.25849	0.429096	2.45006	1.54647	-0.663834	0.78075	0.998683
XLOC_000268	Gm37385	0	0	0	0	0	0	0	0	0	1	1
XLOC_000269	Gm5266	0	0	0	0	0	0	0	0	0	1	1
XLOC_000270	Gm3052	0.358474	0.694206	0.433866	0.921241	0.595515	0.283038	0.543828	0.79136	0.541184	0.31585	0.998683
XLOC_000271	Gm37233	0.318145	0.382981	0.503547	0.615081	0.406223	0.137285	0.118027	3.16816e-05	-11.8632	1	1
XLOC_000272	Imp4	41.2883	34.7559	37.3511	33.8456	46.4568	37.051	28.2002	29.6042	0.0700978	0.84115	0.998683
XLOC_000273	Ptpn18	0.218771	0.11273	0.529354	1.52097	0	1.0325	0.238395	0.989637	2.05354	0.1584	0.998683
XLOC_000274	4930568A12Rik	0	0	0	0	0	0	0	0	0	1	1
XLOC_000275	-	0.0236493	0	0	0	0	0	0.00608132	0	#NAME?	1	1
XLOC_000276	Prss39	0	0	0	0	0	0	0	0	0	1	1
XLOC_000277	Cfc1	0	0	0	0	0	0	0	0	0	1	1
XLOC_000278	Amer3	0	0	0	0	0	0	0	0	0	1	1
XLOC_000279	Arhgef4	16.5166	14.8066	15.0386	15.5986	14.8217	14.8226	0.712545	0.544547	-0.387926	0.6972	0.998683
XLOC_000280	Gm37224	0	0	0	0	0	0	0	0	0	1	1
XLOC_000281	Gm37845	0	0	0	0	0	0	0	0	0	1	1
XLOC_000282	Gm37127	0	0.0852153	0.0977621	0.0829781	0.161306	0.019138	0.0881572	0.145545	0.723318	1	1
XLOC_000283	Plekhb2	27.1691	36.2401	29.9819	29.7648	27.5384	19.3482	36.9825	31.0075	-0.254229	0.20715	0.998683
XLOC_000284	Gm19430	0	0	0	0	0	0	0	0	0	1	1
XLOC_000285	Gm8009	0	0	0	0	0	0	0	0	0	1	1
XLOC_000286	Gm38027	0	0	0	0	0	0	0	0	0	1	1
XLOC_000287	-	0	0	0	0	0	0	0	0	0	1	1
XLOC_000288	-	0	0	0	0	0	0	0	0	0	1	1
XLOC_000289	-	0	0	0	0	0	0	0	0	0	1	1
XLOC_000290	Gm25634	0	0	0	0	0	0	0	0	0	1	1
XLOC_000291	Gm28415	0	0	0	0	0	0	0	0	0	1	1
XLOC_000292	1110002O04Rik	0	0.94528	0	0	0	0	0.278008	0	#NAME?	1	1
XLOC_000293	Gm8022	0	0	0	0	0	0	0	0	0	1	1
XLOC_000294	4930535G08Rik	0	0	0	0	0	0	0	0	0	1	1
XLOC_000295	Hs6st1	27.5364	19.6235	18.419	23.0951	30.2589	27.701	32.6784	39.5939	0.276941	0.09705	0.945666
XLOC_000296	Gm33280	0.086071	0.0658717	0.0151176	0.0481136	0.035653	0.177599	2.07557e-05	2.00362e-05	-0.0508964	1	1
XLOC_000297	Uggt1	4.47302	5.02621	4.43723	4.88299	4.36383	5.05407	0.0688071	0.0367651	-0.904221	1	1
XLOC_000298	Neurl3	0.0414156	0.0455128	0.0232303	0.117008	0.00685454	0.0568571	0	0.00214484	inf	1	1
XLOC_000299	Arid5a	10.9014	4.46363	3.78165	6.06535	12.4858	5.0073	6.16487	7.61945	0.305617	0.2802	0.998683
XLOC_000300	-	0.0882613	0.109647	0	0.0666264	0	0.0613196	0.02268	0.063314	1.4811	1	1
XLOC_000301	-	0	0	0	0.468513	0	0	0.0652819	0.19451	1.57509	1	1
XLOC_000302	4930403P22Rik	0	0	0	0	0	0	0	0	0	1	1
XLOC_000303	Kansl3	9.85867	7.0205	8.68313	8.80684	8.66721	10.0356	0.933408	3.32971	1.83482	0.3438	0.998683
XLOC_000304	Fer1l5	1.96448	2.56128	1.54718	1.94934	2.5878	2.59824	0.036911	0	#NAME?	1	1
XLOC_000305	-	0	0	0	0	0	0	0	0	0	1	1
XLOC_000306	AC084391.1,Cnnm4	8.88879	4.47586	3.26363	5.47635	4.75121	3.87828	7.42889	6.26796	-0.245151	0.2162	0.998683
XLOC_000307	Gm37909	0	0	0	0	0	0	0.0142847	0	#NAME?	1	1
XLOC_000308	Cnnm3	1.03279	4.12554	2.42815	2.05865	2.62351	3.72421	2.4905	2.74646	0.141138	0.75985	0.998683
XLOC_000309	Ankrd23	0.312694	0.549723	0.976646	0.702267	0.6675	1.14075	0.12908	0.0321643	-2.00473	1	1
XLOC_000310	Ankrd39	0.729147	0.813913	0.787354	1.22384	0.971233	0.734834	0.202086	0.413355	1.03241	1	1
XLOC_000311	Sema4c	4.13705	3.98349	5.80561	4.65185	3.82309	4.75204	1.74809	2.09253	0.259469	0.7525	0.998683
XLOC_000312	D430040D24Rik	0.267268	0.301488	0.345568	0.133385	0.443741	0.338179	0.364685	0.500787	0.457547	0.77645	0.998683
XLOC_000313	Gm6428	0	0	0	0	0	0	0	0	0	1	1
XLOC_000314	Gm24133	0	0	0	0	0	0	0	0	0	1	1
XLOC_000315	Cox5b	193.911	159.804	162.898	168.047	163.722	195.075	137.564	142.688	0.0527539	0.7534	0.998683
XLOC_000316	Actr1b	17.7203	16.0765	16.918	15.6209	17.5681	17.3321	0.277337	0.270098	-0.038161	1	1
XLOC_000317	4933424G06Rik	0.170433	0	0.136358	0	0	0	0.0781541	0	#NAME?	1	1
XLOC_000318	Zap70	0.0734805	0.0454956	0.143871	0	0	0	0.066666	0.0157012	-2.08608	1	1
XLOC_000319	-	0	0	0	0	0	0	0	0	0	1	1
XLOC_000320	n-R5s210	0	0	0	0	0	0	0	0	0	1	1
XLOC_000321	Vwa3b	0	0.277203	0	0.280833	0	0	0.0818874	0.08391	0.0352005	1	1
XLOC_000322	Cnga3	0	0	0.0294699	0	0.0239812	0.0576864	0.0205242	0.0359412	0.808313	1	1
XLOC_000323	Inpp4a	3.50329	2.57411	2.80637	2.88757	2.96598	4.19545	3.28304	3.46631	0.0783672	0.83675	0.998683
XLOC_000324	Unc50	41.8096	36.0062	37.1399	34.188	42.1113	31.4034	40.0918	39.8487	-0.00877226	0.9804	0.998683
XLOC_000325	Mgat4a	0.168728	0.150061	0.139969	0.331161	0.241322	0.252962	0.211881	0.191077	-0.149097	1	1
XLOC_000326	2010300C02Rik	0	0	0	0	0.111402	0	0.0317276	0	#NAME?	1	1
XLOC_000327	4930556I23Rik	0	0	0	0	0	0	0	0	0	1	1
XLOC_000328	4930470B04Rik	0	0	0	0	0	0	0	0	0	1	1
XLOC_000329	Tsga10	0.148556	0.218673	0.229941	0.221794	0.197062	0.0818406	0.0658997	0.150273	1.18924	1	1
XLOC_000330	Gm26805	0	0	0	0	0	0	0	0	0	1	1
XLOC_000331	Lipt1	3.12683	3.47125	1.80728	2.05605	1.59326	3.90828	3.77345	4.26259	0.175849	0.6992	0.998683
XLOC_000332	Mrpl30	68.2985	53.1972	63.245	75.7514	67.302	76.069	52.0478	61.1152	0.231694	0.2393	0.998683
XLOC_000333	Gm15457	0	0	0	0	0	0	0	0	0	1	1
XLOC_000334	Gm23409	0	0	0	0	0	0	0	0	0	1	1
XLOC_000335	Txndc9	3.08587	2.35129	2.82994	2.51441	1.89537	2.3886	0.221969	0.122798	-0.854067	1	1
XLOC_000336	Eif5b	27.2736	31.6049	35.257	32.3658	28.1231	22.3779	27.6737	24.673	-0.165577	0.4366	0.998683
XLOC_000337	Gm5099	0	0	0	0	0	0	0	0	0	1	1
XLOC_000338	Aff3	0.923526	0.927342	0.746352	1.89472	0.909165	1.30553	0.026651	0.0624538	1.2286	1	1
XLOC_000339	Gm16150	0	0	0	0	0	0	0	0	0	1	1
XLOC_000340	Gm16151	0	0	0	0	0	0	0	0	0	1	1
XLOC_000341	Gm16152	0	0	0	0	0	0	0	0	0	1	1
XLOC_000342	Gm34727	0	0	0	0	0	0	0	0	0	1	1
XLOC_000343	Gm38135	0	0	0	0	0	0	0	0	0	1	1
XLOC_000344	-	0	0	0	0	0	0	0	0	0	1	1
XLOC_000345	2610300A13Rik	0	0	0	0	0	0	0	0	0	1	1
XLOC_000346	Lonrf2	0	0	0	0.12254	0	0	0	0	0	1	1
XLOC_000347	Chst10	0.363224	0.148535	0.425956	0.632741	0.426634	0.79214	0.0319583	0	#NAME?	1	1
XLOC_000348	Gm37707	0	0	0	0	0	0	0	0	0	1	1
XLOC_000349	Gm6621	0	0	0	0	0	0	0	0	0	1	1
XLOC_000350	Nms	0	0	0	0	0	0	0	0	0	1	1
XLOC_000351	Pdcl3	215.3	142.9	150.713	148.812	127.79	109.802	162.393	126.565	-0.359609	0.0605	0.772187
XLOC_000352	Gm37309	0.819665	0.842391	0.694823	0.737741	0.136208	0.188858	1.22047	0.458552	-1.41227	0.65565	0.998683
XLOC_000353	Npas2	0.0744833	0.102144	0.278299	0.264246	0.414524	1.83849	0.233398	0.794541	1.76733	0.06085	0.772918
XLOC_000354	Gm3617	0	0	0	0	0	0	0	0	0	1	1
XLOC_000355	Rpl31	1429	1106.56	1152.06	1161.45	1339.65	1495.16	932.216	1012.82	0.119636	0.50105	0.998683
XLOC_000356	Gm24826	0	0	0	0	0	0	0	0	0	1	1
XLOC_000357	Cnot11	12.9663	11.4222	11.1896	10.8231	11.1662	10.9878	14.1773	12.8534	-0.141437	0.4353	0.998683
XLOC_000358	Gm15832	2.29204	2.03518	1.75966	1.68022	1.3592	1.0414	0.504855	0.346124	-0.544578	0.49695	0.998683
XLOC_000359	D930019O06Rik	0	0	0	0	0	0	0	0	0	1	1
XLOC_000360	Map4k4	96.1407	74.6814	99.0886	85.1477	80.4826	73.5115	72.6926	63.8951	-0.186103	0.2815	0.998683
XLOC_000361	Il1r2	0.13926	0	0	0.48511	0.152948	0.25509	0.0357646	0.294924	3.04374	1	1
XLOC_000362	Gm37347	0	0	0	0	0	0	0	0	0	1	1
XLOC_000363	Il1r1	9.49869	8.18725	11.1228	13.8376	16.6775	10.0573	12.3346	17.7416	0.524427	0.00235	0.105878
XLOC_000364	Gm38070	0	0	0	0	0	0	0	0	0	1	1
XLOC_000365	Il1rl2	7.43081	4.28779	9.23506	9.65529	16.0513	9.6632	7.65822	12.0023	0.648232	0.00915	0.261868
XLOC_000366	Gm17970	0.160461	0	0	0.122828	0	0.112715	0.164808	0.120882	-0.447187	1	1
XLOC_000367	-	0	0	0	0	0	0	0	0	0	1	1
XLOC_000368	-	0	0.0744894	0.0850346	0	0.398117	0	0.0591543	0.195318	1.72327	1	1
XLOC_000369	Il1rl1	131.818	113.164	109.95	114.02	102.473	144.499	128.08	131.205	0.0347719	0.85075	0.998683
XLOC_000370	Il18r1	0	0.00566133	0	0.0223847	0	0.0206495	0.00462864	0.0109024	1.23598	1	1
XLOC_000371	Il18rap	1.54468	3.41663	3.32323	2.7933	1.38098	2.12448	2.5435	1.86622	-0.446692	0.1535	0.998683
XLOC_000372	Slc9a4	0	0.0366532	0	0	0	0	0.00928044	0	#NAME?	1	1
XLOC_000373	Slc9a2	0.0655125	0.0100164	0.0689892	0	0	0	0.0679945	0.0449035	-0.59859	1	1
XLOC_000374	Gm37915	0.237958	0.437843	0.355766	0.555114	0.271267	0.3687	0	0	0	1	1
XLOC_000375	Tmem182	0	0	0	0	0.0519473	0	0	0.0258333	inf	1	1
XLOC_000376	Gm29260	0	0	0	0	0	0	0	0	0	1	1
XLOC_000377	Gm5267	0	0	0	0	0	0	0	0	0	1	1
XLOC_000378	Gm9915	0	0	0	0	0	0	0	0	0	1	1
XLOC_000379	Gm28175	0	0	0	0	0	0	0	0	0	1	1
XLOC_000380	Gm37047	0	0	0	0	0	0	0	0	0	1	1
XLOC_000381	4930420N18Rik	0	0	0	0	0	0	0	0	0	1	1
XLOC_000382	Gm20646,Pou3f3	0.167524	0.150101	0.450586	0.665124	0.964097	0.925244	0.163688	0.414167	1.33926	1	1
XLOC_000383	Dalir	0	0	0	0	0	0	0	0	0	1	1
XLOC_000384	Mrps9	20.7234	18.6582	19.9065	17.5773	19.3162	18.809	17.1285	16.7448	-0.0326869	0.89165	0.998683
XLOC_000385	Gpr45	0.469109	0.31475	0.388074	0.373169	0.194816	0.346811	0.560582	0.55828	-0.00593631	0.99215	0.999054
XLOC_000386	Gm24001	0	0	0	0	0	0	0	0	0	1	1
XLOC_000387	Tgfbrap1	3.03073	1.84356	2.2408	2.85678	2.28278	2.2933	0.428354	0.489119	0.191381	0.8304	0.998683
XLOC_000388	Gm28782	0	0	0.529355	0	0	0	0.199895	0	#NAME?	1	1
XLOC_000389	8430432A02Rik	0.224652	0.139137	0	0.112767	0.124658	0.155761	0.277956	0.215261	-0.36877	1	1
XLOC_000390	AI597479	1.83972	3.79628	3.53931	3.82693	3.4302	4.36384	4.38215	5.19998	0.246867	0.28395	0.998683
XLOC_000391	Fhl2	11.9002	9.31191	8.18933	10.8848	10.4103	10.6978	0.804061	0.82533	0.0376649	0.9794	0.998683
XLOC_000392	Gm8210	0	3.87107	0	0	0	0	2.54002	0.0530308	-5.58186	0.4677	0.998683
XLOC_000393	Gm29610	0	0	0	0	0	0	0	0	0	1	1
XLOC_000394	Gm29041	0	0	0	0	0	0	0	0	0	1	1
XLOC_000395	Nck2	11.0849	9.7198	9.088	15.0549	12.2468	11.2704	12.4937	16.4942	0.400754	0.03735	0.614133
XLOC_000396	Gm37536	0	0	0	0	0	0	0	0	0	1	1
XLOC_000397	Gm38228	0	0.13336	0.101756	0.108093	0.179294	0.0497745	0.0108805	0	#NAME?	1	1
XLOC_000398	-	0	0	0	0	0	0	0	0	0	1	1
XLOC_000399	-	0	0	0	0	0	0	0	0	0	1	1
XLOC_000400	1500015O10Rik	2.93424	3.75533	10.4415	13.0074	5.44023	4.84324	5.94685	8.2021	0.463869	0.56445	0.998683
XLOC_000401	Gm29157	0	0	0	0.289963	0	0	0	0.0722467	inf	1	1
XLOC_000402	Uxs1	2.80427	3.9015	2.85412	4.01935	3.71643	3.78703	0.0280612	0.0636953	1.18261	1	1
XLOC_000403	Gm16103	0	0	0	0	0	0	0.0747901	0	#NAME?	1	1
XLOC_000404	Gm19587	0	0	0	0.173737	0.567096	0	0.0363355	0.280563	2.94887	1	1
XLOC_000405	Gm8241	0	0	0	0	0	0	0	0	0	1	1
XLOC_000406	Gm26352	0	0	0	0	0	0	0	0	0	1	1
XLOC_000407	Tpp2	42.6001	30.0893	35.2045	33.7064	31.593	23.3576	29.0155	24.8085	-0.225987	0.20295	0.998683
XLOC_000408	Gm8251	0	0	0	0	0	0	0	0.0207345	inf	1	1
XLOC_000409	Bivm	5.4081	6.17381	5.73726	4.0513	4.77148	11.8526	5.88959	6.72308	0.190955	0.70585	0.998683
XLOC_000410	Ercc5	8.29363	7.29584	10.6832	9.88832	8.78204	12.5183	8.90378	11.2566	0.338281	0.17865	0.998683
XLOC_000411	Gm15833	0	0	0	0	0	0	0	0	0	1	1
XLOC_000412	-	0.0384824	0.250848	0.0270011	0.0668159	0.0424773	0.105733	0.049174	0.0380136	-0.371382	1	1
XLOC_000413	-	0.0371773	0.163391	0.125101	0.0607994	0.0123052	0.0204128	0.0988875	0.0447013	-1.14547	1	1
XLOC_000414	-	0.249412	0.393857	0.250922	0.159767	0.147777	0.171907	0.105734	0.226045	1.09617	1	1
XLOC_000415	Gm28893	0	0.0536035	0	0	0	0	0.0135728	0	#NAME?	1	1
XLOC_000416	Gulp1	8.63674	19.2895	11.8928	9.3032	6.18147	6.27364	11.1957	6.72051	-0.736298	0.00085	0.0546703
XLOC_000417	Gm37626	0	0.0331965	0	0	0	0	0.00840685	0	#NAME?	1	1
XLOC_000418	Gm16102	0	0	0.257326	0	0	0	0.0648284	0	#NAME?	1	1
XLOC_000419	Gm38110	0	0	0	0	0	0	0	0	0	1	1
XLOC_000420	Gm3489	0	0	0	0	0	0	0	0	0	1	1
XLOC_000421	-	0	0	0	0	0	0	0	0	0	1	1
XLOC_000422	-	0	0	0	0	0	0	0	0	0	1	1
XLOC_000423	Gm5268	0	0	0	0	0	0	0	0	0	1	1
XLOC_000424	AC125167.1,Col3a1	321.575	339.167	361.534	492.962	468.407	745.292	308.02	517.427	0.748331	0.0083	0.246053
XLOC_000425	-	0	0.58084	0.437562	0	0	0	0.0374975	0	#NAME?	1	1
XLOC_000426	-	0.217468	0.354204	0.450312	0.415918	0.274276	0.0924369	0.579087	0.355666	-0.70326	0.04515	0.677144
XLOC_000427	Col5a2	289.308	296.169	245.632	266.726	252.13	221.725	38.4657	55.5549	0.530341	0.809	0.998683
XLOC_000428	Gm8304	0	0	0	0	0	0	0	0	0	1	1
XLOC_000429	Gm23974	0	0	0	0	0	0	0	0	0	1	1
XLOC_000430	Gm8307	0.118719	0.41348	0.725034	0.621334	0.068753	0.802199	0.447669	0.625603	0.482814	0.6403	0.998683
XLOC_000431	Gm23984	0	0	0	0	0	0	0	0	0	1	1
XLOC_000432	Wdr75	35.9484	29.2645	47.2259	50.6011	37.8406	35.2002	29.8381	32.4412	0.120674	0.6966	0.998683
XLOC_000433	Gm5526	2.00109	1.33383	0.91684	0.527289	1.21323	2.1307	0.341614	0	#NAME?	1	1
XLOC_000434	Gm18303	0	0	0	0	0	0	0	0	0	1	1
XLOC_000435	Slc40a1	0.0142111	0.338797	0.139627	0.211549	0.0941292	0.634625	0.0035628	0.029583	3.05369	1	1
XLOC_000436	Gm9496	0	0	0	0	0	0	0	0	0	1	1
XLOC_000437	Rpl23a-ps1	0	0	0	0	0	0	0	0	0	1	1
XLOC_000438	Gm18849	0	0	0	0	0	0	0	0	0	1	1
XLOC_000439	Dnah7b	0.19015	0.0437797	0.0639977	0.0145409	0.0379267	0.0268519	0.0910358	0.0320745	-1.50501	1	1
XLOC_000440	n-R5s211	0	0	0	0	0	0	0	0	0	1	1
XLOC_000441	Gm8326	0	0	0	0	0	0	0	0	0	1	1
XLOC_000442	Dnah7c	0.844521	1.53667	1.10297	1.36657	1.87735	1.45493	0.0116148	0.00916012	-0.342528	1	1
XLOC_000443	Gm28825	0	0	0	0	0	0	0	0	0	1	1
XLOC_000444	Gm28826	0	0	0	0	0	0	0	0	0	1	1
XLOC_000445	-	0	0	0	0	0	0	0	0	0	1	1
XLOC_000446	Gm18117	0	0	0	0	0	0	0	0	0	1	1
XLOC_000447	Gm37196	0	0	0	0	0	0	0	0	0	1	1
XLOC_000448	Gm8337	0	0	0.031941	0.033905	0	0.0312578	0.0313378	0.041833	0.416738	1	1
XLOC_000449	Gm28830	0	0	0	0	0	0	0	0	0	1	1
XLOC_000450	Gm19124	0	0	0	0	0	0	0	0	0	1	1
XLOC_000451	Gm8357	0	0	0	0	0	0	0	0	0	1	1
XLOC_000452	Gm22693	0	0	0	0	0	0	0	0	0	1	1
XLOC_000453	Gm8367	0	0	0	0	0	0	0	0	0	1	1
XLOC_000454	C230029F24Rik	0	0	0	0	0	0	0	0	0	1	1
XLOC_000455	Gm3605	0	0	0	0	0	0	0	0	0	1	1
XLOC_000456	-	0	0	0	0	0	0	0	0	0	1	1
XLOC_000457	Gm8384	0	0	0	0	0	0	0	0	0	1	1
XLOC_000458	4933411E06Rik	0	0	0	0	0	0	0	0	0	1	1
XLOC_000459	Gm20118	0	0	0	0	0	0	0	0	0	1	1
XLOC_000460	Gm25843	0	0	0	0	0	0	0	0	0	1	1
XLOC_000461	Gm28321	0.0370324	0.0909954	0.130427	0	0.0307221	0.102119	0.162766	0.0569202	-1.51579	1	1
XLOC_000462	Tmeff2	2.15778	9.21436	8.11676	6.5508	3.78441	4.76545	5.22939	4.13559	-0.338547	0.20655	0.998683
XLOC_000463	Gm28322	0	0	0.174345	0	0	0	0.0439524	0	#NAME?	1	1
XLOC_000464	Gm25736	0	0	0	0	0	0	0	0	0	1	1
XLOC_000465	Gm28320	0	0	0	0	0	0	0	0	0	1	1
XLOC_000466	Gm29325	0	0	0	0	0	0	0.0261079	0	#NAME?	1	1
XLOC_000467	Sdpr	46.6413	73.4053	78.0185	90.2136	44.7508	56.499	90.805	87.1155	-0.059842	0.7221	0.998683
XLOC_000468	Nabp1	11.0803	8.34848	7.54025	10.1033	7.60719	4.76977	1.38745	1.15946	-0.258977	0.6293	0.998683
XLOC_000469	Gm17767	0	0	0	0	0	0	0	0	0	1	1
XLOC_000470	Myo1b	8.85406	5.80159	7.05581	9.01384	10.5472	10.6019	0.059947	0.0374011	-0.680608	1	1
XLOC_000471	-	0	0	0	0	0	0	0	0	0	1	1
XLOC_000472	Gm28177,Stat1,Stat4	5.60482	10.2141	7.1318	14.4139	15.1471	11.8254	6.93482	12.2931	0.825921	0.05355	0.726858
XLOC_000473	Nab1	13.1053	10.63	14.926	18.143	15.3633	10.024	6.10531	4.8493	-0.332289	0.7489	0.998683
XLOC_000474	-	0	0	0	0	0	0	0	0	0	1	1
XLOC_000475	Rps27a-ps1	0	0	0	0	0	0	0	0	0	1	1
XLOC_000476	Gm553	0	0	0	0	0	0	0	0	0	1	1
XLOC_000477	Gm5527	14.7677	16.1421	14.1885	15.2524	20.3731	20.4246	9.97838	4.07472	-1.2921	0.3417	0.998683
XLOC_000478	Tmem194b	0.779083	0.91808	0.855721	0.534294	0.409122	1.60633	0.966507	1.06316	0.137502	0.78005	0.998683
XLOC_000479	Mfsd6	0.300239	0.491439	0.399238	0.398725	0.414998	0.436721	0	0.0023657	inf	1	1
XLOC_000480	Mfsd6	0.848402	0.383805	0.439637	0.297066	0.188008	0.0782142	0.210201	0	#NAME?	1	1
XLOC_000481	Gm28650	0	0	0	0	0	0	0	0	0	1	1
XLOC_000482	Inpp1	1.06833	1.44104	1.55503	1.61419	1.45707	1.31714	0	0.0288564	inf	1	1
XLOC_000483	Inpp1	0.0693961	0.127255	0.155839	0.103298	0.241312	0.13349	0.112432	0.11214	-0.00375896	1	1
XLOC_000484	-	0	0	0	0	0	0	0	0	0	1	1
XLOC_000485	Hibch	8.30976	6.3069	6.3942	7.68522	9.17959	6.80232	6.03454	6.90674	0.194761	0.42145	0.998683
XLOC_000486	1700019D03Rik	0	0	0.0334667	0	0	0	0.00843744	0.040453	2.26137	1	1
XLOC_000487	Mstn	0.0348418	0	0.0221412	0	0	0	0.0145415	0	#NAME?	1	1
XLOC_000488	Gm24349	0	0	0	0	0	0	0	0	0	1	1
XLOC_000489	Gm28777	0.204624	0.191238	0.145675	0.619531	0.938989	0.213699	0	0.427907	inf	1	1
XLOC_000490	Gm28778,Ormdl1,Osgepl1	6.53354	8.86864	7.52793	6.44834	7.807	8.35712	8.23883	9.35669	0.183558	0.62625	0.998683
XLOC_000491	Gm6799	0	0	0	0	0	0	0	0	0	1	1
XLOC_000492	Gm6801	0	0	0	0	0	0	0	0	0	1	1
XLOC_000493	-	0	0	0	0	0	0	0	0	0	1	1
XLOC_000494	Stk17b	2.33064	2.2397	1.66369	1.85722	2.01476	1.30868	0.10661	0.077307	-0.46367	1	1
XLOC_000495	Gm37863	0	0	0	0	0	0	0	0	0	1	1
XLOC_000496	Hecw2	0.304842	0.147477	0.36539	0.264638	0.346999	0.244287	0	0.00913789	inf	1	1
XLOC_000497	Mir7681	0	0	0	0	0	0	0	0	0	1	1
XLOC_000498	Ccdc150	0	0.0484304	0.0883374	0	0.0650582	0	0.0345319	0.0167033	-1.04779	1	1
XLOC_000499	Gtf3c3	1.27873	1.52164	1.65955	1.4488	1.83407	1.77672	0.154433	0.264979	0.778893	1	1
XLOC_000500	Pgap1	0.260874	0.447341	0.464433	0.328338	0.107957	0.323787	0.0186021	2.4774e-05	-9.55243	1	1
XLOC_000501	Gm19637	0	0	0	0	0	0	0	0	0	1	1
XLOC_000502	-	0	0	0	0	0	0	0	0	0	1	1
XLOC_000503	-	0	0	0	0	0	0	0	0	0	1	1
XLOC_000504	Ankrd44	0.624799	0.905778	0.679009	1.10293	0.85189	0.75729	0.200112	0.266568	0.413695	1	1
XLOC_000505	4930444A19Rik	0	0	0	0	0	0	0	0	0	1	1
XLOC_000506	Gm24053	0	0	0	0	0	0	0	0	0	1	1
XLOC_000507	Sf3b1	6.47624	6.03277	6.73402	6.72816	7.00651	8.04044	0.0489855	0	#NAME?	1	1
XLOC_000508	Coq10b	51.662	40.233	29.5032	37.8248	39.1166	22.9178	44.5435	36.9572	-0.269359	0.1371	0.998683
XLOC_000509	Gm17971	0.257643	1.0495	0.921099	0.78405	0.861843	0.990582	1.37186	1.26492	-0.117086	0.936	0.998683
XLOC_000510	Hspd1	12.1327	10.4388	10.5917	9.99496	11.4019	11.069	0.417457	0.42012	0.00917302	1	1
XLOC_000511	Hspe1	301.941	286.519	279.386	270.718	298.84	355.111	252.981	272.55	0.107487	0.75365	0.998683
XLOC_000512	Gm16581	0.494906	0.801138	0.211284	0.524106	0.495358	0.137758	0.0170551	0.0395731	1.21432	1	1
XLOC_000513	Mob4	39.3396	40.0451	34.1273	34.7194	37.0266	34.0075	29.9133	29.9834	0.00337398	0.98755	0.998683
XLOC_000514	-	0.0771674	0.0472232	0.0271004	0	0.0319597	0.0265285	0.0263661	1.06561e-06	-14.5947	1	1
XLOC_000515	-	0.328627	0	0	0	0	0	0.168852	0.0413516	-2.02974	1	1
XLOC_000516	Gm10561	2.99768	2.24695	2.90875	2.14407	1.12374	3.18135	2.43802	1.93175	-0.335797	0.55435	0.998683
XLOC_000517	Mars2	1.08946	1.31255	1.31778	1.16973	1.00164	0.860101	1.82424	1.53458	-0.249451	0.25625	0.998683
XLOC_000518	Gm8292	3.75553	1.73427	2.15938	3.98476	2.72493	3.64061	4.09474	4.22895	0.0465277	0.96475	0.998683
XLOC_000519	Gm38056,Plcl1	0.0394143	0.0484489	0.305513	0.0294769	0.261639	0.0271816	0.11026	0.0414168	-1.41262	1	1
XLOC_000520	Plcl1	9.01854	2.03942	2.64276	4.69659	6.81867	4.50166	4.878	7.32858	0.587243	0.0092	0.262886
XLOC_000521	Gm37382	0	0	0	0	0	0	0	0	0	1	1
XLOC_000522	9130227L01Rik	0	0	0	0	0	0	0	0	0	1	1
XLOC_000523	1700003I22Rik	0	0	0	0	0	0	0	0	0	1	1
XLOC_000524	Gm28900	0	0	0	0	0	0	0	0	0	1	1
XLOC_000525	Gm28240	0	0	0	0	0	0	0	0	0	1	1
XLOC_000526	9130024F11Rik	0.653759	1.37074	0.786107	0.476787	0.116619	0.257235	0.577509	0.35716	-0.693273	0.3976	0.998683
XLOC_000527	Gm4081	0	0	0	0	0	0	0	0	0	1	1
XLOC_000528	1700126A01Rik	0	0	0	0	0	0	0	0	0	1	1
XLOC_000529	-	0	0	0	0	0	0	0	0	0	1	1
XLOC_000530	-	0	0	0	12.4914	0	0	0	3.72201	inf	0.0113	0.303367
XLOC_000531	4930558J18Rik	0	0.186392	0.10686	0	0.188768	0.235311	0.0868044	0.131643	0.600785	1	1
XLOC_000532	1700066M21Rik	2.10111	3.11571	4.9902	1.65103	2.2808	6.81351	5.02092	4.87844	-0.0415316	0.94415	0.998683
XLOC_000533	9430016H08Rik	6.62389	6.56815	5.76047	6.15728	5.88939	6.92185	3.91815	4.11187	0.0696217	0.8559	0.998683
XLOC_000534	Tyw5	1.19599	1.1297	0.630601	0.613245	0.495575	0.823006	0.33294	0.553318	0.732845	0.56685	0.998683
XLOC_000535	Gm24014	0	0	0	0	0	0	0	0	0	1	1
XLOC_000536	Spats2l	17.6693	14.4451	7.58752	17.7658	16.1343	16.9171	10.0638	13.0882	0.379083	0.15515	0.998683
XLOC_000537	Sgol2a	1.68051	3.29081	3.90966	2.59199	2.68942	3.30779	3.82764	3.74444	-0.0317053	0.90115	0.998683
XLOC_000538	Aox1	0.616551	1.24839	1.27578	0.849012	1.67155	0.608579	0.939737	0.875621	-0.10195	0.76535	0.998683
XLOC_000539	Aox3	0.325009	0.0918001	0.193595	0.465921	0.163173	0.361093	0.19404	0.26316	0.439589	1	1
XLOC_000540	Aox4	0	0	0.0232183	0	0	0.022729	0.00585456	0.00586717	0.00310405	1	1
XLOC_000541	Aox2	0	0	0	0	0	0	0	0.0090394	inf	1	1
XLOC_000542	Gm37607	0.16976	0.191533	0.284045	0.213783	0.172972	0.25116	0.299681	0.253453	-0.241709	1	1
XLOC_000543	-	0	0.0816028	0.0467129	0.0496142	0.109793	0.0457029	0.134135	0.375328	1.48447	1	1
XLOC_000544	Bzw1	172.924	141.939	166.401	164.048	152.029	111.825	123.197	112.295	-0.133677	0.50255	0.998683
XLOC_000545	Bzw1	0.70855	0.617468	1.00356	0.849495	1.11887	0.685009	0.339205	0.448255	0.402162	1	1
XLOC_000546	-	0	0.151035	0.207963	0.165467	0.0612886	0.101781	0.194593	0.154339	-0.33436	1	1
XLOC_000547	-	0	0.364451	0.519314	0.221126	0	0	0.249321	0.0550709	-2.17864	1	1
XLOC_000548	-	0.419259	0.526753	0.300318	1.17203	0.116984	0	0.660791	0.631252	-0.0659776	0.94025	0.998683
XLOC_000549	Nif3l1	14.1878	10.2665	10.5177	10.8205	12.5272	10.7808	13.4161	13.8067	0.0414022	0.9045	0.998683
XLOC_000550	Gm15834	0.914058	0.743316	0.767999	1.00631	0.753313	0.482178	0.205924	0.147786	-0.478602	1	1
XLOC_000551	Ndufb3	47.3768	58.2026	53.3744	50.5773	47.6542	66.8208	50.7204	54.2063	0.0958949	0.7205	0.998683
XLOC_000552	Gm18802	0	0	0	0	0	0	0	0	0	1	1
XLOC_000553	Cbx3-ps7	0.439599	0.421666	0.638183	0.170211	0.185284	0.467448	0	0	0	1	1
XLOC_000554	Gm20257	0.956716	0.397738	0.530093	0.322092	0.0887225	0.0740559	0.267671	0.0980516	-1.44885	1	1
XLOC_000555	Gm28803	0	0	0	0	0	0	0	0	0	1	1
XLOC_000556	Cflar	13.175	13.2108	14.0328	15.4296	14.6223	12.9452	19.3416	18.9961	-0.0260021	0.9375	0.998683
XLOC_000557	Gm3841	0	0	0	0	0	0	0	0	0	1	1
XLOC_000558	Casp8	21.093	25.4729	21.3567	26.3339	22.8862	18.7713	21.7817	22.1645	0.0251376	0.89625	0.998683
XLOC_000559	Gm37760	0	0	0	0.0161489	0	0.0596073	0.03015	0.0232544	-0.374656	1	1
XLOC_000560	Trak2	11.1858	8.52681	9.26862	10.1199	9.78461	6.4971	0.0405493	0.0312566	-0.375516	1	1
XLOC_000561	Stradb	2.20479	3.98848	3.80517	3.45469	3.30618	4.70847	3.46882	4.17829	0.268466	0.37945	0.998683
XLOC_000562	Gm29018	0	0	0	0	0	0	0	0	0	1	1
XLOC_000563	Gm25502	0	0	0	0	0	0	0	0	0	1	1
XLOC_000564	G730003C15Rik	0.224212	0.183646	0.342212	0.139684	0.31001	0.206094	0.286882	0.406321	0.502162	1	1
XLOC_000565	Gm29017	0.0832272	0.0767649	0	0.0311347	0	0	0.130571	0.0232538	-2.48929	1	1
XLOC_000566	Gm19125	0	0	0	0	0	0	0	0	0	1	1
XLOC_000567	Cdk15	0	0.0760022	0.567466	0.34251	0.153475	0.94079	0.175535	0.367525	1.06608	1	1
XLOC_000568	Gm29016	0	0	0	0	0	0	0	0	0	1	1
XLOC_000569	Fzd7	40.4329	25.0495	26.8687	29.0676	28.4159	14.8726	46.9444	36.8778	-0.348201	0.0525	0.721404
XLOC_000570	Gm973	0	0	0.0760397	0.284369	0.0890851	0	0.0315163	0.0936953	1.57188	1	1
XLOC_000571	Gm24545	0	0	0	0	0	0	0	0	0	1	1
XLOC_000572	Gm29596	0	0	0.306961	0	0	0	0.0772515	0	#NAME?	1	1
XLOC_000573	Gm26293,Nop58	162.265	140.807	129.526	139.317	168.925	120.35	116.732	114.608	-0.026487	0.92715	0.998683
XLOC_000574	Snord70	0	0	0	0	0	0	0	0	0	1	1
XLOC_000575	Gm26287	0	0	0	0	0	0	0	0	0	1	1
XLOC_000576	Snord11	0	0	0	0	0	0	0	0	0	1	1
XLOC_000577	-	0.434626	0.546677	0.830902	0.552815	0.606634	0.507621	0.480116	2.30665e-05	-14.3453	0.31155	0.998683
XLOC_000578	Bmpr2	9.11094	6.84772	6.33589	7.13415	7.1257	4.03008	9.90824	7.91336	-0.324337	0.1051	0.968133
XLOC_000579	Gm38125	0	0	0	0	0	0	0	0	0	1	1
XLOC_000580	Fam117b	5.24082	5.9737	6.098	5.03275	6.23941	5.42174	7.71411	7.53998	-0.0329383	0.8754	0.998683
XLOC_000581	Gm37531	0	0	0	0	0	0	0	0	0	1	1
XLOC_000582	Carf	1.22996	1.42112	1.26712	1.64505	1.32094	0.67123	1.27456	1.192	-0.0966203	0.85575	0.998683
XLOC_000583	Gm15464	0	0	0	0	0	0	0	0	0	1	1
XLOC_000584	Nbeal1	3.16002	5.34195	2.90916	3.73831	4.56302	2.5064	4.14932	4.37032	0.0748658	0.73885	0.998683
XLOC_000585	Cyp20a1	24.4456	33.726	33.8815	31.1585	32.6279	24.4513	26.016	24.8196	-0.0679214	0.7058	0.998683
XLOC_000586	6030460B20Rik	0	0	0	0.0689758	0	0	0	0.0343505	inf	1	1
XLOC_000587	Abi2	3.98424	4.88129	4.10227	4.92645	7.25656	6.66747	4.39486	5.04887	0.200144	0.4507	0.998683
XLOC_000588	Raph1	5.20238	3.58837	3.93361	3.70149	3.05026	1.78528	1.05214	0.628629	-0.74304	0.221	0.998683
XLOC_000589	Gm11576	0	0	0	0	0	0	0	0	0	1	1
XLOC_000590	Gm11577	0	0	0	0	0	0	0	0	0	1	1
XLOC_000591	Eif4a-ps4	110.185	90.8751	95.818	88.0402	100.578	90.5402	162.927	151.128	-0.108448	0.51445	0.998683
XLOC_000592	Cd28	0	0	0.0133636	0.042525	0	0.0784903	0.0213199	0.0308474	0.532948	1	1
XLOC_000593	2310016D23Rik	0	0	0	0	0	0	0	0	0	1	1
XLOC_000594	Gm37198	0	0	0	0	0	0	0	0	0	1	1
XLOC_000595	Gm11609	0	0	0	0	0	0	0	0	0	1	1
XLOC_000596	Gm11581	0	0	0	0	0	0	0	0	0	1	1
XLOC_000597	Gm38137	0	0	0	0	0	0	0	0	0	1	1
XLOC_000598	Ctla4	0	0	0	0	0	0	0	0	0	1	1
XLOC_000599	Rpl18-ps1	2.85159	1.98341	1.73006	1.84666	4.21313	3.04069	3.53489	3.18935	-0.148405	0.8089	0.998683
XLOC_000600	Icos	0.0259245	0.0635625	0.0364606	0.0193387	0	0	0.0432188	0.0298788	-0.532537	1	1
XLOC_000601	Gm37039	0	0	0	0	0	0	0	0	0	1	1
XLOC_000602	Rpl17-ps1	0	0	0	0	0	0	0	0	0	1	1
XLOC_000603	Gm11587	0	0	0	0	0	0	0	0	0	1	1
XLOC_000604	9530026F06Rik	0	0	0	0	0	0	0	0	0	1	1
XLOC_000605	Gm11588	0	0	0	0	0	0	0	0	0	1	1
XLOC_000606	Gm25839	0	0	0	0	0	0	0	0	0	1	1
XLOC_000607	Gm28449	0	0	0	0	0	0	0	0	0	1	1
XLOC_000608	Gm36943	0	0	0	0	0	0	0	0	0	1	1
XLOC_000609	Gm28094	0	0	0	0	0	0	0	0	0	1	1
XLOC_000610	Pard3b	1.18334	0.387432	0.651471	0.768245	0.464293	0.211018	0.759592	0.579656	-0.390028	0.4786	0.998683
XLOC_000611	Gm37205	0	0	0	0	0	0	0	0	0	1	1
XLOC_000612	Gm38012	0	0	0	0	0	0	0	0	0	1	1
XLOC_000613	Gm38278	0	0	0	0	0	0	0	0	0	1	1
XLOC_000614	Gm38075	0	0	0	0	0	0	0	0	0	1	1
XLOC_000615	Gm38351	0	0	0	0	0	0	0	0	0	1	1
XLOC_000616	Gm11599	0.115294	0	0.658037	0	0.0963034	0.643443	0.305514	0.537947	0.816227	0.7162	0.998683
XLOC_000617	Nrp2	20.2202	19.4404	20.0484	18.4077	17.2213	11.1303	23.2719	18.3177	-0.345346	0.04	0.638107
XLOC_000618	Gm37121	0.334446	0.123174	0.0706336	0.12492	0	0.023044	0.158742	0.0970757	-0.709502	1	1
XLOC_000619	Gm44468	0	0	0	0	0	0	0	0	0	1	1
XLOC_000620	Gm24942	0	0	0	0	0	0	0	0	0	1	1
XLOC_000621	Rps13-ps7	0	0	0	0	0	0	0	0	0	1	1
XLOC_000622	Rps27-ps1	0	0	0	0	0	0	0	0	0	1	1
XLOC_000623	Ino80dos	0.171397	0.678919	0.462258	0.456694	0.847387	0.916151	0.861919	0.976924	0.180694	0.8553	0.998683
XLOC_000624	Gm20342	0.0497822	0.0911787	0.215241	0.0493494	0.0823927	0.0854291	0.0833344	0.0513276	-0.699176	1	1
XLOC_000625	Gm24557	0	0	0	0	0	0	0	0	0	1	1
XLOC_000626	Eef1b2,Gm27390	1016.62	777.441	792.053	775.502	886.715	1081.13	689.809	735.327	0.0921908	0.6747	0.998683
XLOC_000627	Gm26457	0	0	0	0	0	0	0	0	0	1	1
XLOC_000628	Snora41	0	0	0	0	0	0	0	0	0	1	1
XLOC_000629	Gpr1	1.35272	0.5316	1.04361	0.969745	0.102237	0.170182	0.714834	0.392625	-0.864457	0.4187	0.998683
XLOC_000630	Gm27512	0	0	0	0	0	0	0	0	0	1	1
XLOC_000631	Platr12	0	0	0	0	0	0	0	0	0	1	1
XLOC_000632	Zdbf2	1.96115	0.688076	0.855451	1.42478	1.207	1.00758	0.564899	0.707696	0.325138	0.45965	0.998683
XLOC_000633	Gm11605	16.677	14.5032	12.1175	15.5185	8.77571	20.0386	28.7697	32.8011	0.189197	0.51815	0.998683
XLOC_000634	Adam23	30.2738	22.3391	28.8652	25.3254	39.3115	24.128	22.4525	25.4867	0.18287	0.35965	0.998683
XLOC_000635	Gm12748	0	0	0	0	0	0	0	0	0	1	1
XLOC_000636	Fastkd2	9.10588	6.79758	6.67124	9.01276	9.87304	5.71205	6.10601	7.02846	0.202978	0.6249	0.998683
XLOC_000637	Gm13754	0	0	0	0	0	0	0	0	0	1	1
XLOC_000638	Gm13749	0.127538	0.0393999	0	0.0479128	0	0	0.0591497	0.0119292	-2.30987	1	1
XLOC_000639	Gm26649	5.50232	3.74821	3.1493	4.16519	3.20153	2.7535	0.867256	1.04968	0.275414	0.8133	0.998683
XLOC_000640	Gm13748	0	0	0	0	0	0	0	0	0	1	1
XLOC_000641	Gm13750	0	0	0	0	0	0	0	0	0	1	1
XLOC_000642	Gm25748	0	0	0	0	0	0	0	0	0	1	1
XLOC_000643	-	0	0.0248749	0.0285181	0.0302675	0	0.195367	0.00629829	0.0720441	3.51585	1	1
XLOC_000644	-	0	0	0	0	0.129243	0	0.118785	0.0331701	-1.84039	1	1
XLOC_000645	Creb1	6.92652	7.56536	9.05135	8.53064	9.37766	8.27407	6.86113	7.80312	0.185606	0.5522	0.998683
XLOC_000646	Mettl21a	2.31937	4.14249	2.54942	3.0079	2.04298	2.07613	0.228781	0.114198	-1.00243	1	1
XLOC_000647	Gm28982	0	0	0	0	0	0	0	0	0	1	1
XLOC_000648	-	0	0	0	0.0472188	0	0	0	0.058782	inf	1	1
XLOC_000649	Gm29152	0	0	0	0	0	0	0	0	0	1	1
XLOC_000650	Ccnyl1	186.069	95.6275	115.015	145.762	112.844	58.0269	145.303	105.807	-0.457625	0.15835	0.998683
XLOC_000651	Gm38058	0.738328	1.18161	0.558444	0.423105	0.674277	0.260315	0.037164	0.0213682	-0.798439	1	1
XLOC_000652	Plekhm3	1.02624	1.0331	1.12897	1.09315	0.897759	1.20134	0.13472	0.106026	-0.345546	1	1
XLOC_000653	Rpl31-ps24	0	0	0	0	0	0	0	0	0	1	1
XLOC_000654	Rpl10a-ps1	78.9524	66.8856	62.0198	64.9883	73.0451	79.8283	144.058	149.579	0.0542554	0.7513	0.998683
XLOC_000655	Gm8550	0	0	0	0	0	0	0	0	0	1	1
XLOC_000656	Gm7329	0	4.46582	0	0	2.64383	0	2.36406	4.51552	0.93363	0.58145	0.998683
XLOC_000657	Idh1	8.35365	8.4045	8.98002	8.76897	10.3251	16.2671	0.15511	0.354278	1.19159	1	1
XLOC_000658	Pikfyve	3.56594	2.42144	4.31938	4.43081	5.32696	3.73985	3.51789	3.93983	0.163422	0.62145	0.998683
XLOC_000659	Pth2r	0.0400097	0	0	0.0598535	0	0	0.017396	0.0149009	-0.22335	1	1
XLOC_000660	Gm8805	0	0	0	0	0	0	0	0	0	1	1
XLOC_000661	Crygf	0	0	0	0	0	0	0	0	0	1	1
XLOC_000662	Gm15659	0	0	0	0	0	0	0	0	0	1	1
XLOC_000663	Gm8812	0	0	0	0	0	0	0	0	0	1	1
XLOC_000664	Map2	3.91839	7.53172	1.4724	1.07297	1.46536	2.04506	4.47621	1.89681	-1.2387	0.00165	0.0893848
XLOC_000665	Gm24729	0	0	0	0	0	0	0	0	0	1	1
XLOC_000666	Gm25411	0	0	0	0	0	0	0	0	0	1	1
XLOC_000667	Unc80	0.0170647	0	0	0	0	0	0.00731616	0	#NAME?	1	1
XLOC_000668	Rpe	17.913	24.3819	18.3986	14.0114	23.1424	17.5868	18.2551	18.5788	0.0253589	0.91975	0.998683
XLOC_000669	Gm38162	0.0179472	0	0.075618	0.0401032	0.0297287	0.0616862	0.0254229	0.0308114	0.277331	1	1
XLOC_000670	Gm15789	0	0.0419015	0	0	0	0	0.0212193	0	#NAME?	1	1
XLOC_000671	Gm37755	0	0.0244581	0	0.0297609	0	0	0.0123855	0.00741085	-0.740947	1	1
XLOC_000672	Acadl	2.10968	2.36386	2.02742	2.12635	2.02738	1.66129	0.0825209	0.12742	0.626761	1	1
XLOC_000673	Gm27934	0	0	0	0	0	0	0	0	0	1	1
XLOC_000674	Gm25832	0	0	0	0	0	0	0	0	0	1	1
XLOC_000675	Rpl31-ps14	2.40951	1.66592	0	1.49753	1.04825	4.5151	2.65772	4.14852	0.642409	0.4156	0.998683
XLOC_000676	Gm15826	0	0	0	0	0	0	0	0	0	1	1
XLOC_000677	Lancl1	0.32888	0.12111	0.138904	0.0245656	0.0545481	0.475831	0	0	0	1	1
XLOC_000678	Cps1	0	0	0	0	0	0	0	0	0	1	1
XLOC_000679	Gm15668	0	0	0	0	0	0	0	0	0	1	1
XLOC_000680	Gm26342	0	0	0	0	0	0	0	0	0	1	1
XLOC_000681	Kif22-ps	0	0	0	0	0	0	0	0	0	1	1
XLOC_000682	Gm22548	0	0	0	0	0	0	0	0	0	1	1
XLOC_000683	Gm15669	0	0	0	0	0	0	0	0	0	1	1
XLOC_000684	Gm37957	0	0	0	0	0	0	0	0	0	1	1
XLOC_000685	Gm23189	0	0	0	0	0	0	0	0	0	1	1
XLOC_000686	Gm15671	0	0	0	0	0	0	0	0	0	1	1
XLOC_000687	Pced1c-ps	0	0	0.10139	0.10792	0	0	1.35764e-05	0	#NAME?	1	1
XLOC_000688	Gm28497	0	0	0	0	0	0	0	0	0	1	1
XLOC_000689	Gm29114	0	0	0	0	0	0	0	0	0	1	1
XLOC_000690	Ikzf2	0.390848	0.615792	0.40095	0.66025	0.22405	0.227241	0.303352	0.415506	0.453874	1	1
XLOC_000691	Ikzf2	0.119074	0.51232	0.447527	0.445285	0.59284	0.547477	0.147701	0.294001	0.993136	1	1
XLOC_000692	Gm37930	0	0	0	0	0	0	0	0	0	1	1
XLOC_000693	Spag16	0	0	0	0	0	0	0	0	0	1	1
XLOC_000694	Gm23422	0	0	0	0	0	0	0	0	0	1	1
XLOC_000695	Vwc2l	0	0	0	0	0	0	0	0	0	1	1
XLOC_000696	Bard1	0.762393	1.04334	0.518151	0.796126	0.547597	0.314802	0.319995	0.0828111	-1.95015	1	1
XLOC_000697	Atic	60.4645	64.7458	61.9108	63.2639	68.4392	61.3676	55.3797	57.8824	0.063769	0.69595	0.998683
XLOC_000698	Apol7d	54.6901	52.1922	51.3081	48.8453	56.1054	12.9749	0	0.140141	0	1	1
XLOC_000699	-	0.149818	0.377295	0.429974	0.343333	0	0.210134	0.398473	0.38357	-0.0549924	1	1
XLOC_000700	-	0.211983	0.555347	0.299414	0.35763	0.132079	0.146492	0.303438	0.126955	-1.25709	1	1
XLOC_000701	Gm8883	2.01745	0	0.285007	0	0	0	0.689898	0.0297204	-4.53686	0.2494	0.998683
XLOC_000702	Gm5528	0	0	0	0	0	0	0	0	0	1	1
XLOC_000703	Gm8885	0	0	0	0.150176	0	0	0	0.0748154	inf	1	1
XLOC_000704	Mreg	0	0.188297	0.188911	0.0286424	0.349609	0.0792398	0	0.140133	inf	1	1
XLOC_000705	Gm25360	0	0	0	0	0	0	0	0	0	1	1
XLOC_000706	D230017M19Rik	0	0.183997	0.152071	0.117161	0.0901787	0.067246	0.147878	0.196831	0.412549	1	1
XLOC_000707	Gm23472	0	0	0	0	0	0	0	0	0	1	1
XLOC_000708	Gm24497	0	0	0	0	0	0	0	0	0	1	1
XLOC_000709	Gm25939	0	0	0	0	0	0	0	0	0	1	1
XLOC_000710	Tmem169	0	0.0970922	0.0203234	0	0	0.329912	0.0779415	0.0851589	0.127765	1	1
XLOC_000711	Xrcc5	6.22332	6.77746	7.60812	7.27343	6.63195	8.25325	5.854	6.38051	0.124248	0.58105	0.998683
XLOC_000712	Gm15843	0	0	0	0	0	0	0	0	0	1	1
XLOC_000713	Smarcal1	4.99352	4.86587	4.02147	5.46629	5.36746	5.92621	4.67941	5.74588	0.296203	0.284	0.998683
XLOC_000714	Rpl37a	1229.53	1009.8	1184.56	1142.76	1158.65	1392.97	869.8	941.991	0.115029	0.5063	0.998683
XLOC_000715	Igfbp2	100.352	80.7948	85.7451	89.099	74.8829	61.2808	98.0284	83.9928	-0.222934	0.1969	0.998683
XLOC_000716	Igfbp5	25.8509	4.52639	7.98836	19.1879	10.3268	10.1351	2.20083	3.4305	0.640372	0.5209	0.998683
XLOC_000717	1700027A15Rik	0	0	0	0	0	0	0	0	0	1	1
XLOC_000718	Gm29185	0	0	0	0	0	0	0	0	0	1	1
XLOC_000719	Gm27315	0	0	0	0	0	0	0	0	0	1	1
XLOC_000720	D530049I02Rik	0	0	0	0	0	0	0	0	0	1	1
XLOC_000721	Gm9553	0	0	0	0	0	0	0	0	0	1	1
XLOC_000722	Gm29186	0	0	0	0	0	0	0	0	0	1	1
XLOC_000723	Gm25329	0	0	0	0	0	0	0	0	0	1	1
XLOC_000724	Tns1	45.5823	41.3189	44.7841	43.6666	39.3418	29.3457	0.635199	0.164053	-1.95304	0.3873	0.998683
XLOC_000725	Rufy4	0	0	0.158074	0	0.0796315	0	0.0398547	0.020448	-0.962793	1	1
XLOC_000726	Cxcr2	0.0277018	0	0.02747	0	0	0	0.00694994	0	#NAME?	1	1
XLOC_000727	Cxcr1	0	0	0	0	0	0	0	0	0	1	1
XLOC_000728	Gm25524	0	0	0	0	0	0	0	0	0	1	1
XLOC_000729	Arpc2	375.712	342.341	363.862	379.94	283.745	264.802	306.193	276.745	-0.145886	0.3893	0.998683
XLOC_000730	Gm28364,Gpbar1	6.18617	5.57438	4.65046	4.02505	4.78932	5.43954	1.39117	1.38836	-0.00291592	0.99785	0.999272
XLOC_000731	Pnkd	18.2931	21.2948	18.0106	18.4448	19.4611	30.575	17.1914	21.8873	0.348402	0.6235	0.998683
XLOC_000732	Tmbim1	47.273	46.8315	48.5914	46.4783	45.883	40.5469	5.07334	14.2043	1.48532	0.06165	0.776577
XLOC_000733	Gm29358	0.234446	0.431038	0.402966	0.347286	0.0215901	0.152245	0.231671	0.0884542	-1.38908	1	1
XLOC_000734	Gm37931	0	0	0	0	0	0	0	0	0	1	1
XLOC_000735	Catip	0.141691	0.458409	0.166626	0.21226	0.0343669	0.0978307	0.265234	0.105706	-1.32721	1	1
XLOC_000736	Slc11a1	3.34629	1.73546	0.22222	1.88583	0.115781	1.12232	1.43851	1.22652	-0.230009	0.74575	0.998683
XLOC_000737	Ctdsp1	21.912	26.9089	24.8896	25.4652	27.8903	28.4235	28.0858	31.8384	0.180931	0.2941	0.998683
XLOC_000738	Mir26b	0	0	0	0	0	0	0	0	0	1	1
XLOC_000739	Vil1	1.49659	1.63398	0.953007	1.50577	1.5259	1.35183	0.0840835	0	#NAME?	1	1
XLOC_000740	Rqcd1	15.0351	14.9587	16.8832	14.0428	15.5293	11.4977	16.0734	14.6685	-0.131954	0.5898	0.998683
XLOC_000741	Plcd4	0.629632	1.01547	1.08626	1.19518	0.920926	0.81961	0.066521	0.335303	2.33358	1	1
XLOC_000742	Bcs1l	4.33378	6.66066	6.47283	6.27673	6.06123	7.24055	6.1345	7.37478	0.265655	0.47975	0.998683
XLOC_000743	Rnf25	7.0689	5.19913	3.8556	5.7935	4.39771	6.35806	0.107066	0.287982	1.42748	1	1
XLOC_000744	Stk36	2.309	0.782034	0.786759	0.615524	2.17291	1.29782	1.15265	1.30331	0.177229	0.81165	0.998683
XLOC_000745	-	0	0	0	0	0	0	0	0	0	1	1
XLOC_000746	Ttll4	7.70853	8.15158	8.45758	6.95006	6.4013	5.94272	8.1619	7.26524	-0.167894	0.4777	0.998683
XLOC_000747	Cyp27a1	0.267223	0.329016	0.196872	0.49625	0.149288	0.968341	0.199588	0.411012	1.04216	1	1
XLOC_000748	Gm27507	0	0	0	0	0	0	0	0	0	1	1
XLOC_000749	Wnt6	0	0.0517539	0	0.0314855	0.0349239	0	0	0	0	1	1
XLOC_000750	Wnt10a	0.0416995	0.661234	0.392025	0.259566	0	0.173323	0.334943	0.116779	-1.52013	1	1
XLOC_000751	Gm16582	0	0	0	0	0	0	0	0	0	1	1
XLOC_000752	Cdk5r2	0	0.0186027	0	0	0.0251444	0	0.0172185	0.0129143	-0.414988	1	1
XLOC_000753	Gm15841	0	0	0	0	0	0	0	0	0	1	1
XLOC_000754	Ccdc108	0	0	0	0	0	0	0	0	0	1	1
XLOC_000755	Gm37744	0	0	0	0	0	0	0	0	0	1	1
XLOC_000756	-	0	0	0	0	0	0	0	0	0	1	1
XLOC_000757	Nhej1	0.748893	1.12496	0.728434	0.7778	1.05487	0.355581	0	0.0430331	inf	1	1
XLOC_000758	Cnppd1	5.16916	4.33016	4.26152	4.73752	4.13455	5.07962	0.104564	0.125337	0.261422	1	1
XLOC_000759	Fam134a	12.1844	13.9977	15.7613	12.5239	14.6607	19.9999	16.7145	18.8887	0.176422	0.35645	0.998683
XLOC_000760	Zfand2b	8.31516	14.3356	11.8966	12.7382	14.7836	19.0588	9.18612	12.2913	0.420113	0.11705	0.998683
XLOC_000761	Ankzf1	2.36907	4.07769	3.55839	2.63915	2.7855	4.78242	3.60732	4.0519	0.167669	0.74835	0.998683
XLOC_000762	Stk16	49.5875	56.3938	52.1599	55.7739	59.6227	54.7078	51.4998	53.1657	0.045929	0.8836	0.998683
XLOC_000763	Dnajb2	9.08344	13.7589	15.1226	15.7529	15.4472	16.996	14.7829	17.7032	0.260074	0.26555	0.998683
XLOC_000764	Ptprn	40.4727	28.3456	23.9766	35.2603	30.4266	25.7697	6.0937	7.79296	0.354852	0.77565	0.998683
XLOC_000765	Gm28294	0	0	0.915851	0	0	0	0.335478	0.163329	-1.03844	1	1
XLOC_000766	Gm28902	0	0	0	0	0	0	0	0	0	1	1
XLOC_000767	Des	4.57193	11.5163	6.42072	4.64812	6.47107	8.3486	6.61882	5.49131	-0.269424	0.31165	0.998683
XLOC_000768	Speg	26.3764	45.4977	35.506	21.9973	23.9207	26.4026	38.2859	24.6646	-0.634369	0.02105	0.435895
XLOC_000769	Gmppa	34.2195	53.2175	44.953	49.7679	46.9077	54.9169	43.7463	51.8166	0.244252	0.3446	0.998683
XLOC_000770	Asic4	15.7403	23.1102	20.3304	18.9011	17.9745	17.5844	0.160962	0.0516827	-1.63897	1	1
XLOC_000771	Tmem198	9.62708	12.0405	10.2384	10.384	9.74452	8.70044	2.48976	1.29847	-0.939187	0.387	0.998683
XLOC_000772	Inha	0.554681	1.25603	1.69987	1.01833	1.12726	1.79113	1.24665	1.99952	0.681603	0.2218	0.998683
XLOC_000773	Stk11ip	2.48699	4.35333	2.3399	4.73517	2.83244	3.31255	3.38121	4.45909	0.399207	0.32925	0.998683
XLOC_000774	Gm15183	0	0	0	0	0	0	0	0	0	1	1
XLOC_000775	Slc4a3	3.51778	4.28497	3.65466	3.0663	4.37003	4.23351	3.73182	4.25338	0.188732	0.5918	0.998683
XLOC_000776	Gm15180	0	0	0	0	0	0	0	0	0	1	1
XLOC_000777	Gm15182	0	0	0	0	0	0	0	0	0	1	1
XLOC_000778	Gm5257	0	0	0	0	0	0	0	0	0	1	1
XLOC_000779	-	0	0	0	0	0	0	0	0	0	1	1
XLOC_000780	Gm29069	0	0	0	0	0	0	0	0	0	1	1
XLOC_000781	Gm17751	0	0	0	0	0	0	0	0	0	1	1
XLOC_000782	Mir6343	0	0	0	0	0	0	0	0	0	1	1
XLOC_000783	Gm25974	0	0	0	0	0	0	0	0	0	1	1
XLOC_000784	Epha4	4.82185	3.32402	3.6728	5.06799	4.23378	2.12159	0.417433	0.259888	-0.683655	1	1
XLOC_000785	Epha4	4.62778	4.27128	4.08278	3.98351	2.23146	1.25407	0.534124	0.101923	-2.38969	0.384	0.998683
XLOC_000786	Gm28386	0	0	0.134681	0.035743	0.0792466	0	0.110354	0.10436	-0.0805616	1	1
XLOC_000787	Gm28385	0	0	0	0	0	0	0	0	0	1	1
XLOC_000788	Pax3	0	0.0221018	0.0506898	0.134482	0.149261	0.248054	0.0111908	0.172642	3.9474	1	1
XLOC_000789	Sgpp2	0	0	0.014578	0.0154638	0	0	0	0.00385273	inf	1	1
XLOC_000790	Gm37884	0	0	0	0	0	0	0	0	0	1	1
XLOC_000791	Gm28995	0	0	0	0	0	0	0	0	0	1	1
XLOC_000792	Mogat1	0	0	0	0	0.333371	0	0	0.0854891	inf	1	1
XLOC_000793	Gm29611	0	0	0	0	0	0	0	0	0	1	1
XLOC_000794	Acsl3,Utp14b	15.6006	14.2869	18.1138	17.6246	14.1927	20.0558	14.9686	16.9149	0.17635	0.344	0.998683
XLOC_000795	-	0	0	0	0	0	0	0	0	0	1	1
XLOC_000796	Kcne4	1.09075	0.806976	1.82855	5.10047	4.28214	4.1891	1.61503	3.22209	0.996433	0.0055	0.18038
XLOC_000797	Gm29187	0	0	0	0	0	0	0	0	0	1	1
XLOC_000798	Ap1s3	0.399284	0.097752	0.0981676	0.119006	0.248066	0.343197	0	0.0110347	inf	1	1
XLOC_000799	Mrpl44	75.5337	50.2371	76.1224	93.4597	86.1997	84.3598	45.9181	70.7378	0.623419	0.3002	0.998683
XLOC_000800	Wdfy1	12.2646	10.7587	10.2589	11.1678	9.77742	6.41345	0	0	0	1	1
XLOC_000801	Gm10555	0	0	0	0	0	0	0.0127391	0	#NAME?	1	1
XLOC_000802	Mrpl44	8.60055	8.36814	9.5815	7.90936	6.03109	9.97315	10.506	10.514	0.00109791	0.99855	0.999394
XLOC_000803	Gm5529	4.79025	3.22266	2.8801	1.77497	2.16369	2.76099	4.74125	2.97341	-0.673149	0.0453	0.678084
XLOC_000804	Gm28071	0	0	0	0	0	0.197903	0.13617	0.102166	-0.414487	1	1
XLOC_000805	Gm28058	0	0	0	0	0	0	0	0	0	1	1
XLOC_000806	Gm23934	0	0	0	0	0	0	0	0	0	1	1
XLOC_000807	9830004L10Rik	0	0	0	0	0	0	0	0	0	1	1
XLOC_000808	2310015K22Rik	0	0	0	0	0	0	0	0	0	1	1
XLOC_000809	Cul3	4.83938	3.68337	4.06505	3.26771	3.52521	3.0675	0.0320368	0.0523854	0.709438	1	1
XLOC_000810	Gm29125	0	0	0	0	0	0	0	0	0	1	1
XLOC_000811	-	0	0	0	0	0	0	0	0	0	1	1
XLOC_000812	1700016L21Rik	0	0	0	0	0	0	0	0	0	1	1
XLOC_000813	Dock10	0.0508806	0.139918	0.0446244	0.141976	0.0315911	0.113583	0.00753732	0	#NAME?	1	1
XLOC_000814	Gm28066	0	0	0	0	0	0	0	0	0	1	1
XLOC_000815	Nyap2	0	0.0858892	0.0455179	0.0321795	0.0268557	0	0.0610891	0.0278139	-1.13511	1	1
XLOC_000816	Gm5530	0	5.12418	0.638468	2.05601	0.364861	6.22495	3.04753	3.97559	0.383528	0.64695	0.998683
XLOC_000817	Gm7516	0	0	0	0	0	0	0	0	0	1	1
XLOC_000818	-	0	0	0	0	0	0	0	0	0	1	1
XLOC_000819	Gm37114	0	0	0.0692357	0	0	0	0.0174552	0	#NAME?	1	1
XLOC_000820	Mir6344	0	0	0	0	0	0	0	0	0	1	1
XLOC_000821	Gm9747	2.55274	5.07318	4.61206	8.26077	7.08366	6.35626	2.29391	5.20692	1.18262	0.03015	0.542283
XLOC_000822	Irs1	1.47356	2.57054	3.05745	2.95198	3.45108	2.36165	0.457388	0.36406	-0.329243	0.7466	0.998683
XLOC_000823	Rhbdd1	9.7332	8.64287	8.51132	9.02255	10.8418	6.28357	11.1188	11.3997	0.0360006	0.8482	0.998683
XLOC_000824	Gm19552	0.0598726	0	0.0210628	0.0446966	0	0	0.0438091	0.0166984	-1.39152	1	1
XLOC_000825	Col4a3	0	0	0.129548	0.0632737	0.00782429	0	0.0391909	0.0242565	-0.69215	1	1
XLOC_000826	n-R5s213	0	0	0	0	0	0	0	0	0	1	1
XLOC_000827	Mff	79.3568	47.6284	58.1548	46.2923	70.3949	57.2612	55.7168	53.6262	-0.0551759	0.8095	0.998683
XLOC_000828	Gm28941	0.958604	0.178927	0.340864	0.507278	0.15987	0.666759	0.870586	0.547878	-0.668132	0.77775	0.998683
XLOC_000829	Gm28942	0	0	0	0	0	0	0	0	0	1	1
XLOC_000830	-	0	0	0	0	0	0	0	0	0	1	1
XLOC_000831	-	0	0	0	0	0	0	0	0	0	1	1
XLOC_000832	Agfg1,Gm22396	23.3045	24.3085	26.0817	22.4897	26.1508	20.8139	23.7094	23.8272	0.00715509	0.9695	0.998683
XLOC_000833	-	0	0.173973	0.0662949	0	0	0	0.119497	0	#NAME?	1	1
XLOC_000834	-	0.0332616	0.102079	0.18732	0.0248464	0.165509	0	0.0394668	0.0691501	0.809091	1	1
XLOC_000835	-	0.127571	0	0.0673395	0.0714534	0.0793395	0	0.0738128	1.75444e-05	-12.0386	1	1
XLOC_000836	-	0	0.0852397	0.122193	0.0259335	0.0863622	0	0.15002	0.113297	-0.405042	1	1
XLOC_000837	Gm7539	0	0.228999	0	0	0	0	0.0579893	0	#NAME?	1	1
XLOC_000838	Krtap28-13	0	0	0	0	0	0	0	0	0	1	1
XLOC_000839	Gm29518	0	0	0	0	0	0	0	0	0	1	1
XLOC_000840	Ccl20	2.8906	7.2	3.65025	7.35494	2.68837	0.94414	4.59949	3.96968	-0.212451	0.59165	0.998683
XLOC_000841	Gm29519	0	0	0	0	0	0	0	0	0	1	1
XLOC_000842	Daw1	0	0	0.0385515	0	0	0	0.00971781	0	#NAME?	1	1
XLOC_000843	Gm6374	0	0	0	0	0.222048	0	0.0210784	0.0854916	2.02002	1	1
XLOC_000844	Gm25754	0	0	0	0	0	0	0	0	0	1	1
XLOC_000845	Gm24555	0	0	0	0	0	0	0	0	0	1	1
XLOC_000846	Pid1	1.88709	2.97515	1.74052	3.23205	2.67116	5.53649	0	0.109117	inf	1	1
XLOC_000847	Gm18304	0	0	0	0	0	0	0	0	0	1	1
XLOC_000848	Dner	0.575162	1.01392	0.818074	0.797151	0.399674	0.33338	0.139152	0.326305	1.22956	1	1
XLOC_000849	Mir5126	0.347055	0.913608	0.514653	1.37779	0.295784	0	0.777886	0.44284	-0.812773	0.66735	0.998683
XLOC_000850	Trip12	8.51621	9.18909	8.82222	8.42088	7.56744	6.90589	0.0845191	0.0343322	-1.29971	1	1
XLOC_000851	Fbxo36	1.56173	2.76364	2.27312	2.19922	2.70127	2.79992	1.87253	2.36231	0.335211	0.84815	0.998683
XLOC_000852	-	0	0	0	0	0	0	0	0	0	1	1
XLOC_000853	Gm15433	0	0	0	0.0858226	0	0	0	0.0320235	inf	1	1
XLOC_000854	-	0	0	0	0	0	0	0	0	0	1	1
XLOC_000855	-	0	0	0	0	0	0	0	0	0	1	1
XLOC_000856	Rpl19-ps1	4.95744	4.41689	2.72506	2.14082	3.8375	3.92297	0.476162	0.859548	0.852125	0.73895	0.998683
XLOC_000857	Gm6264	0	0	0	0	0	0	0	0	0	1	1
XLOC_000858	Gm7582	0	0	0	0	0	0.0687046	0	0.0177363	inf	1	1
XLOC_000859	Gm7582	0	0	0	0	0	0	0	0	0	1	1
XLOC_000860	Gm7582	0	0	0	0	0	0	0	0	0	1	1
XLOC_000861	Gm2389	0	0	0	0	0	0	0	0	0	1	1
XLOC_000862	Gm10553	0	0	0	0	0	0	0	0	0	1	1
XLOC_000863	A530040E14Rik	0	0	0	0	0	0	0	0	0	1	1
XLOC_000864	Gm16038	0	0	0	0	0	0	0	0	0	1	1
XLOC_000865	Gm6264	0.462897	0.239029	0	0	0.0642274	0	0.179489	0.0164913	-3.44412	1	1
XLOC_000866	Gm7609	0	0	0	0	0	0	0	0	0	1	1
XLOC_000867	Gm16028	0	0	0	0	0	0	0	0	0	1	1
XLOC_000868	Gm16026	0	0	0	0	0	0	0	0	0	1	1
XLOC_000869	Gm16025	0	0	0	0	0	0	0	0	0	1	1
XLOC_000870	-	0	0	0	0	0	0	0	0	0	1	1
XLOC_000871	Gm2427,Sp140	0.233372	0.0242937	0.273756	0.088703	1.09731	2.12089	0.19365	0.851907	2.13724	0.00975	0.273451
XLOC_000872	-	0	0	0	0	0	0	0	0	0	1	1
XLOC_000873	-	0	0	0	0	0	0	0	0	0	1	1
XLOC_000874	Gm7592	0	0	0	0	0	0	0	0	0	1	1
XLOC_000875	G530012D18Rik	0	0	0.00602306	0.00638688	0.00710872	0.00589667	0.0197446	0.0101794	-0.955808	1	1
XLOC_000876	Gm16094	0	0	0	0	0	0	0	0	0	1	1
XLOC_000877	Sp100,n-R5s215	0.826225	0.293543	1.33306	1.61003	5.46694	3.35154	0.745392	2.90278	1.96136	0.0003	0.0238454
XLOC_000878	A630001G21Rik	0.0162259	0.024743	0.0255797	0.0391755	0.0134225	0.0166961	0.0346334	0.0319045	-0.118405	1	1
XLOC_000879	Mir8096	0	0	0	0	0	0	0	0	0	1	1
XLOC_000880	Gm25472	0	0	0	0	0	0	0	0	0	1	1
XLOC_000881	9930111H07Rik	0	0	0	0	0	0	0	0	0	1	1
XLOC_000882	Gm22906	0	0	0	0	0	0	0	0	0	1	1
XLOC_000883	Armc9,Cab39,Gm21972,Psmd1	120.605	104.845	105.979	101.679	97.5713	102.085	102.793	92.9168	-0.145731	0.5343	0.998683
XLOC_000884	Itm2c	106.053	108.151	104.092	132.037	116.913	121.6	146.835	181.892	0.308887	0.3288	0.998683
XLOC_000885	4933407L21Rik	0	0	0	0	0	0	0	0.00548838	inf	1	1
XLOC_000886	Gpr55	0	0	0.0564852	0	0	0	0.0142885	0	#NAME?	1	1
XLOC_000887	Gm18180	0.0414391	0.17836	0.087631	0.186019	0.34391	0.314454	0	0.357707	inf	1	1
XLOC_000888	Spata3	0	0	0	0	0	0	0	0	0	1	1
XLOC_000889	2810459M11Rik	0	0	0	0	0	0	0	0	0	1	1
XLOC_000890	Gm22786	0	0	0	0	0	0	0	0	0	1	1
XLOC_000891	Gm37914	0.0635805	0.0780264	0	0.0237407	0.0790835	0	0.116949	0.0660181	-0.824947	1	1
XLOC_000892	Gm16341	0	0	0	0	0	0	0	0	0	1	1
XLOC_000893	B3gnt7	0	0	0	0.0494205	0.0548686	0.0683757	0	0.0211403	inf	1	1
XLOC_000894	Gm5258	0	0	0	0	0	0	0	0	0	1	1
XLOC_000895	Gm28627	0	0	0	0	0	0	0	0	0	1	1
XLOC_000896	-	1.42586	0.766182	1.02924	0.426239	0.206981	0.663369	1.72523	0.687069	-1.32826	0.00195	0.0952984
XLOC_000897	C130036L24Rik	0.303796	0.51335	0.439598	0.846665	0.49347	0.358419	0.328909	0.691766	1.07259	0.39445	0.998683
XLOC_000898	1700019O17Rik	0	0	0	0	0	0	0	0	0	1	1
XLOC_000899	Rpl30-ps6	0	0	0	0	0	0	0	0	0	1	1
XLOC_000900	Ptma	15.1526	22.1092	14.207	14.4084	12.616	18.2333	6.56417	1.68315	-1.96345	0.43045	0.998683
XLOC_000901	Ptma	938.064	921.725	835.398	871.254	935.241	1150.09	1035.5	1128.26	0.123783	0.54735	0.998683
XLOC_000902	Gm37152	0.080447	0	0	0	0	0	0.0206742	0	#NAME?	1	1
XLOC_000903	Cops7b	9.16881	8.52389	10.2934	9.1285	8.03198	11.4911	11.6146	11.8715	0.0315584	0.88095	0.998683
XLOC_000904	Gm37022	0	0	0.0270149	0.172022	0.254508	0	0	0	0	1	1
XLOC_000905	Dis3l2	2.0109	2.51317	2.13699	2.572	1.98991	2.88217	2.00462	2.22634	0.151347	0.82825	0.998683
XLOC_000906	Gm29055	0	0	0	0	0	0	0	0	0	1	1
XLOC_000907	Gm37485	0	0	0	0	0	0	0	0	0	1	1
XLOC_000908	Gm38142	0	0	0	0	0	0	0	0	0	1	1
XLOC_000909	Gm38010	0	0	0.021463	0	0	0	0.0108232	0	#NAME?	1	1
XLOC_000910	Gm37541	0	0	0	0	0	0	0	0	0	1	1
XLOC_000911	Gm38021	0	0	0	0	0	0	0	0	0	1	1
XLOC_000912	Gm6136	81.8448	66.835	75.3699	73.3967	72.8209	88.9941	113.837	123.705	0.119941	0.5103	0.998683
XLOC_000913	Gm37967	0	0	0	0	0	0	0	0	0	1	1
XLOC_000914	Gm37017	0	0	0	0	0	0	0	0	0	1	1
XLOC_000915	Gm37447	0.0577934	0.0354401	0.0203279	0.0862719	0.0479115	0.139278	0.0341176	0.108184	1.6649	1	1
XLOC_000916	Akp-ps1	0.168475	0	0	0	0	0	0.0433086	0	#NAME?	1	1
XLOC_000917	-	0.144062	0.123677	0.222952	0.0645143	0.0477714	0.039677	0.137786	0.0674102	-1.03139	1	1
XLOC_000918	Gm29371	0	0	0	0	0	0	0	0	0	1	1
XLOC_000919	Akp3	0	0	0	0	0	0	0	0	0	1	1
XLOC_000920	Prss56	0.0397712	0.0733371	0.0560542	0	0	0	0.0491167	0	#NAME?	1	1
XLOC_000921	Chrnd	0	0	0	0	0	0	0	0	0	1	1
XLOC_000922	Chrng	0	0	0	0	0	0	0	0	0	1	1
XLOC_000923	Eif4e2	136.227	125.074	146.488	126.28	126.977	129.289	110.54	105.693	-0.0646873	0.72	0.998683
XLOC_000924	-	0	0	0	0	0	0	0.01475	0	#NAME?	1	1
XLOC_000925	Gm26187	0	0	0	0	0	0	0	0	0	1	1
XLOC_000926	Efhd1	0.206172	0.439366	0.109176	0.0772707	0	0.0483524	0.275114	0.106573	-1.36819	1	1
XLOC_000927	Gigyf2	14.3872	18.723	16.687	21.9966	16.708	12.9025	19.9826	19.4197	-0.0412208	0.8869	0.998683
XLOC_000928	-	0	1.03883	0.236581	0	1.10377	0	0.494498	0.566538	0.196207	1	1
XLOC_000929	3110079O15Rik	0	0	0	0	0	0	0	0	0	1	1
XLOC_000930	Ngef	0.447471	0.419074	0.319061	0.0848301	0.28024	1.87199	0.285557	0.99438	1.80002	0.308	0.998683
XLOC_000931	Neu2	0	0	0	0	0	0	0	0	0	1	1
XLOC_000932	Gm17181	0	0	0	0	0	0	0	0	0	1	1
XLOC_000933	-	0	0	0	0	0	0	0	0	0	1	1
XLOC_000934	-	0	0	0	0	0	0	0	0	0	1	1
XLOC_000935	Inpp5d	1.2603	0.286348	0.0758582	1.18147	0.0353375	0.617278	0.668831	0.720849	0.108055	0.8849	0.998683
XLOC_000936	Atg16l1	10.8037	12.949	13.9203	14.2429	12.1117	9.25456	12.6824	11.9372	-0.0873652	0.6661	0.998683
XLOC_000937	Gm25395	0	0.700045	1.54187	0	0	0	0.563875	0	#NAME?	1	1
XLOC_000938	Scarna6	0	0	0	0	0	2.46881	0	1.48456	inf	0.18055	0.998683
XLOC_000939	-	0	0	0.046206	0	0	0	0.0116482	0	#NAME?	1	1
XLOC_000940	Sag	0	0	0.0136561	0.0473692	0	0.488187	0.0241343	0.183364	2.92555	1	1
XLOC_000941	Dgkd	11.0035	9.86917	9.36781	8.11381	8.23903	7.911	8.20637	7.18166	-0.192428	0.43085	0.998683
XLOC_000942	4833421G17Rik	0	0	0	0	0	0	0	0	0	1	1
XLOC_000943	Gm38365	0	0	0	0	0	0	0	0	0	1	1
XLOC_000944	Gm25198	0	0	0	0	0	0	0	0	0	1	1
XLOC_000945	Gm5832	0	0	0	0	0	0	0	0	0	1	1
XLOC_000946	Gm15375	0	0	0	0	0	0	0	0	0	1	1
XLOC_000947	Ugt1a1,Ugt1a10,Ugt1a2,Ugt1a5,Ugt1a6a,Ugt1a6b,Ugt1a7c,Ugt1a8,Ugt1a9	4.70199	6.13943	8.68532	8.46113	5.62186	5.11319	5.98453	6.00271	0.00437551	0.98685	0.998683
XLOC_000948	Gm15373	0	0	0	0	0	0	0	0	0	1	1
XLOC_000949	Gm15372	0	0	0	0	0	0	0	0	0	1	1
XLOC_000950	Gm15370	0	0	0	0	0	0	0	0	0	1	1
XLOC_000951	Gm15369	0	0	0	0	0	0	0	0	0	1	1
XLOC_000952	Gm15374	0	0	0	0	0	0	0	0	0	1	1
XLOC_000953	Gm15371	0	0	0	0	0	0	0	0	0	1	1
XLOC_000954	Gm15368	0	0	0	0	0	0	0	0	0	1	1
XLOC_000955	Gm15376	0	0	0	0	0	0	0	0	0	1	1
XLOC_000956	-	0	0.0676752	0.0387635	0	0.0455925	0.0758603	0.0410137	0.0527869	0.364075	1	1
XLOC_000957	Mroh2a	4.64939	5.82034	7.33066	6.78202	6.76416	6.06543	0.0312432	0.00290195	-3.42845	1	1
XLOC_000958	Trpm8	0	0	0	0	0	0	0	0	0	1	1
XLOC_000959	Spp2	0	0	0	0	0	0	0	0	0	1	1
XLOC_000960	Gm28888	0	0	0	0	0	0	0	0	0	1	1
XLOC_000961	Glrp1	0.0896959	0.0551927	0.0948922	0.0335752	0.186156	0.154771	0.0450066	0.131642	1.54842	1	1
XLOC_000962	Gm19589	0.0650453	0.0997958	0.183137	0.0485821	0	0	0.151685	0.0120946	-3.64864	1	1
XLOC_000963	-	0	0	0	0.22451	0	0	1.76813e-05	4.45524e-05	1.33328	1	1
XLOC_000964	-	0	0	0	0.113311	1.69094	0.886893	0	0.852926	inf	5e-05	0.00579682
XLOC_000965	Gm38130	0	0	0	0	0	0	0	0	0	1	1
XLOC_000966	Gm29336	0	0	0	0	0	0	0	0	0	1	1
XLOC_000967	Arl4c	24.9047	15.217	13.8449	19.3746	15.8317	13.3005	0.113332	0.333004	1.55499	1	1
XLOC_000968	Platr5	0	0	0	0	0	0	0	0	0	1	1
XLOC_000969	Gm4753	0	0	0	0	0	0	0	0	0	1	1
XLOC_000970	1700067G17Rik	0	0	0	0	0	0	0	0	0	1	1
XLOC_000971	Gm18699	0	0	0	0	0	0	0	0	0	1	1
XLOC_000972	Sh3bp4	8.28379	8.97676	7.12994	10.8457	9.82701	9.02722	9.49977	11.8142	0.314557	0.14825	0.998683
XLOC_000973	Gm38312	0	0	0	0	0	0	0	0	0	1	1
XLOC_000974	-	0	0	0	0	25.1492	0	0	7.10043	inf	0.002	0.0952984
XLOC_000975	Agap1	8.31267	5.50121	3.97277	6.278	7.44901	6.37757	5.62792	6.70664	0.252988	0.3016	0.998683
XLOC_000976	Gm37297	0	0	0	0	0	0	0	0	0	1	1
XLOC_000977	Gm25180	0	0	0	0	0	0	0	0	0	1	1
XLOC_000978	Gm28499	0	0	0	0	0	0	0	0	0	1	1
XLOC_000979	Gm26037	0	0	0	0	0	0	0	0	0	1	1
XLOC_000980	Gm37521	0	0	0	0	0	0	0	0	0	1	1
XLOC_000981	-	0	0	0	0	0	0	0	0	0	1	1
XLOC_000982	D130058E05Rik	0	0.169044	0.0697025	0.202025	0.0253663	0.219628	0.115067	0.140515	0.288245	1	1
XLOC_000983	4930434B07Rik	0	0	0	0	0	0	0	0	0	1	1
XLOC_000984	Ackr3	0.90811	0.708539	1.50962	1.82753	1.41425	2.56318	0.257628	0.848372	1.71941	0.10035	0.95632
XLOC_000985	Gm28723	0	0	0	0	0	0	0	0	0	1	1
XLOC_000986	Gm27648	0	0	0	0	0	0	0	0	0	1	1
XLOC_000987	Gm35048	0	0	0	0	0	0	0	0	0	1	1
XLOC_000988	Cops8	57.6915	43.9073	44.182	43.8926	49.8129	30.5358	42.4343	35.9111	-0.240799	0.20935	0.998683
XLOC_000989	Gm9991	0	0.0482848	0.11049	0.0586958	0.0648647	0.108086	0.116834	0.12892	0.142016	1	1
XLOC_000990	-	0.423345	1.36633	0.721248	0.510965	0.0705337	0.293959	0.665351	0.681687	0.0349938	0.95775	0.998683
XLOC_000991	-	0	0.834214	0.316941	0.674821	0.987103	0.206531	0.532117	0.647393	0.282898	0.84325	0.998683
XLOC_000992	Mlph	0.0367112	0.356472	0.265376	0.20504	0.141512	0.126187	0.214422	0.130029	-0.721615	1	1
XLOC_000993	Prlh	0	0	0	0	0	0	0	0	0	1	1
XLOC_000994	Lrrfip1	180.459	134.586	128.954	127.258	111.615	71.1166	166.221	118.766	-0.484976	0.0074	0.226759
XLOC_000995	Rbm44	0	0.1145	0.0158579	0	0	0	0.0329927	0	#NAME?	1	1
XLOC_000996	Ramp1	17.5698	9.67457	7.71278	9.43063	11.9161	8.10269	10.2988	8.40343	-0.293422	0.35355	0.998683
XLOC_000997	Ube2f	61.3314	41.4804	28.2293	29.4295	43.3475	32.6615	44.9508	37.3345	-0.267837	0.19135	0.998683
XLOC_000998	-	0	0	0	0.31827	0.173488	0.874551	0.0375912	0.628703	4.06391	0.14365	0.998683
XLOC_000999	Gm7785	0	0	0.161156	0	0	0.0787933	0.237338	0.0659008	-1.84857	1	1
XLOC_001000	Scly	3.65054	5.89122	4.34312	3.4155	5.85823	5.12586	3.94284	4.61772	0.227947	0.46475	0.998683
XLOC_001001	Espnl	0.0617448	0	0	0.0438122	0	0	0.0238207	0.0163605	-0.541997	1	1
XLOC_001002	Klhl30	0.900589	0.80301	0.652565	0.936698	0.972707	0.995677	0.799027	0.650733	-0.296178	0.607	0.998683
XLOC_001003	Fam132b	7.81986	5.61182	4.07195	5.56245	4.37101	6.65652	7.13356	6.39368	-0.157977	0.6289	0.998683
XLOC_001004	Hes6	4.03779	4.56648	5.88182	4.2907	4.83974	7.62708	3.365e-05	0	#NAME?	1	1
XLOC_001005	Gm28382	0	0	0	0	0	0	0	0	0	1	1
XLOC_001006	Traf3ip1	2.98477	3.84954	3.31458	3.65702	3.73833	3.38118	3.38629	3.70768	0.130813	0.61075	0.998683
XLOC_001007	-	0	0	0	0	0	0	0	0	0	1	1
XLOC_001008	Asb1	11.232	6.44927	5.41307	9.49635	8.299	4.69958	7.91535	6.50755	-0.282538	0.3262	0.998683
XLOC_001009	Gm28380	0	0	0	0	0	0	0	0	0	1	1
XLOC_001010	-	0	0	0	0	0	0	0	0	0	1	1
XLOC_001011	Twist2	176.417	71.0003	144.319	210.271	172.049	141.271	194.861	266.563	0.452031	0.0114	0.305151
XLOC_001012	Gm29101	0	0.0763642	0.43724	0.139302	0	0	0.161276	0.0594417	-1.43998	1	1
XLOC_001013	-	1.28762	0.252847	0.579195	0.7029	0.875629	0.647679	1.06288	0.838311	-0.342421	0.6078	0.998683
XLOC_001014	Gm37600	0	0	0	0	0	0	0	0	0	1	1
XLOC_001015	Hdac4	2.14348	2.73711	2.41191	2.87494	2.14038	3.32505	0.182778	0.564396	1.62662	0.4265	0.998683
XLOC_001016	Gm37048	0	0	0	0	0	0	0	0	0	1	1
XLOC_001017	Gm26720	0	0.0144728	0	0.017618	0	0	0.00366446	0.0131577	1.84424	1	1
XLOC_001018	Gm29099	0	0	0	0	0	0	0	0	0	1	1
XLOC_001019	Ndufa10	8.05408	4.28769	5.17672	4.54921	5.58378	7.22319	0.235494	0.0328663	-2.84101	1	1
XLOC_001020	Olfr1413	0	0	0	0	0	0	0	0	0	1	1
XLOC_001021	Gm28478	0	0	0	0	0	0	0	0	0	1	1
XLOC_001022	Gm28479	0	0	0	0	0	0	0	0	0	1	1
XLOC_001023	Olfr1412	0	0	0	0	0	0	0	0	0	1	1
XLOC_001024	Gm44098	0	0	0	0	0	0	0	0	0	1	1
XLOC_001025	Gm44099	0	0	0	0	0	0	0	0	0	1	1
XLOC_001026	Olfr1411	0	0	0	0	0	0	0	0	0	1	1
XLOC_001027	Olfr1410	0	0	0	0	0	0	0	0	0	1	1
XLOC_001028	Olfr12	0	0	0	0	0	0	0	0	0	1	1
XLOC_001029	Myeov2	5.7293	4.58179	6.71914	5.30636	3.76109	6.57229	0.471496	0.650626	0.464582	0.84295	0.998683
XLOC_001030	Gpc1	44.2705	61.7789	51.5629	41.4307	39.9846	47.1022	61.5495	50.673	-0.280532	0.0815	0.890969
XLOC_001031	Mir149	0	0	0	0	0	0	0	0	0	1	1
XLOC_001032	Dusp28	1.33908	1.70072	1.34769	1.59063	1.70053	1.9533	2.53627	2.01254	-0.333696	0.6449	0.998683
XLOC_001033	Rnpepl1	10.2257	14.4833	10.7398	13.4242	10.7242	14.4793	11.1324	14.3502	0.366315	0.1182	0.998683
XLOC_001034	Capn10	6.76532	7.46903	8.80351	6.01462	6.47063	10.4904	8.3468	8.19319	-0.0267977	0.90945	0.998683
XLOC_001035	Gpr35	0.0646618	0.297912	0.567174	0.192243	0.213646	0.221855	0.410401	0.287744	-0.512247	1	1
XLOC_001036	Aqp12	0	0	0	0	0	0	0	0	0	1	1
XLOC_001037	Kif1a	8.41431	7.2868	12.5277	9.99602	5.79427	4.01636	0.251299	0.111725	-1.16945	1	1
XLOC_001038	Agxt	0	0	0	0.0436048	0	0	0	0.0108564	inf	1	1
XLOC_001039	Crocc2	0.0806354	0.108847	0.192854	0.0599873	0.162111	0.0395529	0.132392	0.0896909	-0.561788	1	1
XLOC_001040	Mir6901,Sned1	1.17784	2.64565	3.15061	2.58612	3.12085	2.38113	2.09475	2.29575	0.132192	0.79925	0.998683
XLOC_001041	Gm28535	0	0	0.0814078	0	0	0	0.190555	0.082198	-1.21303	1	1
XLOC_001042	Mir6902,Ppp1r7	19.8743	22.1061	17.1923	22.9321	10.0893	15.4135	14.6396	11.8	-0.311082	0.64345	0.998683
XLOC_001043	Mir6345	0	0	0	0	0	0	0	0	0	1	1
XLOC_001044	Gm26446	0	0	0	0	0	0	0	0	0	1	1
XLOC_001045	Ano7	0	0.0765771	0.0151232	0	0	0	0.0493818	0	#NAME?	1	1
XLOC_001046	Hdlbp	30.3704	29.41	34.1723	32.5255	30.2811	33.3828	0.861362	1.26751	0.557302	0.74775	0.998683
XLOC_001047	Gm17415	0.132492	0.249293	0	0.20174	0	0	0.163259	0.0502408	-1.70023	1	1
XLOC_001048	2002-09-01	136.952	127.614	140.525	137.89	132.888	121.176	127.746	128.338	0.00666531	0.97235	0.998683
XLOC_001049	Farp2	7.04272	8.25127	8.69374	9.2148	8.69728	6.22733	7.15745	7.15192	-0.00111441	0.99825	0.999333
XLOC_001050	Gm37250	0	0	0	0	0	0	0	0	0	1	1
XLOC_001051	Gm28536	0.210869	0.304431	0.298678	0.0528778	0	0	0.408513	0.0263314	-3.95553	1	1
XLOC_001052	Bok	41.5199	44.2902	41.6425	32.3485	32.3306	29.3548	46.579	33.4456	-0.477866	0.00845	0.248878
XLOC_001053	Gm10550	10.5802	10.3556	9.62689	11.4783	9.25929	10.7036	1.97511	3.64183	0.882732	0.60435	0.998683
XLOC_001054	Atg4b	40.4838	31.8804	36.637	37.7315	39.2433	36.2932	28.6413	29.1317	0.024497	0.941	0.998683
XLOC_001055	Dtymk	0.933218	1.2594	1.06308	1.05138	1.1583	1.32601	0.288456	0.32121	0.155166	1	1
XLOC_001056	Ing5	7.01948	4.02058	5.30032	4.6454	4.28283	4.97652	5.12349	4.70355	-0.123377	0.5505	0.998683
XLOC_001057	D2hgdh	2.17922	2.15475	1.74351	1.48191	2.16087	2.31685	2.16955	2.16702	-0.0016843	0.99665	0.999272
XLOC_001058	Gal3st2	0.0978902	0.018285	0.0229681	0.0731153	0.0270595	0	0.0381909	0	#NAME?	1	1
XLOC_001059	Gm18666	0.103247	0	0.0735149	0	0.0861501	0	0.0984067	0.119435	0.279399	1	1
XLOC_001060	Gm9994	0	0	0	0	0	0	0	0.0352242	inf	1	1
XLOC_001061	Gm7889	0	0.514736	0.14703	0.703471	0	0.862734	0.167395	0.397871	1.24904	1	1
XLOC_001062	Gm6086	0	0	0	0	0	0	0	0.00177328	inf	1	1
XLOC_001063	Neu4	0	0	0	0	0	0	0	0	0	1	1
XLOC_001064	-	0	0	0	0	0	0	0.019636	0	#NAME?	1	1
XLOC_001065	Pdcd1	0	0	0	0	0	0	0	0	0	1	1
XLOC_001066	Gm7891	0	0	0	0	0	0	0	0	0	1	1
XLOC_001067	Gm7895	0.275124	0.271464	0.583086	0.949299	0.731521	0.494476	0.720917	1.00036	0.472609	0.47865	0.998683
XLOC_001068	4930440C22Rik	0	0	0	0	0	0	0	0	0	1	1
XLOC_001069	Fam174a	6.60435	8.17815	7.34645	7.17752	7.50034	6.36315	9.60856	9.48192	-0.0191404	0.92725	0.998683
XLOC_001070	BC055308	0	0	0.0711786	0.0503538	0	0.116109	0.0568459	0.0487767	-0.220865	1	1
XLOC_001071	Gm15427	253.416	227.717	213.09	218.617	265.183	271.094	274.232	287.51	0.0682136	0.7316	0.998683
XLOC_001072	-	0	0	0	0	0	0	0	0	0	1	1
XLOC_001073	St8sia4	0	0	0.00615774	0.0195892	0	0	8.388e-08	3.13818e-08	-1.4184	1	1
XLOC_001074	-	0	0	0	0	0	0	0	0	0	1	1
XLOC_001075	Gm37761	0	0	0	0	0	0	0	0	0	1	1
XLOC_001076	Gm22917	0	0	0	0	0	0	0	0	0	1	1
XLOC_001077	Gm37076	0	0	0	0	0	0	0	0	0	1	1
XLOC_001078	Gm26245	0	0	0	0	0	0	0	0	0	1	1
XLOC_001079	Gm1833	0	0	0	0	0	0	0	0	0	1	1
XLOC_001080	Gm26078	0	0	0	0	0	0	0	0	0	1	1
XLOC_001081	Slco4c1	0	0	0	0	0	0	0	0	0	1	1
XLOC_001082	Panct2	0	0	0	0	0	0.0148674	0	0.00383778	inf	1	1
XLOC_001083	Gm6430	0.673956	0.324653	0.477658	0.676602	0.373974	0.363442	0.776983	0.80772	0.0559718	0.92645	0.998683
XLOC_001084	Gm7133	0	0	0	0	0	0	0	0	0	1	1
XLOC_001085	Gm7135	0	0	0	0	0	0	0	0	0	1	1
XLOC_001086	D1Ertd622e	3.11156	3.1844	2.5688	2.74555	1.61475	2.29087	0	0.0678977	inf	1	1
XLOC_001087	Gin1	1.08554	2.29571	1.47491	0.606358	1.76468	1.77685	1.73033	1.83152	0.0819933	0.89695	0.998683
XLOC_001088	Gm25413	0	0	0	0	0	0	0	0	0	1	1
XLOC_001089	Gm24465	0	0	0	0	0	0	0	0	0	1	1
XLOC_001090	1810006J02Rik	0	0	0	0	0	0	0	0	0	1	1
XLOC_001091	Gm29461	0	0	0	0	0	0	0	0	0	1	1
XLOC_001092	Gm7952	0	0	0	0	0	0	0	0	0	1	1
XLOC_001093	Gm29462	0	0	0	0	0	0.624876	0	0.161195	inf	1	1
XLOC_001094	Slco6d1	0	0	0	0	0	0	0	0	0	1	1
XLOC_001095	Gm3555	0.131462	0.162517	0.186067	0.0494053	0.656002	0.45511	0.0570831	0.198275	1.79637	1	1
XLOC_001096	Gm26134	0	0	0	0	0	0	0	0	0	1	1
XLOC_001097	Gm7967	0	0	0	0	0	0	0	0	0	1	1
XLOC_001098	Gm29460	0	0	0	0	0	0	0	0	0	1	1
XLOC_001099	Gm23434	0	0	0	0	0	0	0	0	0	1	1
XLOC_001100	Cntnap5b	0	0	0	0	0	0	0	0	0	1	1
XLOC_001101	Gm37877	0	0	0	0	0	0	0	0	0	1	1
XLOC_001102	Gm19029	0	0	0	0	0	0	0	0	0	1	1
XLOC_001103	Gm29667	0	0.171576	0.194242	0	0	0	0.160473	0.0517047	-1.63396	1	1
XLOC_001104	Gm18700	0	0	0	0	0	0	0	0	0	1	1
XLOC_001105	-	0	0	0	0	0	0	0	0	0	1	1
XLOC_001106	Gm18185	0	0	0	0	0	0	0	0	0	1	1
XLOC_001107	Gm29334	0	0	0	0	0	0	0	0	0	1	1
XLOC_001108	Gm25537	0	0	0	0	0	0	0	0	0	1	1
XLOC_001109	Gm20268	0	0	0	0	0	0	0	0	0	1	1
XLOC_001110	Gm28801	0	0	0	0	0	0	0	0	0	1	1
XLOC_001111	Psmb6-ps2	0	0	0	0	0	0	0	0	0	1	1
XLOC_001112	-	0	0	0	0	0	0	0	0	0	1	1
XLOC_001113	-	0	0	0	0	0	0	0	0.00392328	inf	1	1
XLOC_001114	-	0	0	0	0	0	0	0	0	0	1	1
XLOC_001115	Gm28187	0	0	0	0	0	0	0	0	0	1	1
XLOC_001116	-	0	0	0	0	0	0	0	0	0	1	1
XLOC_001117	Gm28623	0	0	0	0	0	0	0	0	0	1	1
XLOC_001118	Gm3116	0	0	0	0	0	0	0	0	0	1	1
XLOC_001119	Gm18728	0	0	0	0	0	0	0	0	0	1	1
XLOC_001120	Gm29141	0	0	0	0	0	0	0	0	0	1	1
XLOC_001121	-	0	0	0	0	0	0	0	0	0	1	1
XLOC_001122	Gm37789	0	0	0	0	0	0	0	0	0	1	1
XLOC_001123	Gm18447	0	0	0	0	0	0	0	0	0	1	1
XLOC_001124	Gm23537	0	0	0	0	0	0	0	0	0	1	1
XLOC_001125	Gm5260	0	0	0	0	0	0	0	0	0	1	1
XLOC_001126	Gm29592	0	0	0	0	0	0	0	0	0	1	1
XLOC_001127	Cdh20	0	0	0	0	0	0	0	0	0	1	1
XLOC_001128	Gm38031	0	0	0	0	0	0	0	0	0	1	1
XLOC_001129	Gm36969	0	0	0	0	0	0	0	0	0	1	1
XLOC_001130	Gm29012	0	0	0	0	0	0	0	0	0	1	1
XLOC_001131	Gm29013	0	0	0	0	0	0	0	0	0	1	1
XLOC_001132	Gm29014	0	0	0	0	0	0	0	0	0	1	1
XLOC_001133	Gm17634	0	0	0	0	0	0	0	0	0	1	1
XLOC_001134	Gm3608	4.56257	3.91459	5.25314	3.73983	5.11133	2.85795	0.00253427	2.06458	9.67006	0.10035	0.95632
XLOC_001135	Gm20302	0	0	0	0	0	0	0	0	0	1	1
XLOC_001136	Gm8004	0	0	0	0	0	0	0.0677255	0	#NAME?	1	1
XLOC_001137	2310035C23Rik	11.3306	7.08749	10.7226	9.41423	10.1446	7.51632	13.9317	12.4276	-0.16482	0.62245	0.998683
XLOC_001138	Gm37566	0	0.0116207	0	0	0	0	0.0244834	0	#NAME?	1	1
XLOC_001139	Gm10193	0	0	0	0	0	0	0	0	0	1	1
XLOC_001140	Tnfrsf11a	5.35689	2.66436	2.65446	3.58618	2.80722	1.98995	4.42325	3.60824	-0.293814	0.363	0.998683
XLOC_001141	Gm26214	0	0	0	0	0	0	0	0	0	1	1
XLOC_001142	-	0.134468	0	0	0.100668	0	0	0.0505113	0.0334167	-0.596037	1	1
XLOC_001143	-	0	0	0	0	0	0	0	0	0	1	1
XLOC_001144	Zcchc2	7.23648	4.23735	5.25587	6.29093	4.65696	4.59582	6.97495	6.96193	-0.00269621	0.98755	0.998683
XLOC_001145	Gm26509	0	0.065213	0	0	0	0	0.0165127	0	#NAME?	1	1
XLOC_001146	Phlpp1	8.3327	10.6014	6.87035	7.72185	6.77785	6.3719	10.0726	7.50876	-0.423797	0.0294	0.534604
XLOC_001147	Gm38235	0	0	0	0	0	0	0	0.00589899	inf	1	1
XLOC_001148	Gm6651	0	0	0	0	0	0	0	0	0	1	1
XLOC_001149	D630008O14Rik	1.59588	1.71647	1.09597	1.80246	1.84457	1.03669	0.00998019	0	#NAME?	1	1
XLOC_001150	Kdsr	1.61144	1.61096	1.80163	1.98187	2.48737	1.61362	0.118109	0.0629529	-0.907771	1	1
XLOC_001151	Kdsr	0.898491	0.585074	0.60544	0.817977	0.411024	0.5034	0.867425	0.814305	-0.09117	0.86415	0.998683
XLOC_001152	Vps4b	5.03479	3.1396	3.5133	3.90867	3.81033	3.44926	0.18932	0.259824	0.456709	1	1
XLOC_001153	Serpinb5	0	0	0	0.0267205	0	0	0	0.00665212	inf	1	1
XLOC_001154	Serpinb12	0	0	0	0	0	0	0	0	0	1	1
XLOC_001155	Serpinb13	0	0	0	0	0	0	0	0	0	1	1
XLOC_001156	Serpinb11	0	0	0	0	0	0	0	0	0	1	1
XLOC_001157	Serpinb7	0	1.12556	0.0657964	0	0	0	0.301687	0	#NAME?	1	1
XLOC_001158	Serpinb10,Serpinb2	1.77878	1.2039	2.413	1.81303	0.645682	0.757663	1.98861	0.984518	-1.01427	0.07845	0.873897
XLOC_001159	Serpinb8	1.02158	1.20415	3.01276	1.86043	0.457606	1.98318	1.99152	1.57457	-0.33891	0.58805	0.998683
XLOC_001160	Gm15389	0	0	0	0	0	0	0	0	0	1	1
XLOC_001161	Gm22438	0	0	0	0	0	0	0	0	0	1	1
XLOC_001162	D830032E09Rik	0	0	0	0	0	0	0	0	0	1	1
XLOC_001163	Gm18448	0	0	0	0	0	0	0	0	0	1	1
XLOC_001164	Gm38212	0	0	0	0	0	0	0	0	0	1	1
XLOC_001165	Gm6679	0	0	0	0	0	0	0	0	0	1	1
XLOC_001166	-	0	0	0	0	0	0	0	0	0	1	1
XLOC_001167	Gm25293	0	0	0	0	0	0	0	0	0	1	1
XLOC_001168	Gm8141	0	0	0	0	0	0	0	0	0	1	1
XLOC_001169	-	0	0	0	0	0	0	0	0	0	1	1
XLOC_001170	Cdh7	0	0	0	0	0	0	0	0	0	1	1
XLOC_001171	Gm3332	0	0	0	0	0	0	0	0	0	1	1
XLOC_001172	-	0	0	0	0	0	0	0	0	0	1	1
XLOC_001173	Gm6693	0	0	0	0	0	0	0	0	0	1	1
XLOC_001174	Cdh19	0.0790789	0.147065	0.224338	0.0595899	0.526758	0.329182	0.165663	0.186464	0.170645	1	1
XLOC_001175	Gm19927	0	0	0	0	0	0	0	0	0	1	1
XLOC_001176	Gm37934	0	0	0	0	0	0	0	0	0	1	1
XLOC_001177	-	0	0	0	0	0	0	0	0	0	1	1
XLOC_001178	Dsel	3.418	3.20943	2.91328	3.24886	2.48907	2.60029	0.428493	0.265647	-0.68976	1	1
XLOC_001179	Gm6717	0	0	0	0	0	0	0	0	0	1	1
XLOC_001180	Gm19086	0	0	0	0	0	0	0	0	0	1	1
XLOC_001181	Gm22331	0	0	0	0	0	0	0	0	0	1	1
XLOC_001182	Gm28189	0	0	0	0	0	0	0	0	0	1	1
XLOC_001183	-	0	0	0	0	0	0	0	0	0	1	1
XLOC_001184	Cntnap5a	0	0	0	0	0	0	0	0	0	1	1
XLOC_001185	Gm28263	0	0	0	0	0	0	0	0	0	1	1
XLOC_001186	Gm19965	0	0	0	0	0	0	0	0	0	1	1
XLOC_001187	-	0	0	0	0	0	0	0	0	0	1	1
XLOC_001188	Gm24030	0	0	0	0	0	0	0	0	0	1	1
XLOC_001189	Gm27785	0	0	0	0	0	0	0	0	0	1	1
XLOC_001190	Gm28361	0	0	0	0	0	0	0	0	0	1	1
XLOC_001191	Zfp813-ps	0	0	0	0	0	0	0	0	0	1	1
XLOC_001192	Zfp813-ps	0	0	0	0	0	0	0	0	0	1	1
XLOC_001193	Gm28362	0	0	0	0	0	0	0	0	0	1	1
XLOC_001194	Gm28363	0	0	0	0	0	0	0	0	0	1	1
XLOC_001195	Gm28359	0	0	0	0	0	0	0	0	0	1	1
XLOC_001196	B020011L13Rik	0	0	0	0	0	0	0	0	0	1	1
XLOC_001197	Gm28360	0	0	0	0	0	0	0	0	0	1	1
XLOC_001198	Gm28169	0	0	0	0	0.446475	0	0	0.114451	inf	1	1
XLOC_001199	Gm7195	0	0	0	0	0	0	0	0	0	1	1
XLOC_001200	Gm28168	0	0	0	0	0	0	0	0	0	1	1
XLOC_001201	Gm7145	0	0	0	0	0	0	0	0	0	1	1
XLOC_001202	Gm28358,Gm29489	0	0	0	0	0	0	0	0	0	1	1
XLOC_001203	Gm29490	0	0	0	0	0	0	0	0	0	1	1
XLOC_001204	Gm29104	0	0	0	0	0	0	0	0	0	1	1
XLOC_001205	Gm29106	0.0413919	0.0633443	0.0290794	0.0154231	0.051435	0.128094	0.0707085	0.0781848	0.145004	1	1
XLOC_001206	Gm7200	0	0	0	0	0	0	0	0	0	1	1
XLOC_001207	Tsn	13.2009	13.925	15.194	13.7902	13.5109	16.7295	18.9543	21.1156	0.155782	0.699	0.998683
XLOC_001208	Nifk	36.7149	27.39	28.6274	30.1126	25.1068	23.9965	33.513	28.6177	-0.227813	0.52015	0.998683
XLOC_001209	Gm28867	0	0	0	0	0	0	0	0	0	1	1
XLOC_001210	Clasp1	13.3405	13.9304	13.582	14.097	12.3387	11.0723	15.3433	15.0898	-0.0240369	0.9263	0.998683
XLOC_001211	Gm23497,Tfcp2l1	0.01771	0.0108136	0.0186293	0.00658219	0.00732596	0.0303994	0.0155585	0.0145065	-0.101005	1	1
XLOC_001212	Gm28467	0	0	0	0	0	0	0	0	0	1	1
XLOC_001213	Gli2	0.613001	0.984689	0.968736	1.46997	1.74541	2.73951	0	0.890525	inf	0.1208	0.998683
XLOC_001214	Mir6346	0	0	0	0	0	0	0	0	0	1	1
XLOC_001215	Gm26831	0	0	0	0	0	0	0	0	0	1	1
XLOC_001216	-	0.0641311	0.396268	0.589845	0.0963763	0.106658	0.17757	0.196028	0	#NAME?	1	1
XLOC_001217	-	0.120659	0.259038	0.14857	0.112599	0.450175	0.166191	0.0885624	0.161047	0.862719	1	1
XLOC_001218	-	0	0	0	0.0716717	0	0	0	0.0356931	inf	1	1
XLOC_001219	Gm8321	0	0	0	0	0	0	0	0	0	1	1
XLOC_001220	Gm29455	0	0.0415402	0	0	0	0	0.0210363	0	#NAME?	1	1
XLOC_001221	Inhbb	16.1171	17.0142	17.1102	17.7426	19.9936	12.5653	0.392073	0.312853	-0.325639	1	1
XLOC_001222	Inhbb	12.8683	16.4406	14.6116	12.1678	34.698	23.4336	1.34354	5.04586	1.90906	0.1627	0.998683
XLOC_001223	Gm29454	0	0	0	0	0	0	0	0	0	1	1
XLOC_001224	Tmem185b	9.3557	5.94752	6.80914	5.48676	9.02745	9.2169	1.36664	3.99142	1.54627	0.4511	0.998683
XLOC_001225	Gm25322	0	0	0	0	0	0	0	0	0	1	1
XLOC_001226	Epb41l5	0.184047	0.200279	0.287322	0.0914332	0.372693	0.61876	0.0737887	0.428472	2.53773	1	1
XLOC_001227	Ptpn4	0.356292	0.640071	0.433644	0.545599	0.529083	0.359775	0.110666	5.69754e-06	-14.2455	1	1
XLOC_001228	Gm3851	0.625925	0	0	0.520321	0	0	0.159979	0.259601	0.698416	1	1
XLOC_001229	Gm29657	0	0	0	0	0	0	0	0	0	1	1
XLOC_001230	Gm8338	0	0	0	0	0	0	0	0	0	1	1
XLOC_001231	Gm29658	0	0	0	0	0	0	0	0	0	1	1
XLOC_001232	Gm3551	0	0	0	0	0	0	0	0	0	1	1
XLOC_001233	Gm28209	0	0	0	0	0	0	0	0	0	1	1
XLOC_001234	Tmem177	0.548859	0.935536	1.05673	0.800743	0.830527	0.90303	0.0870953	0	#NAME?	1	1
XLOC_001235	Gm17973	0	0	0	0	0	0	0	0	0	1	1
XLOC_001236	Sctr	0	0	0	0	0	0	0.049974	0	#NAME?	1	1
XLOC_001237	Tmem37	5.25664	13.923	13.2719	8.63847	5.61956	3.92709	10.851	5.74242	-0.918098	0.01835	0.401933
XLOC_001238	Dbi	17.2886	10.3511	10.9437	11.3325	13.081	20.5895	0.367821	0.950978	1.37041	0.55665	0.998683
XLOC_001239	3110009E18Rik	2.51173	0.250885	4.65665	4.38854	2.26292	3.76574	1.94635	2.68438	0.463813	0.45505	0.998683
XLOC_001240	Steap3	2.37998	3.87227	5.03197	4.67869	0.75741	4.90998	0.655928	1.33698	1.02737	0.70125	0.998683
XLOC_001241	C1ql2	0	0	0	0	0	0	0	0	0	1	1
XLOC_001242	1700012E03Rik	0	0	0	0	0	0	0	0	0	1	1
XLOC_001243	En1	9.36826	6.48302	7.65202	11.3846	13.5353	10.7769	11.8595	17.5772	0.567657	0.00865	0.252319
XLOC_001244	2610027F03Rik	0	0	0	0	0	0	0	0	0	1	1
XLOC_001245	2610027F03Rik	0	0	0	0	0	0	0	0	0	1	1
XLOC_001246	Gm29346	0	0	1.94833	0	0	0.328638	0.487802	0.0848283	-2.52368	1	1
XLOC_001247	Gm29345	0	0	0	0	0	0	0	0	0	1	1
XLOC_001248	Gm29347	0	0	0	0	0	0	0	0	0	1	1
XLOC_001249	Gm37043	0	0	0	0	0	0	0	0	0	1	1
XLOC_001250	-	0	0	0	0	0	0	0	0	0	1	1
XLOC_001251	Celrr	0	0	0	0	0	0	0	0	0	1	1
XLOC_001252	Gm29359	0	0	0	0	0	0	0	0	0	1	1
XLOC_001253	Insig2	2.72093	2.72209	2.70729	3.10293	2.2863	1.66459	0.207862	0.213499	0.0386006	1	1
XLOC_001254	Gm37174	0	0	0.0194016	0	0	0	0.00489285	0	#NAME?	1	1
XLOC_001255	-	0	0	0	0	0	0	0	0	0	1	1
XLOC_001256	Ccdc93	6.2685	6.06241	6.55911	6.45411	6.87086	7.27582	5.45449	6.07576	0.155622	0.52745	0.998683
XLOC_001257	Gm8217	0	0	0	0	0	0	0	0	0	1	1
XLOC_001258	-	0	0.124366	0.284244	0	0	0	0.178049	0	#NAME?	1	1
XLOC_001259	Ddx18	4.29975	3.27203	2.36725	4.81766	2.78409	2.70239	2.26979	3.02734	0.415494	0.58035	0.998683
XLOC_001260	Gm37920	0	0	0	0	0	0	0	0	0	1	1
XLOC_001261	Gm8392	0	0	0	0	0	0	0	0	0	1	1
XLOC_001262	Gm26472	0	0	0	0	0	0	0	0	0	1	1
XLOC_001263	Gm28590	0	0	0	0	0	0	0	0	0	1	1
XLOC_001264	-	0	0	0	0	0	0	0	0	0	1	1
XLOC_001265	Gm24547	0	0	0	0	0	0	0	0	0	1	1
XLOC_001266	Gm36982	0	0	0	0	0	0	0	0	0	1	1
XLOC_001267	Gm25771	0	0	0	0	0	0	0	0	0	1	1
XLOC_001268	Gm29192	0	0	0	0	0	0	0	0	0	1	1
XLOC_001269	Gm37970	0	0	0	0	0	0	0	0	0	1	1
XLOC_001270	-	0	0	0	0	0.145333	0	0	0.0368789	inf	1	1
XLOC_001271	Gm28911	0	0	0	0	0	0	0	0	0	1	1
XLOC_001272	Gm20058	0	0	0	0	0	0	0	0	0	1	1
XLOC_001273	Gm28912	0	0	0	0	0	0	0	0	0	1	1
XLOC_001274	Gm28929	0	0	0	0	0	0	0	0	0	1	1
XLOC_001275	Gm25578	0	0	0	0	0	0	0	0	0	1	1
XLOC_001276	Actr3	48.8896	39.2888	36.9132	36.5856	36.5049	28.9392	0.753265	0.518428	-0.539013	0.74845	0.998683
XLOC_001277	Gm28706	0	0	0	0	0	0	0	0	0	1	1
XLOC_001278	Slc35f5	13.6322	11.8644	13.8485	16.341	14.2717	14.5256	12.5242	13.1428	0.0695487	0.7242	0.998683
XLOC_001279	Gpr39	1.64515	2.39555	1.35822	0.945041	0.69347	0.937099	2.19526	1.05409	-1.05839	0.00415	0.149285
XLOC_001280	Nckap5	0.0771495	0.0478057	0.109398	0.116229	0	0	0.0732886	0.0430484	-0.767629	1	1
XLOC_001281	-	0	0	0	0	0	0	0	0	0	1	1
XLOC_001282	Mgat5	2.43984	3.13089	2.66695	2.39151	1.32925	1.91443	3.3658	2.29531	-0.552259	0.02	0.424784
XLOC_001283	Gm37772	0	0	0	0	0	0	0	0	0	1	1
XLOC_001284	Gm37510	0	0	0	0	0	0	0	0	0	1	1
XLOC_001285	Gm8451	15.218	8.00821	9.99824	8.30437	8.36281	13.9181	22.8103	19.0477	-0.260064	0.61495	0.998683
XLOC_001286	Gm23370	0	0	0	0	0	0	0	0	0	1	1
XLOC_001287	Gm23734	0	0	0	0	0	0	0	0	0	1	1
XLOC_001288	Gm38301	0	0	0	0	0	0	0	0	0	1	1
XLOC_001289	Acmsd	0	0	0	0	0.0653837	0	0	0.0167868	inf	1	1
XLOC_001290	Ccnt2	5.04748	4.69591	6.99249	5.32498	5.37083	3.75922	6.39814	6.10488	-0.0676902	0.78315	0.998683
XLOC_001291	Map3k19	0	0	0	0	0	0.224963	0	0.0580687	inf	1	1
XLOC_001292	Rab3gap1	11.345	12.1047	11.047	13.2319	10.3116	8.83232	10.8896	10.6188	-0.0363275	0.84405	0.998683
XLOC_001293	Gm28800	0	0.236885	0.188176	0.288253	0.287851	0	0.134027	0.366112	1.44976	1	1
XLOC_001294	Rpl28-ps1	17.8213	24.4462	32.026	24.0984	37.0897	32.0075	33.035	38.3364	0.214719	0.54165	0.998683
XLOC_001295	R3hdm1	11.0073	13.7489	17.2394	14.9612	12.5016	17.6887	19.7755	21.4841	0.119553	0.60875	0.998683
XLOC_001296	Gm37588	0	0	0	0	0	0	0	0	0	1	1
XLOC_001297	Gm37868	0	0	0	0	0	0	0	0	0	1	1
XLOC_001298	Gm37407	0	0	0	0	0	0	0	0	0	1	1
XLOC_001299	Mir128-1	0	0	0	0	0	0	0	0	0	1	1
XLOC_001300	Ubxn4	44.373	37.6351	34.3352	39.3688	36.4985	29.3935	36.3563	33.6247	-0.112682	0.54215	0.998683
XLOC_001301	Mcm6	3.96824	4.04149	3.12868	4.40647	5.45403	5.03439	0.415183	0.821855	0.985136	0.7044	0.998683
XLOC_001302	Dars	11.7047	9.34276	5.25125	7.47107	10.8687	7.21147	0.296183	0.377494	0.349963	1	1
XLOC_001303	Gm23902	0	0	0	0	0	0	0	0	0	1	1
XLOC_001304	Cxcr4	0.101958	0.137299	0.0573008	0.151955	0.0506774	0.0140227	0	0	0	1	1
XLOC_001305	-	0	0	0	0	0	0	0	0	0	1	1
XLOC_001306	-	0	0	0	0	0	0	0	0	0	1	1
XLOC_001307	Gm29599	0	0	0	0	0	0	0	0	0	1	1
XLOC_001308	Thsd7b	0	0.0649059	0.0431771	0	0	0	0.0108868	0	#NAME?	1	1
XLOC_001309	Gm38240	0	0	0	0	0	0	0	0	0	1	1
XLOC_001310	Gm38330	0	0	0	0	0	0	0	0	0	1	1
XLOC_001311	Gm36951	0	0	0	0	0	0	0	0	0	1	1
XLOC_001312	Gm37479	0	0	0	0	0	0	0	0	0	1	1
XLOC_001313	Gm37064	0	0	0	0	0	0	0	0	0	1	1
XLOC_001314	Gm37278	0	0	0	0	0	0	0	0	0	1	1
XLOC_001315	Gm29428	0	0	0	0	0	0	0	0	0	1	1
XLOC_001316	Gm16081	0.337358	0.213285	0.485615	0.25865	0.283114	0	0.30628	0.137078	-1.15986	1	1
XLOC_001317	Gm15674	0.813339	0.701039	1.38305	1.66528	1.43553	0.963876	0.429299	0.647838	0.593649	0.32835	0.998683
XLOC_001318	Gm15675	0.945275	0.785746	0.972485	1.59082	1.40243	0.365781	0.706552	0.645858	-0.129577	0.9325	0.998683
XLOC_001319	Gm15675	0	0.0267981	0.215025	0.684708	0.289282	0.150307	0.130255	0.459115	1.81752	0.457	0.998683
XLOC_001320	Gm16083	0	0	0	0	0	0	0	0	0	1	1
XLOC_001321	Gm37109	0	0	0	0	0	0	0	0	0	1	1
XLOC_001322	Gm37283	0	0	0	0	0	0	0	0	0	1	1
XLOC_001323	C4bp	0	0.048092	0	0	0	0	0.0121772	0	#NAME?	1	1
XLOC_001324	Yod1	0.985535	0.993036	0.738278	0.901909	1.04746	0.805085	1.13149	1.07948	-0.067894	0.8864	0.998683
XLOC_001325	AA986860	0.18368	0.196293	0.729401	0.282357	0.129505	0.236675	0.391987	0.122326	-1.68007	1	1
XLOC_001326	Gm28856	0	0	0	0	0	0	0	0	0	1	1
XLOC_001327	Fcamr	0	0	0.0160167	0	0	0	0.00605785	0	#NAME?	1	1
XLOC_001328	Pigr	0.0218488	0	0	0	0	0	0	0	0	1	1
XLOC_001329	Fcmr	0.0681635	0.0421547	0.0915177	0.202486	0.0567017	0.0944319	0.0512641	0.0893873	0.80212	1	1
XLOC_001330	Il10	0	0	0	0.0532135	0	0	0	0.0132493	inf	1	1
XLOC_001331	-	0.210495	0.217059	0	0.527827	0.525393	0.0486136	0.225119	0.417078	0.889629	1	1
XLOC_001332	Mapkapk2	12.1238	9.12788	9.84145	9.2552	9.17195	7.89963	0.45405	0.314389	-0.530297	1	1
XLOC_001333	Dyrk3	1.10242	0.867982	0.822147	0.654109	0.372821	0.944055	0	0	0	1	1
XLOC_001334	Eif2d	18.2496	20.2187	17.5712	18.5901	16.7587	21.8314	16.735	16.8708	0.011666	0.96115	0.998683
XLOC_001335	Gm17796	0	0	0.109832	0	0	0	0.0276862	0	#NAME?	1	1
XLOC_001336	Gm28913	0.017269	0	0.0848777	0.73549	0.128716	0.142437	0.253443	0.335567	0.404943	1	1
XLOC_001337	Ikbke	0.0905876	1.01335	1.54482	0.752542	0.830535	1.57395	0.236113	0.0150664	-3.97008	1	1
XLOC_001338	Gm28914	0	0	0.119827	0	0	0	0.030193	0	#NAME?	1	1
XLOC_001339	Srgap2	2.68891	2.4333	3.20518	2.93423	3.45062	3.80151	0.877619	0.91121	0.054188	0.95075	0.998683
XLOC_001340	Srgap2	0.494747	0.553063	0.838491	0.635248	0.904233	0.715283	0.0444756	0.345464	2.95745	1	1
XLOC_001341	Fam72a	0.926212	1.26412	0.947643	1.07525	1.24715	0.490888	1.28251	1.25002	-0.0370179	0.9684	0.998683
XLOC_001342	Avpr1b	0	0	0	0	0	0	0	0	0	1	1
XLOC_001343	Ctse	0.177838	0.17758	0.135669	0.122335	0.0627859	0.0564002	0.203928	0.174513	-0.224728	1	1
XLOC_001344	Rab7b	0.797561	1.81116	2.77375	2.97601	3.19803	6.59304	2.20566	4.83711	1.13293	0.00215	0.0990742
XLOC_001345	Slc26a9	0	0	0	0	0	0	0	0	0	1	1
XLOC_001346	Pm20d1	0.126618	0	0.0451328	0.0178812	0.0526411	0.0161878	0.058861	0.0372667	-0.659425	1	1
XLOC_001347	Slc41a1	5.93647	6.12985	7.04881	6.7572	6.33079	6.24415	7.8295	7.51483	-0.0591792	0.7668	0.998683
XLOC_001348	Rab29	5.30109	8.18794	5.84998	5.92893	8.58335	8.26217	6.88184	8.49448	0.303732	0.26005	0.998683
XLOC_001349	Gm29105	0	0	0	0	0	0	0	0	0	1	1
XLOC_001350	Nucks1	19.6568	20.8783	21.1631	18.0373	21.371	20.3475	23.3602	23.0373	-0.0200796	0.9173	0.998683
XLOC_001351	Gm38067	0.0459961	0	0	0.0344423	0.152753	0	0.0354825	0.0661877	0.899454	1	1
XLOC_001352	Elk4,Gm29103,Slc45a3	12.2957	8.95913	8.49046	8.90228	10.2828	8.75542	14.0498	13.3186	-0.077115	0.7456	0.998683
XLOC_001353	Gm26892	0	0	0.116047	0	0	0	0.029256	0	#NAME?	1	1
XLOC_001354	Gm26034	0	0	0	0	0	0	0	0	0	1	1
XLOC_001355	Gm37120	0.041125	0.0251367	0	0	0	0	0.0257314	0.0126986	-1.01886	1	1
XLOC_001356	Cdk18	6.66407	13.1709	9.89801	7.45535	6.72247	5.37268	11.3721	6.74071	-0.754528	0.0415	0.649402
XLOC_001357	Gm29629	0	0	0	0	0	0	0	0	0	1	1
XLOC_001358	Lemd1	0	0.774453	0	0	0	0	0.261168	0.040216	-2.69914	1	1
XLOC_001359	Mir135b	0	0	0	0	0	0	0	0	0	1	1
XLOC_001360	-	0	0	0.764342	4.52258	2.17361	0	0.799125	2.13095	1.41501	0.2513	0.998683
XLOC_001361	Gm29630	0.109162	0.317858	0.460634	0.366534	0.633391	0.244223	0.429798	0.578575	0.428845	0.5789	0.998683
XLOC_001362	Gm7241	0.426081	1.83016	0.710889	0.745493	0.705388	0.659033	1.81662	0.700075	-1.37567	0.152	0.998683
XLOC_001363	Klhdc8a	23.7353	32.7765	30.9791	26.3312	22.5354	15.7792	33.3773	24.7502	-0.431425	0.01585	0.370825
XLOC_001364	Nuak2	15.1966	13.0278	13.8537	9.0941	7.00956	10.2458	18.7752	11.5459	-0.701448	0.00015	0.0141466
XLOC_001365	F730311O21Rik	0.243554	0.352333	0.761156	0.741689	0.0632897	0.127517	0.837881	0.575387	-0.542213	0.55595	0.998683
XLOC_001366	Tmcc2	1.43612	1.48264	1.61817	1.33176	1.32153	1.00858	0.0280338	0.0525808	0.907368	1	1
XLOC_001367	Gm15849	0	0	0	0	0	0	0	0	0	1	1
XLOC_001368	Dstyk	3.54548	4.00628	4.84583	4.6102	3.50344	2.51197	5.23072	4.01353	-0.38214	0.06415	0.787362
XLOC_001369	Rbbp5,Tmem81	7.24143	8.63226	9.77918	9.82012	6.53241	12.3082	10.5994	11.1278	0.0701946	0.75465	0.998683
XLOC_001370	Nfasc	0	0.00813277	0.00933741	0	0.0440665	0.0457049	0.0213261	0	#NAME?	1	1
XLOC_001371	Gm10538	0	0	0	0	0	0	0	0	0	1	1
XLOC_001372	Lrrn2	0.806234	0.11974	0.566751	0.655909	0.323933	0.218538	0.755024	0.286576	-1.39761	0.04175	0.649738
XLOC_001373	Mdm4	2.74921	3.84777	3.17339	3.71426	3.38766	2.91521	0.0954538	0.199434	1.06304	1	1
XLOC_001374	Gm29257	0	0.112102	0	0	0	0	0.0851728	0.110176	0.371351	1	1
XLOC_001375	Pik3c2b	0.259532	0.333375	0.29883	0.273359	0.186071	0.403929	0.341988	0.357009	0.0620181	1	1
XLOC_001376	Ppp1r15b	19.995	14.4184	13.6796	15.0206	17.0255	11.4716	24.3169	21.8024	-0.157474	0.3588	0.998683
XLOC_001377	Plekha6	0.324629	0.598694	0.743079	0.162911	1.53514	0.339168	0.544819	0.652868	0.261015	0.67575	0.998683
XLOC_001378	Gm28040,Golt1a,Kiss1	0	0	0	0	0	0	0	0	0	1	1
XLOC_001379	Ren1	0	0	0	0	0	0	0	0	0	1	1
XLOC_001380	Etnk2	0.0420081	0.0258334	0	0	0	0	0.00654105	1.71069e-07	-15.2227	1	1
XLOC_001381	-	0	0	0	0	0.185765	0.155106	0.0199884	0.35472	4.14945	1	1
XLOC_001382	Gm8596	0	0	0	0	0	0	0	0	0	1	1
XLOC_001383	Gm23939	0	0	0	0	0	0	0	0	0	1	1
XLOC_001384	Snrpe	0.911902	0.764483	0.727204	0.544657	0.907293	1.50727	0.287209	0.28401	-0.0161593	1	1
XLOC_001385	Gm26706	0	0	0	0	0	0	0	0	0	1	1
XLOC_001386	Zc3h11a	16.5503	13.7292	12.7223	15.2714	15.55	12.0869	0.107482	0.074245	-0.533733	1	1
XLOC_001387	Gm38394	6.68053	6.04841	6.54945	5.33292	5.68985	2.71618	3.63375	2.77851	-0.387148	0.43405	0.998683
XLOC_001388	Lax1	0.0220697	0.0134712	0.0464145	0.0054685	0.0243492	0.0302941	0.00615859	0	#NAME?	1	1
XLOC_001389	Atp2b4	3.65891	3.75895	3.87329	3.57216	4.04778	1.80313	0.0343486	0.557034	4.01944	0.2318	0.998683
XLOC_001390	Gm10537	0	0	0	0	0	0	0	0	0	1	1
XLOC_001391	Gm28441	0	0	0	0	0	0	0	0	0	1	1
XLOC_001392	Optc	3.56043	5.28642	3.86244	2.59281	2.66277	2.09617	4.40782	3.91056	-0.172688	0.93185	0.998683
XLOC_001393	Gm15851	0.16832	7.44849	7.38942	8.00053	6.49754	2.60431	0	0	0	1	1
XLOC_001394	Prelp	2.47284	13.6414	21.1539	13.3622	22.9533	7.25928	0	0	0	1	1
XLOC_001395	Gm1627	0	0	0	0	0	0	0.00585663	0	#NAME?	1	1
XLOC_001396	-	0	0.290031	0.0474335	0.302285	0.0557389	0.139222	0.0899302	0.222934	1.30974	1	1
XLOC_001397	-	0	0	0	0	0	0.286695	0	0.234372	inf	1	1
XLOC_001398	Fmod	16.471	32.2087	36.4778	19.2397	25.8501	10.1855	42.8629	26.7473	-0.680336	0.00025	0.0210671
XLOC_001399	-	0	0.175958	0	1.27657	0	0	0.0445426	0.42412	3.25121	1	1
XLOC_001400	Btg2	52.7156	23.2982	19.5708	17.5493	15.8406	21.8699	0.542805	0.0169583	-5.00037	0.26205	0.998683
XLOC_001401	-	0	0	0	0	0	0	1.16206	0	#NAME?	1	1
XLOC_001402	Gm8618	0	0	0	0	0	0	0.0613743	0	#NAME?	1	1
XLOC_001403	Chit1	0	0.130313	0.120768	0.158513	0	0	0.108486	0.0394647	-1.45888	1	1
XLOC_001404	-	0	0	0	0	0	0	0	0	0	1	1
XLOC_001405	Chil1	0	0.0916324	0.153748	0.542579	0	0.0376015	0.0619638	0.143646	1.21302	1	1
XLOC_001406	Mybph	0.0168458	0.0309104	0.0354823	0.07236	0	0.20025	0.00859857	0.086947	3.33797	1	1
XLOC_001407	Myog	0	0	0.0429105	0	0	0	0.0216353	0.0113455	-0.93127	1	1
XLOC_001408	Ppfia4	0.102502	0.0209759	0	0	0	0.0470891	1.49638e-06	0.0206631	13.7533	1	1
XLOC_001409	Tmem183a	5.16382	3.30937	3.511	3.47254	3.63182	3.32621	0.228796	0.329522	0.52631	1	1
XLOC_001410	4933406M09Rik	0	0	0	0.150392	0.0833382	0	0.0257957	0.131238	2.34699	1	1
XLOC_001411	Adipor1,Cyb5r1	264.269	233.038	243.321	232.658	225.721	182.896	200.576	179.898	-0.156967	0.43665	0.998683
XLOC_001412	Platr1	0	0	0	0	0	0	0	0.00469912	inf	1	1
XLOC_001413	Klhl12	5.91181	4.2312	5.36949	6.33947	5.3496	5.30531	4.89218	5.65115	0.208069	0.4558	0.998683
XLOC_001414	Rabif	8.95674	7.87439	8.82582	8.56551	9.06217	8.07783	11.8175	11.8594	0.0050953	0.9785	0.998683
XLOC_001415	Gm25612	0	0	0	0	0	0	0	0	0	1	1
XLOC_001416	-	0	0	0	0	0	0	0	0	0	1	1
XLOC_001417	Gm15454	1.90358	0.175958	2.58868	1.7021	1.84218	0.971787	0.23821	3.64494e-05	-12.6741	1	1
XLOC_001418	Gm29376	0	0	0	0	0	0	0	0	0	1	1
XLOC_001419	Kdm5b	21.7371	16.2801	13.6423	19.4555	11.0285	12.7456	18.2891	14.5221	-0.332735	0.3132	0.998683
XLOC_001420	Syt2	0.023644	0.174683	0.395417	0.422465	0	0	0.401893	0.105282	-1.93254	1	1
XLOC_001421	Ppp1r12b	3.41834	3.6909	4.55206	3.59735	3.39855	2.14632	3.20083	2.55105	-0.327353	0.3208	0.998683
XLOC_001422	Gm22232	0	0	0	0	0	0	0	0	0	1	1
XLOC_001423	Gm28892	0	0	0	0.023344	0	0	0.0321546	0	#NAME?	1	1
XLOC_001424	Ube2t	8.43281	7.44141	5.81343	6.40108	7.40377	6.1546	7.32126	6.44041	-0.18494	0.52605	0.998683
XLOC_001425	Lgr6	0.304261	0.310166	0.498456	0.276931	0.153984	0.197504	0.0883957	0.0645211	-0.454206	1	1
XLOC_001426	Gm10535	0	0	0	0	0	0	0	0.0590423	inf	1	1
XLOC_001427	Ptpn7	0	0.407562	0.124042	0.668288	0.256062	0.335007	0.171738	0.509984	1.57024	0.2332	0.998683
XLOC_001428	Arl8a	91.4311	62.2231	72.7545	72.6255	71.5283	66.6542	89.2215	81.1679	-0.136483	0.42415	0.998683
XLOC_001429	Gm15445	0.577509	0	0.139099	0	0.16189	0	0	0	0	1	1
XLOC_001430	Gm4204	80.3602	85.2829	87.1875	69.282	73.2642	83.1674	129.658	117.208	-0.145646	0.46865	0.998683
XLOC_001431	Gm26642	0.763146	0.243434	0.300715	0.706521	0.404959	0.588663	0.160483	0.13121	-0.290536	1	1
XLOC_001432	Rnpep	0.584786	0.299608	0.477079	0.423626	0.353368	0.206362	0.398816	0.241654	-0.722779	1	1
XLOC_001433	Rnpep	27.5463	35.4742	24.8485	31.2154	38.5216	29.0752	15.6078	18.6459	0.256588	0.72835	0.998683
XLOC_001434	-	0.293428	0.200089	0.573727	0.170461	0	0.0449228	0.524432	0.148916	-1.81626	0.10845	0.976748
XLOC_001435	Timm17a	3.39211	2.1923	2.91103	2.65689	2.35001	1.39238	0.442236	0.251899	-0.811971	1	1
XLOC_001436	-	0	0	1.05315	0	0	0	0.527035	0	#NAME?	1	1
XLOC_001437	Lmod1	59.9965	38.1334	37.4355	39.4373	30.9207	20.357	64.5717	41.5723	-0.635279	0.00015	0.0141466
XLOC_001438	Shisa4	3.69319	3.33357	2.92103	2.94201	1.9632	2.73757	1.1441	0.466369	-1.29467	0.13475	0.998683
XLOC_001439	-	0	0	0	0.46235	0	3.16481	0.108893	1.09552	3.33063	0.1585	0.998683
XLOC_001440	Ipo9	7.20255	8.7709	8.22043	9.22995	10.1011	7.46697	0.335592	0.424552	0.339231	1	1
XLOC_001441	Nav1	3.82217	2.00787	3.44017	3.51497	4.43666	3.92896	0.739849	0.64564	-0.1965	0.8768	0.998683
XLOC_001442	Gm4793	1.07635	0.340293	0.849468	0.487233	1.64995	1.05612	0.0137258	0.00712507	-0.945913	1	1
XLOC_001443	Csrp1	1107.83	702.499	722.06	714.125	624.153	365.732	747.638	471.656	-0.664606	0.00935	0.265505
XLOC_001444	Phlda3	171.829	184.229	198.537	166.664	174.984	188.278	266.157	261.472	-0.02562	0.95735	0.998683
XLOC_001445	Tnni1	0.388175	0.406911	0.465171	0.132236	0.0669152	1.07787	0.377299	0.328341	-0.200513	1	1
XLOC_001446	Lad1	0.298635	0	0.105184	0.0279047	0	0	0.119411	0.0127313	-3.22948	1	1
XLOC_001447	Tnnt2	4.98909	2.64993	4.68876	8.39273	10.7525	6.35627	3.28776	6.60749	1.007	0.00215	0.0990742
XLOC_001448	Gm28883	0	0	0	0	0	0	0.114398	0	#NAME?	1	1
XLOC_001449	Pkp1	1.08627	0.691385	0.382691	0.290106	0.064379	0.294275	0.320483	0.201678	-0.668195	1	1
XLOC_001450	Tmem9	18.7332	17.4734	17.8479	16.8473	18.282	24.3602	26.3274	28.2409	0.101223	0.66165	0.998683
XLOC_001451	Ascl5	0	0	0	0	0	0	0	0	0	1	1
XLOC_001452	Cacna1s	0.0835516	0	0	0	0	0	0.0214877	0	#NAME?	1	1
XLOC_001453	Gm37014	0	0	0	0	0	0	0	0	0	1	1
XLOC_001454	Kif21b	2.53788	1.74063	1.17442	2.56758	2.39005	3.72543	1.98425	2.7143	0.451987	0.0463	0.685722
XLOC_001455	5730559C18Rik	1.46673	1.05688	2.49429	1.5403	3.1093	3.06848	0	0	0	1	1
XLOC_001456	Gm26568	0.112797	0.0695812	0.0398519	0.0423156	0.0937346	0.0389945	0.0642362	0.157138	1.29058	1	1
XLOC_001457	A430034D21Rik	0	0	0	0	0	0	0	0	0	1	1
XLOC_001458	Gm37552	0	0	0	0	0	0	0	0	0	1	1
XLOC_001459	Gm26781	0.12307	0.0380014	0	0	0.0511587	0	0.108655	0.0656982	-0.725831	1	1
XLOC_001460	Camsap2	7.16948	6.48156	6.76338	6.79813	7.06191	4.45204	0	0.451765	inf	1	1
XLOC_001461	Ddx59	3.68501	2.64257	2.78799	1.85742	2.49278	2.7625	3.5985	2.79215	-0.36602	0.2041	0.998683
XLOC_001462	Kif14	1.4273	1.87252	2.77695	1.90599	2.51059	1.97058	1.84656	1.96039	0.0862949	0.76025	0.998683
XLOC_001463	Gm29486	0	0	0	0	0	0	0	0	0	1	1
XLOC_001464	Gm29485	0	0	0	0	0	0	0	0	0	1	1
XLOC_001465	Gm37799	0	0	0	0	0	0	0	0	0	1	1
XLOC_001466	Gm33994	0	0	0	0	0	0	0	0	0	1	1
XLOC_001467	-	0	0	0	0	0	0	0	0	0	1	1
XLOC_001468	Zfp281	6.78615	5.14765	5.99253	6.55555	7.41447	3.77121	8.70943	8.44005	-0.0453274	0.8237	0.998683
XLOC_001469	Gm19705	2.50627	1.66867	1.75876	0.126264	0.691317	1.38782	1.83138	1.24591	-0.55573	0.51	0.998683
XLOC_001470	Platr22	0.0554882	0.0684444	0	0	0	0	0.0631886	0	#NAME?	1	1
XLOC_001471	Gm24086	0	0	0	0	0	0	0	0	0	1	1
XLOC_001472	Gm29718	0	0.179896	0	0	0.235237	0.397255	0.0138569	0.104741	2.91816	1	1
XLOC_001473	Gm37057	0	0	0	0	0	0	0	0	0	1	1
XLOC_001474	Gm22727	0	0	0	0	0	0	0	0	0	1	1
XLOC_001475	Gm37293	0	0	0	0	0	0	0	0	0	1	1
XLOC_001476	Gm4258	0.50403	0	0.18392	0	0	1.10871	0.221923	0.335119	0.594613	1	1
XLOC_001477	Gm37298	0	0.0131675	0	0	0	0	0.0121987	0	#NAME?	1	1
XLOC_001478	Gm37124	0	0	0	0	0	0	0	0	0	1	1
XLOC_001479	A130050O07Rik	0	0	0	0	0	0	0	0	0	1	1
XLOC_001480	Gm26930	0	0.0931166	0.0532775	0	0	0	0.0504382	0	#NAME?	1	1
XLOC_001481	D130019J16Rik	0	0	0	0.0300813	0	0.138691	0	0.0937399	inf	1	1
XLOC_001482	Gm37534	0.0314341	0.0192216	0.0661977	0.0819119	0.130147	0.0432022	0.0543326	0.0981738	0.85352	1	1
XLOC_001483	A430106G13Rik,Mir181a-1	0.0989485	0.0909347	0.0869506	0.221386	0.328	0.102133	0.196378	0.267211	0.444345	1	1
XLOC_001484	Gm37632	0	0	0	0	0	0	0	0	0	1	1
XLOC_001485	Ptprc	0.105126	0.0233449	0.0201061	0.106606	0.015819	0.131226	0	0	0	1	1
XLOC_001486	Gm18667	0	0	0	0	0	0	0	0	0	1	1
XLOC_001487	1700113B19Rik	0	0	0	0	0	0	0	0	0	1	1
XLOC_001488	Atp6v1g3	0	0	0	0	0	0	0	0	0	1	1
XLOC_001489	Gm28500	0	0	0	0	0	0	0	0	0	1	1
XLOC_001490	Nek7	18.8203	15.8382	18.8714	20.3189	20.2717	16.3602	0.0949165	0.392211	2.0469	1	1
XLOC_001491	Gm28501	0	0	0	0	0	0	0	0	0	1	1
XLOC_001492	-	0	0	0	0	0	0	0	0	0	1	1
XLOC_001493	Lhx9	0.406914	0.909174	0.829747	0.766423	0.431606	0.489125	0.0188628	0.0140909	-0.420779	1	1
XLOC_001494	2310009B15Rik	0.841297	0.738017	0.894847	0.728905	0.753593	0.922853	0.253454	0.354193	0.482811	1	1
XLOC_001495	Dennd1b	2.08238	1.15176	1.29234	1.3542	1.28412	0.465704	1.68635	1.05574	-0.675652	0.22315	0.998683
XLOC_001496	Gm37423	0	0	0	0	0	0	0.0129083	0	#NAME?	1	1
XLOC_001497	4930596I21Rik	0	0	0	0	0	0	0	0	0	1	1
XLOC_001498	Gm37470	0	0	0	0	0.0251541	0	0	0.0314773	inf	1	1
XLOC_001499	Gm43544	0	0	0	0	0	0	0.00615627	0	#NAME?	1	1
XLOC_001500	Gm37718	0	0	0	0	0	0	0.0251846	0.00576592	-2.12692	1	1
XLOC_001501	4933436E23Rik	0	0	0	0	0	0	0	0	0	1	1
XLOC_001502	Gm34816	0	0	0	0	0	0	0	0	0	1	1
XLOC_001503	Zbtb41	5.27935	6.25164	6.30272	5.92614	4.72369	2.87596	6.77532	5.18279	-0.38656	0.1094	0.977498
XLOC_001504	Aspm	1.67167	3.60826	4.18917	3.06398	3.94513	6.00513	3.26369	4.48102	0.457322	0.22505	0.998683
XLOC_001505	F13b	0	0	0	0	0	0	0	0	0	1	1
XLOC_001506	Gm26271	0	0	0	0	0	0	0	0	0	1	1
XLOC_001507	Gm25619	0	0	0	0	0	0	0	0	0	1	1
XLOC_001508	Gm5837	0.421558	0.855145	0.596126	0.859134	0.650802	0.999899	1.24954	1.69961	0.443803	0.3239	0.998683
XLOC_001509	Gm38266	0	0	0	0	0	0	0	0	0	1	1
XLOC_001510	Gm26048	0	0	0	0	0	0	0	0	0	1	1
XLOC_001511	Cfh	0	0	0.258092	0.412523	0.150347	0	0.0855165	0.0479884	-0.833519	1	1
XLOC_001512	Kcnt2	0	0.0340608	0.0390946	0.0176003	0.0391269	0.22965	0.0357316	0.103521	1.53466	1	1
XLOC_001513	Gm37777	0	0	0	0	0	0	0	0	0	1	1
XLOC_001514	Gm37371	0	0	0	0	0	0	0	0	0	1	1
XLOC_001515	Gm25457	0	0	0	0	0	0	0	0	0	1	1
XLOC_001516	Gm22016	0	0	0	0	0	0	0	0	0	1	1
XLOC_001517	Gm37599	0	0	0	0.208237	0	0	0.0683316	0.0518882	-0.397147	1	1
XLOC_001518	Gm37604	0	0	0	0	0	0	0	0	0	1	1
XLOC_001519	-	0	0	0	0	0	0	0	0	0	1	1
XLOC_001520	Gm28724	0	0	0	0	0	0	0	0	0	1	1
XLOC_001521	Gm37796	0	0	0	0	0	0	0	0	0	1	1
XLOC_001522	Gm5835	0.90728	0.690279	1.17789	2.51043	2.89657	0.511499	2.17223	3.25245	0.582348	0.2809	0.998683
XLOC_001523	-	0	0	0	0	0	0	0	0	0	1	1
XLOC_001524	Cdc73	1.88224	2.0108	1.677	1.53338	1.57702	1.20041	0	0	0	1	1
XLOC_001525	B3galt2	0.0521466	0.010613	0	0	0.0143848	0.00596612	0.0160997	0.0191921	0.253475	1	1
XLOC_001526	Gm6397	0	0	0	0	0	0	0	0	0	1	1
XLOC_001527	Glrx2	36.7019	35.4482	34.3511	33.3194	36.799	35.2489	32.0201	31.5586	-0.0209443	0.94415	0.998683
XLOC_001528	Trove2	3.20521	3.63864	4.2004	3.99167	3.34235	1.74477	0.0184061	0.027367	0.572252	1	1
XLOC_001529	Uchl5	23.8556	32.1591	25.4025	23.9083	28.9796	22.9746	22.9068	22.2224	-0.0437585	0.8501	0.998683
XLOC_001530	Gm29170	0.182059	0.0278739	0.127946	0.0678639	0.263986	0.109586	0.19645	0.197377	0.00678893	1	1
XLOC_001531	Rgs2	0.255026	0.264129	0.110236	0.263095	0.13	0.809323	0	0.00570381	inf	1	1
XLOC_001532	Rgs13	0	0	0	0	0	0	0	0	0	1	1
XLOC_001533	Rgs1	0.0510705	0.0104126	0.0239051	0.0126775	0.0281963	0	0.00400534	0	#NAME?	1	1
XLOC_001534	Rgs18	0	0	0	0	0	0.04432	0	0.0234171	inf	1	1
XLOC_001535	Gm8856	0	0	0	0	0	0	0	0	0	1	1
XLOC_001536	Gm5262	0	0	0	0	0	0	0	0	0	1	1
XLOC_001537	-	0	0	0	0	0	0	0	0	0	1	1
XLOC_001538	Gm5263	0	0	0	0	0	0	0	0	0	1	1
XLOC_001539	Brinp3	0	0.0188762	0.345082	0.492551	0.20421	0.14842	0.124966	0.281686	1.17254	1	1
XLOC_001540	Gm15583	0	0.189743	0.0167482	0.0888367	0	0	0.098194	0.0712257	-0.463238	1	1
XLOC_001541	Gm37749	0	0	0	0	0	0	0	0	0	1	1
XLOC_001542	Gm38284	0	0	0	0	0	0	0	0	0	1	1
XLOC_001543	Gm29516	0	0	0	0	0	0	0	0	0	1	1
XLOC_001544	Gm19891	0	0	0	0	0	0	0	0	0	1	1
XLOC_001545	Gm5703	0	0	0	0	0	0	0	0	0	1	1
XLOC_001546	Gm18751	0	0	0	0	0	0	0	0	0	1	1
XLOC_001547	Gm29020	0	0	0	0	0	0	0	0	0	1	1
XLOC_001548	Gm18701	0	0	0	0	0	0	0	0	0	1	1
XLOC_001549	-	0	0.153542	0	0	0	0	0.0388609	0	#NAME?	1	1
XLOC_001550	Pla2g4a	10.406	8.33016	8.74421	8.62132	8.43173	9.44846	0.288614	0.07336	-1.97608	1	1
XLOC_001551	n-R5s219	0	0	0	0	0	0	0	0	0	1	1
XLOC_001552	-	0.252455	0.0622132	0.178216	0.113521	0	0	0.196474	0.181287	-0.116068	1	1
XLOC_001553	Ptgs2	256.729	151.372	100.142	109.177	79.3634	31.4187	209.679	90.8018	-1.20739	5e-05	0.00579682
XLOC_001554	-	0.222109	0.513698	0.196153	0.124964	0	0	0.302949	0.0784856	-1.94858	1	1
XLOC_001555	Gm9687	0	0.122662	0.278899	0	0	0	0.23371	0.0832885	-1.48853	1	1
XLOC_001556	Ptgs2os2	1.21569	2.48319	2.34954	2.07493	1.51937	1.28514	0.513773	0.109193	-2.23425	0.0943	0.936926
XLOC_001557	-	0	0	0	0	0	0	0	0	0	1	1
XLOC_001558	-	0	0	0.741374	0.196972	0.0724891	0.423015	0.359277	0.16797	-1.0969	1	1
XLOC_001559	Pdc	0.342472	0.0469119	0	0.131351	0	0	0.0997952	0.0327159	-1.60898	1	1
XLOC_001560	Gm37764	0	0	0	0	0	0	0	0	0	1	1
XLOC_001561	Tpr	57.628	67.2641	70.9448	72.5687	59.2068	56.5526	52.5994	49.422	-0.0898935	0.7016	0.998683
XLOC_001562	Ska2l-ps	0	0	0.711332	0	0	0	0.178957	0.190673	0.0914944	1	1
XLOC_001563	Hmcn1	0.131462	0	0.2791	0.642269	0.437334	1.45635	0	0.447867	inf	1	1
XLOC_001564	Gm20631	0	0	0	0	0	0	0	0.00532186	inf	1	1
XLOC_001565	Gm29188	0	0	0	0	0	0	0	0	0	1	1
XLOC_001566	Gm37671	0	0	0	0	0	0	0	0	0	1	1
XLOC_001567	Gm19087	0	0	0	0	0	0	0	0	0	1	1
XLOC_001568	Gm8941	0	0	0	0.0848301	0	0	0.0603106	0.0412583	-0.547728	1	1
XLOC_001569	C730036E19Rik	0	0	0	0	0	0	0.0223316	0	#NAME?	1	1
XLOC_001570	-	0	0	0	0	0	0	0.186237	0	#NAME?	1	1
XLOC_001571	-	0	0	0	0	0	0	0	0	0	1	1
XLOC_001572	-	0	0	0.0501859	0	0	0	0.0308627	0	#NAME?	1	1
XLOC_001573	-	0.0529187	0	0	0.059219	0	0.109271	0	0	0	1	1
XLOC_001574	Ivns1abp	63.3758	37.154	34.0417	45.7057	45.5743	28.0035	46.3923	41.1362	-0.173475	0.33525	0.998683
XLOC_001575	Swt1	0.811326	0.424036	1.10356	0.421914	0.518896	0.820606	0.185923	0	#NAME?	1	1
XLOC_001576	Trmt1l	4.9781	9.23382	9.83204	7.33371	8.74238	10.7752	8.41861	9.29294	0.142554	0.692	0.998683
XLOC_001577	Mir7682	0	0	0	0	0	0	0	0	0	1	1
XLOC_001578	Gm37893	0.14087	0.237881	0.595196	0.50003	0.0876358	0.145633	0.540556	0.399072	-0.437794	0.8307	0.998683
XLOC_001579	Rnf2	2.45985	2.29915	1.96408	2.60571	3.02137	2.42102	0.107022	0.0744806	-0.522972	1	1
XLOC_001580	Gm29072	0	0	0	0	0	0	0	0	0	1	1
XLOC_001581	Fam129a	26.3889	30.2065	25.4345	28.5313	35.1481	24.7145	26.6001	26.3978	-0.0110122	0.96695	0.998683
XLOC_001582	2810414N06Rik	0.410166	0.254429	0.116416	0.432957	0.204966	0.512449	0.336204	0.371953	0.145784	1	1
XLOC_001583	Edem3	12.0145	12.0213	10.6069	12.8362	10.1762	6.38689	13.0801	10.5841	-0.305472	0.11935	0.998683
XLOC_001584	Gm28610	0	0	0.275149	0.589697	0	0.536633	0	0	0	1	1
XLOC_001585	1700025G04Rik	0.889177	1.03751	1.05883	0.822152	0.914614	0.990278	9.88028e-05	0.0341062	8.43126	1	1
XLOC_001586	Gm8964	0	0	0	0	0	0	0	0	0	1	1
XLOC_001587	Tsen15	1.42483	1.14625	1.71586	1.58422	1.28651	1.74484	0.142184	0.13224	-0.104596	1	1
XLOC_001588	Tsen15	0.173064	0.283001	0.466685	0.236813	0.358679	0.158883	0.11776	0.267138	1.18174	1	1
XLOC_001589	Colgalt2	0	0	0.0524995	0	0	0	0.0220624	0	#NAME?	1	1
XLOC_001590	Rgl1	5.12445	3.34963	3.53717	4.47426	5.60208	6.39663	0	0	0	1	1
XLOC_001591	Apobec4	0	0	0	0	0	0	0	0	0	1	1
XLOC_001592	Arpc5	244.189	171.282	177.469	182.984	164.213	123.943	245.122	193.831	-0.338704	0.0443	0.671398
XLOC_001593	Ncf2	4.61714	3.69533	3.72864	7.56512	3.49752	2.93294	0.650056	1.47906	1.18605	0.306	0.998683
XLOC_001594	-	4.59665	2.74662	2.53835	0.54801	2.86833	2.97177	1.77761	1.54751	-0.199987	0.89195	0.998683
XLOC_001595	1700040K01Rik	0	0	0	0	0	0	0	0	0	1	1
XLOC_001596	Nmnat2	2.78527	2.28636	5.80831	2.07611	0.724398	0.781248	3.33745	0.961806	-1.79493	0.0009	0.057279
XLOC_001597	Lamc2	2.04235	2.00641	2.43653	2.69589	2.66522	1.20895	0.0636717	0.407162	2.67688	1	1
XLOC_001598	Lamc1	24.07	25.5306	27.3627	28.4705	29.9791	22.8343	0.256241	0.211799	-0.274802	1	1
XLOC_001599	Gm8818	0	0	0.0657437	0	0	0	0.0828869	0	#NAME?	1	1
XLOC_001600	E330020D12Rik	0	0	0	0	0	0	0	0	0	1	1
XLOC_001601	E330020D12Rik	0	0	0	0	0	0	0	0	0	1	1
XLOC_001602	Shcbp1l	0	0.127182	0.425268	0	0	0.0861219	0.0774671	0.022231	-1.80101	1	1
XLOC_001603	Gm25588	0	0	0	0	0	0	0	0	0	1	1
XLOC_001604	Gm37669	0	0.07888	0.0900128	0	0	0	0.0194199	0	#NAME?	1	1
XLOC_001605	Dhx9	43.5098	39.9834	30.4657	35.3039	38.2163	30.0715	9.77827	17.2207	0.81649	0.6504	0.998683
XLOC_001606	-	0	0	0	0	0	0	0	0	0	1	1
XLOC_001607	Npl	0.138286	0	0.0990314	0.421599	0.231483	0.580855	0.0910478	0.376164	2.04667	1	1
XLOC_001608	Rgs8	0.0291611	0.0178273	0.0206907	0.125503	0.16155	0	0.0455119	0.184557	2.01975	1	1
XLOC_001609	5530400K19Rik	0	0	0	0	0	0	0	0	0	1	1
XLOC_001610	-	0	0	0.130261	0	0	0	0.332255	0.0395857	-3.06924	1	1
XLOC_001611	Rgs16	178.309	61.3247	81.759	88.3348	77.4437	26.7826	142.233	85.0997	-0.741026	0.00015	0.0141466
XLOC_001612	Rnasel	0.5483	0.377099	0.535234	2.67413	0.571425	0.5739	0.637264	1.16017	0.864377	0.06215	0.777494
XLOC_001613	Gm28512	0	0	0	0	0.116153	0	0	0.0298128	inf	1	1
XLOC_001614	Teddm1b	0	0	0	0	0	0	0	0	0	1	1
XLOC_001615	Teddm1a	0	0	0	0	0	0	0	0	0	1	1
XLOC_001616	Glul,Mir8114	8.43171	12.6567	13.5912	10.0468	5.82003	6.09274	10.6041	7.29167	-0.540295	0.0091	0.260848
XLOC_001617	Gm29290	0	0	0	0	0	0	0	0	0	1	1
XLOC_001618	Gm29291	0	0	0	0	0	0	0	0	0	1	1
XLOC_001619	Zfp648	0	0	0	0	0	0	0	0	0	1	1
XLOC_001620	4930532M18Rik	0	0	0	0	0	0	0	0	0	1	1
XLOC_001621	Gm29441,Ier5	135.151	75.2077	71.109	75.088	98.0315	73.1502	141.024	124.826	-0.176029	0.3033	0.998683
XLOC_001622	Gm29441	0	0	0	0	0	0	0	0	0	1	1
XLOC_001623	Mr1	0.487501	0.756123	0.625343	1.17715	0.665638	1.38212	0.0415866	0.167253	2.00784	1	1
XLOC_001624	Mr1	0.203832	0	0.145103	0	0.340118	0	0.0436344	0.0823769	0.916773	1	1
XLOC_001625	Stx6	27.1303	22.7089	18.5934	21.1826	22.4753	20.7677	22.3192	23.3491	0.0650825	0.7369	0.998683
XLOC_001626	Gm8850	0	0	0.144548	0	0	0	0.141472	0.0383998	-1.88134	1	1
XLOC_001627	BC034090	1.51189	1.89498	1.86771	1.5532	1.50225	2.1816	1.29847	1.16563	-0.155696	0.7302	0.998683
XLOC_001628	BC034090	2.67544	2.33181	2.75783	3.1659	2.88282	2.64392	0.0213707	0.0633833	1.56847	1	1
XLOC_001629	Gm37622	0.840774	0	0	0	0	1.29113	0.214487	0.832838	1.95714	1	1
XLOC_001630	Xpr1	3.73163	4.01886	3.60714	3.85462	3.33776	2.96662	0.638316	0.319342	-0.99917	0.2974	0.998683
XLOC_001631	Gm22569	0	0	0	0	0	0	0	0	0	1	1
XLOC_001632	Acbd6	51.6348	50.0676	45.3845	45.958	50.3945	65.3146	54.4937	60.9016	0.160392	0.40625	0.998683
XLOC_001633	Gm37089	0	0	0	0	0	0	0	0	0	1	1
XLOC_001634	Qsox1	62.7353	50.5142	48.7068	49.0995	41.1891	52.2433	0.620394	0.471209	-0.396817	0.8224	0.998683
XLOC_001635	Gm37539	0	1.24443	1.37387	0	0	0	1.28613	0	#NAME?	0.1903	0.998683
XLOC_001636	Gm37571	0	0	0	0	0	0	0	0	0	1	1
XLOC_001637	Cep350	2.73891	2.8482	3.1006	3.04605	2.55733	2.66131	0.743999	0.983174	0.402146	0.75655	0.998683
XLOC_001638	Gm38038	0	0	0	0	0	0	0	0	0	1	1
XLOC_001639	Gm36934	0	0	0	0	0	0	0	0	0	1	1
XLOC_001640	Gm23744	0	0	0	0	0	0	0	0	0	1	1
XLOC_001641	Gm9694	0	0	0	0	0	0.220123	0	0.0852312	inf	1	1
XLOC_001642	Tor1aip2	54.6689	45.9707	48.6577	49.7086	55.61	37.4506	57.7254	54.6693	-0.0784741	0.72125	0.998683
XLOC_001643	Tdrd5	0	0	0	0	0	1.01042	0.0434401	0.425222	3.29112	1	1
XLOC_001644	4930518J20Rik	0	0	0	0	0	0	0	0.0329473	inf	1	1
XLOC_001645	Nphs2	0.113384	0.0869026	0	0	0	0.156132	0.0561712	0.130971	1.22134	1	1
XLOC_001646	Gm2000	166.335	107.36	114.365	101.141	153.932	171.779	237.777	235.307	-0.0150667	0.94425	0.998683
XLOC_001647	Soat1	12.0456	7.2136	6.5676	6.35847	5.74444	3.32752	0.219668	0.0514325	-2.09457	1	1
XLOC_001648	Gm37648	0.0333458	0	0	0	0.0553096	0	0.0189504	0.0213052	0.168973	1	1
XLOC_001649	Gm10031	7.32476	3.03598	5.2685	4.1508	4.95513	1.94754	3.99679	1.07503	-1.89447	0.24405	0.998683
XLOC_001650	Abl2	12.2153	9.56669	8.33459	7.51678	9.43379	4.56583	11.9667	8.13857	-0.556178	0.0178	0.395117
XLOC_001651	Gm38043	0.0319486	0.00976864	0	0	0.0132281	0.0109778	0.0147991	0.023224	0.650101	1	1
XLOC_001652	Tor3a	1.42145	1.5888	1.39244	1.24165	1.62779	2.68997	0.145117	0.114043	-0.347634	1	1
XLOC_001653	Gm19918	8.78639	12.923	10.0461	10.3407	9.43597	8.51242	1.62088	2.67522	0.722879	0.80715	0.998683
XLOC_001654	Gm15428	0	0.769198	0	0	0	0.417669	0.194847	0.107803	-0.853947	1	1
XLOC_001655	Ralgps2	0.243735	0.09641	0.150933	0.149404	0.249288	0.374316	0	0	0	1	1
XLOC_001656	Angptl1	0.207823	0.0986514	0.34382	0.168089	0.213298	0.685833	0.230258	0.523584	1.18517	0.27345	0.998683
XLOC_001657	4930439D14Rik	0	0	0	0	0	0	0	0.00523614	inf	1	1
XLOC_001658	-	0	0	0	0	0	0	0	0	0	1	1
XLOC_001659	-	0	0	0	0	0	0	0	0	0	1	1
XLOC_001660	Gm10531	0	0	0	0	0	0	0	0	0	1	1
XLOC_001661	-	0	0	0	0	543.943	0	0	132.01	inf	0.0022	0.100614
XLOC_001662	Rasal2	2.11991	4.04714	2.2991	1.9568	1.08271	1.80625	0	0	0	1	1
XLOC_001663	2810025M15Rik	15.6264	26.2777	30.3058	12.1317	12.8543	27.5254	33.8677	24.945	-0.441163	0.3324	0.998683
XLOC_001664	BC026585	1.95841	2.23046	1.21447	1.99254	0.645046	1.47344	1.54037	1.17348	-0.39249	0.45985	0.998683
XLOC_001665	Sec16b	1.32635	2.61195	2.40741	2.40249	1.83414	2.86464	1.9826	2.48746	0.327282	0.2844	0.998683
XLOC_001666	Gm37682	0	0	0	0	0	0	0	0	0	1	1
XLOC_001667	Gm37713	0	0	0	0	0	0	0	0	0	1	1
XLOC_001668	Gm38256	0	0	0	0	0	0	0	0	0	1	1
XLOC_001669	Astn1	0.0409097	0.0125206	0.0143697	0.106162	0.0186749	0	0.0661821	0.0554947	-0.254093	1	1
XLOC_001670	Gm37861	0	0	0	0	0	0	0	0	0	1	1
XLOC_001671	Mir488	0	0	0	0	0	0	0	0	0	1	1
XLOC_001672	Gm37367	0	0	0	0	0	0	0	0	0	1	1
XLOC_001673	Pappa2	0.369787	0.228369	0.0435863	0	0.204955	0	0.179025	0.00171412	-6.70654	1	1
XLOC_001674	4930562F17Rik	0	0	0	0	0	0	0	0	0	1	1
XLOC_001675	Rfwd2	56.1688	60.8424	48.911	52.4216	58.9137	30.646	43.0797	37.472	-0.201197	0.5793	0.998683
XLOC_001676	Gm37115	0	0	0	0	0	0	0	0	0	1	1
XLOC_001677	Mir1843b,Scarna3a	0	0	0	0	0	0	0	0	0	1	1
XLOC_001678	Gm31256	0	0	0	0	0	0	0	0	0	1	1
XLOC_001679	-	0	0	0.0608975	0	0.142918	0	0.0460507	0.073384	0.672243	1	1
XLOC_001680	-	0	0.105292	0.144904	0.23065	0.0568983	0.0472739	0	0.0428691	inf	1	1
XLOC_001681	Gm37757	0	0	0	0	0	0	0	0	0	1	1
XLOC_001682	Tnr	0	0	0.0048037	0.185099	0	0	0.00332947	0.0460934	3.79119	1	1
XLOC_001683	Gm37731	0	0	0	0	0	0	0	0	0	1	1
XLOC_001684	Gm10530	0	0	0	0	0	0	0	0	0	1	1
XLOC_001685	-	0	0	0	0	0	0	0.00524484	0	#NAME?	1	1
XLOC_001686	-	0	0	0.0249677	0	0	0	0	0	0	1	1
XLOC_001687	4930523C07Rik	4.28632	1.24189	1.59439	4.39286	2.21706	4.34747	2.56344	3.9152	0.611001	0.40165	0.998683
XLOC_001688	-	0	0	0.14304	0	0	0	0	0	0	1	1
XLOC_001689	Tnn	6.35026	2.85163	1.14549	2.6466	3.7665	1.61549	0	0	0	1	1
XLOC_001690	Mrps14	42.9964	39.7303	32.4332	31.1029	29.7581	40.484	45.6908	43.4779	-0.0716208	0.7595	0.998683
XLOC_001691	Cacybp	6.74809	9.0835	7.34621	8.29742	9.71003	7.11624	0.150206	0.22964	0.612435	1	1
XLOC_001692	4933417C20Rik	0.0470081	0.115756	0.0331659	0	0	0	0.078565	0.0262957	-1.57906	1	1
XLOC_001693	Rabgap1l	0.295406	0.455732	0.424495	0.408325	0.302813	0.405897	0	0	0	1	1
XLOC_001694	Rabgap1l	0.094666	0.144475	0.121677	0.0938357	0.0652803	0.0379032	0.0673689	0.0468903	-0.522794	1	1
XLOC_001695	Gm36975	0	0	0	0	0	0	0	0	0	1	1
XLOC_001696	Gm23528	0	0	0	0	0	0	0	0	0	1	1
XLOC_001697	Gm38126	0	0	0	0	0	0	0	0	0	1	1
XLOC_001698	Gm37083	0	0	0	0	0	0	0	0	0	1	1
XLOC_001699	Gm38060	0	0	0	0	0	0	0	0	0	1	1
XLOC_001700	Gm6177	0	0	0	0	0	0	0	0	0	1	1
XLOC_001701	Rc3h1	4.92309	3.82596	4.18665	3.1073	3.85288	2.29949	4.39048	3.29108	-0.415816	0.0401	0.638583
XLOC_001702	Gm37052	0	0	0	0	0	0	0	0	0	1	1
XLOC_001703	Gm37809	0	0	0	0	0	0	0	0	0	1	1
XLOC_001704	Gm37653	0	0	0	0.0522267	0	0	0.00601467	0.0173354	1.52716	1	1
XLOC_001705	Serpinc1	0.426589	0.555928	0.713085	0.500129	0.626082	0.660394	0.213327	0.286865	0.42731	1	1
XLOC_001706	Gm37729	0	0	0	0.182476	0	0	0	0.0757278	inf	1	1
XLOC_001707	Gm37362	0.178991	0	0	0	0	0	0.0459539	0	#NAME?	1	1
XLOC_001708	Gas5,Gm22357,Gm22489,Gm23212,Gm25789,Gm26224,Mir5117,Snord47,Snord78,Snord80	216.647	257.145	271.632	232.242	264.59	198.813	200.806	187.775	-0.0968019	0.64085	0.998683
XLOC_001709	Gm37634	0	0.218608	0	0	0.145011	0	0.0799367	0.0371508	-1.10547	1	1
XLOC_001710	Cenpl	1.62689	2.87557	3.26951	2.43811	3.93264	2.30938	3.61011	3.88828	0.107089	0.7728	0.998683
XLOC_001711	Klhl20	1.63866	1.94932	2.32027	2.37292	1.55466	1.83003	0.0996032	0.0544457	-0.871375	1	1
XLOC_001712	Ankrd45	0.023102	0	0	0	0	0	0.00594145	0	#NAME?	1	1
XLOC_001713	Gm6185	0	0	0	0	0	0	0	0	0	1	1
XLOC_001714	Prdx6	18.7377	16.4561	18.2813	18.7972	20.1993	19.7263	0.473285	0.474363	0.00327954	0.9737	0.998683
XLOC_001715	Tnfsf4	0.0605374	0	0	0	0	0	0.031133	0	#NAME?	1	1
XLOC_001716	Tnfsf18	0.886012	0.415146	0.684112	1.83107	0.385191	0.145544	0.703753	0.450892	-0.642286	0.65165	0.998683
XLOC_001717	-	0	0	0	0	0	0	0	0	0	1	1
XLOC_001718	Gm37638	0	0	0	0	0	0	0	0	0	1	1
XLOC_001719	Gm15429	6.78825	3.79175	4.76731	8.85747	6.61201	4.50607	4.06436	4.93871	0.281105	0.7826	0.998683
XLOC_001720	Gm5049	0	0	0	0.084876	0	0	0	0.0211317	inf	1	1
XLOC_001721	-	0	0	0	0	0	0	0	0	0	1	1
XLOC_001722	-	0	0	0	0	0	0	0	0	0	1	1
XLOC_001723	Fasl	0	0.0181609	0	0	0	0	0	0	0	1	1
XLOC_001724	Fasl	0	0	0	0	0	0	0	0	0	1	1
XLOC_001725	Suco	7.36587	7.28346	5.13912	4.97267	4.5611	4.91915	0.434623	1.14415	1.39644	0.5869	0.998683
XLOC_001726	Gm7496	0	0.058413	0.0667747	0	0	0	0.0168314	0.0505767	1.58732	1	1
XLOC_001727	Suco	6.72545	7.562	6.63682	5.56801	6.3291	2.54081	0.461972	0.756836	0.712175	0.8034	0.998683
XLOC_001728	Gm31925	0	0	0	0	0	0	0	0	0	1	1
XLOC_001729	Gm38304,Pigc	5.10598	9.12868	9.57528	7.22872	6.9538	9.90365	10.069	12.298	0.288498	0.5589	0.998683
XLOC_001730	2810442N19Rik	0	0.407265	0	0.0824464	0.544907	0.227451	0.230501	0.283503	0.298591	1	1
XLOC_001731	Dnm3os	2.43247	5.53109	6.67399	6.97862	4.33114	6.11273	6.71677	7.98564	0.24964	0.3089	0.998683
XLOC_001732	Gm16101	0	0	0	0	0	0	0	0	0	1	1
XLOC_001733	Gm10176	0.0763172	0	0.134418	0.028531	0	0	0	0	0	1	1
XLOC_001734	Mettl13	11.8872	9.29862	9.5158	8.2336	13.6971	11.9718	6.41237	8.0942	0.336032	0.7329	0.998683
XLOC_001735	Vamp4	8.14316	14.0947	8.89751	9.85963	10.1234	13.7396	9.44349	11.3227	0.261822	0.2873	0.998683
XLOC_001736	-	0	0	0.101762	0	0	0.198949	0.066719	0.102708	0.622382	1	1
XLOC_001737	Myoc,Prrc2c	8.30898	7.2512	7.15021	8.06489	6.86706	6.32748	1.3555	1.47332	0.120244	0.92225	0.998683
XLOC_001738	Myoc	0	0	0	0	0	0	0	0	0	1	1
XLOC_001739	Fmo1	0	0	0	0	0	0	0	0	0	1	1
XLOC_001740	Fmo2	0.0619609	0	0	0.0925296	0	0	0.0238981	0.0371206	0.635324	1	1
XLOC_001741	Gm37273	0	0	0	0	0	0	0	0	0	1	1
XLOC_001742	Gm37049	0	0	0	0	0	0	0	0	0	1	1
XLOC_001743	Gm22434	0	0	0	0	0	0	0	0	0	1	1
XLOC_001744	-	0	0	0	0	0	0	0	0	0	1	1
XLOC_001745	-	0	0	0	0	0	0	0	0	0	1	1
XLOC_001746	Prrx1	14.3615	15.318	17.9835	20.0223	18.1658	11.1046	4.96886	5.05156	0.0238145	0.96455	0.998683
XLOC_001747	Gm20471	0	0	0	0	0	0	0.0292727	0.0786315	1.42555	1	1
XLOC_001748	-	0	0	0	0	0	7.33399	0	2.07996	inf	0.0031	0.120569
XLOC_001749	Gorab	4.86126	5.88541	6.91618	7.76782	5.40367	3.67533	0.101853	0.356947	1.80922	1	1
XLOC_001750	Gm24940	0	0	0	0	0	0	0	0	0	1	1
XLOC_001751	Gm29500	0	0	0	0	0	0	0	0	0	1	1
XLOC_001752	Rpsa-ps1	2.62118	1.28137	0.569017	1.03746	1.61809	2.22563	0	0	0	1	1
XLOC_001753	Gm2343	0	0	0	0	0	0	0	0	0	1	1
XLOC_001754	Kifap3	12.2508	15.3162	13.9421	15.1136	11.8897	13.2774	13.8569	13.5972	-0.0272956	0.8755	0.998683
XLOC_001755	Scyl3	3.45501	5.34985	4.44261	5.96112	3.92102	4.93121	5.05683	5.62653	0.15401	0.55675	0.998683
XLOC_001756	Mettl18	0.902226	0.868362	1.5047	0.954402	0.696684	0.993958	1.65694	1.39346	-0.249844	0.5582	0.998683
XLOC_001757	Gm37119	0	0	0	0	0	0	0	0	0	1	1
XLOC_001758	Sele	0.203467	0.445623	0.224928	0.212923	0.168678	0	0.3171	0.0825361	-1.94184	1	1
XLOC_001759	Sell	0	0.0242122	0	0.0590975	0.0326884	0.0271679	0.0636514	0.0522603	-0.284477	1	1
XLOC_001760	Selp	0.0730682	0.298422	0.510329	0.10898	0.0548032	0	0.277651	0.0693443	-2.00142	1	1
XLOC_001761	F5	0	0.0133431	0.0229827	0.0162481	0	0.0608709	0.010862	0.0139087	0.356688	1	1
XLOC_001762	Gm16588	0	0	0	0	0	0	0	0	0	1	1
XLOC_001763	-	0.0225625	0	0.0158558	0.269121	0.0560831	0	0.0207844	0.190677	3.19756	1	1
XLOC_001764	Slc19a2	11.5582	10.541	13.9248	11.5095	13.6919	13.8923	16.7245	16.022	-0.0619144	0.73875	0.998683
XLOC_001765	Ccdc181	2.82402	2.53308	1.68919	1.6628	1.62501	2.26055	2.29743	2.16642	-0.0847063	0.818	0.998683
XLOC_001766	Nme7	20.1218	15.8748	14.2302	16.0121	14.4334	10.7827	6.57832	6.15837	-0.0951716	0.8798	0.998683
XLOC_001767	Gm37411	0	0	0	0	0.125543	0	0.00671936	0.0322485	2.26284	1	1
XLOC_001768	Gm32391	0	0	0	0	0	0	0	0	0	1	1
XLOC_001769	Gm37732	0	0	0	0	0	0	0	0	0	1	1
XLOC_001770	Gm26685	0	0	0	0	0	0	0	0	0	1	1
XLOC_001771	D630023O14Rik	0	0	0	0	0	0	0	0	0	1	1
XLOC_001772	Gm37754	0	0	0	0	0	0	0	0	0	1	1
XLOC_001773	Gm37184	0	0	0	0	0	0	0	0	0	1	1
XLOC_001774	Dpt	14.5012	9.43404	19.1848	38.0397	37.9444	23.5889	15.9012	36.8107	1.21099	5e-05	0.00579682
XLOC_001775	Gm20743	0	0	0	0	0	0	0	0.00557005	inf	1	1
XLOC_001776	1700029M03Rik	0	0	0	0	0	0	0	0	0	1	1
XLOC_001777	Gm26042	0	0	0	0	0	0	0	0	0	1	1
XLOC_001778	Sft2d2	1.80205	2.23024	1.86121	2.32257	2.85073	1.6106	0.0684348	0.15776	1.20493	1	1
XLOC_001779	-	0	0	0	0	0	0	0	0	0	1	1
XLOC_001780	Tiprl	5.05042	4.10012	3.92949	4.28922	3.98573	3.97567	2.49809	1.73164	-0.52869	0.4307	0.998683
XLOC_001781	Gpr161	4.01317	3.72218	3.74885	3.25389	4.4302	2.28742	4.88553	3.50792	-0.477899	0.05395	0.728485
XLOC_001782	Dcaf6	0.794086	0.466343	0.486194	0.567528	0.372269	0.475852	0.156786	0.0587257	-1.41673	1	1
XLOC_001783	Gm38368	0	0	0	0	0	0	0	0	0	1	1
XLOC_001784	Gm24637	0	0	0	0	0	0	0	0	0	1	1
XLOC_001785	Mpc2	32.0308	31.0452	27.3363	26.2492	31.4809	31.2083	32.326	33.7639	0.0627886	0.81085	0.998683
XLOC_001786	Gm37860	0	0	0	0	0	0	0.0147907	0.0176746	0.256984	1	1
XLOC_001787	Adcy10	0	0	0	0	0	0	0	0	0	1	1
XLOC_001788	Gm18186	0	0	0	0	0	0	0	0	0	1	1
XLOC_001789	Gm38210	0	0	0	0	0	0	0	0	0	1	1
XLOC_001790	Mpzl1	5.80945	7.45141	6.74277	6.38376	7.18786	8.44764	0.238911	0.217404	-0.1361	1	1
XLOC_001791	Rcsd1	0.0220527	0.0810199	0.0154963	0.0493153	0.0548134	0	2.14647e-07	0.0655777	18.2209	1	1
XLOC_001792	Rcsd1	0	0	0.160912	0.20497	0	0.0314939	0.0168668	0.0406463	1.26893	1	1
XLOC_001793	Rcsd1	0	0.007628	0.0175165	0	0	0.00857408	0.0146279	0.0022133	-2.72446	1	1
XLOC_001794	Gm44458	0	0	0	0.0228265	0	0	0	0.00568265	inf	1	1
XLOC_001795	Gm37073	0	0	0	0	0	0	0	0	0	1	1
XLOC_001796	-	0	0	0	0	0	0	0	0	0	1	1
XLOC_001797	Creg1	14.3917	8.69427	9.26184	12.3451	10.8073	16.4652	10.4211	12.3561	0.245716	0.36915	0.998683
XLOC_001798	Cd247,Gm16565	1.68307	0.939698	1.01018	1.39144	1.42861	0.354069	0.286056	0.211725	-0.434103	1	1
XLOC_001799	Gm17976	0	0	0	0	0	0	0	0	0	1	1
XLOC_001800	Gm26665	0	0	0	0	0	0	0	0	0	1	1
XLOC_001801	Gm37923	0	0	0	0	0	0	0	0	0	1	1
XLOC_001802	Dusp27	0.133865	0.196923	0.0564825	0.159799	0.266293	0.258001	0.17814	0.102579	-0.796279	1	1
XLOC_001803	Gpa33	0	0	0	0	0	0	0	0	0	1	1
XLOC_001804	Ildr2	1.37087	0.751565	1.51913	1.19917	2.82761	0.796755	1.29517	1.80062	0.475351	0.1059	0.969831
XLOC_001805	-	0	0	0	0	0	0	0	0	0	1	1
XLOC_001806	Tada1	9.27722	10.6697	9.95614	10.8372	9.81355	8.15652	10.0188	9.62496	-0.0578538	0.83795	0.998683
XLOC_001807	Gm16418	19.2654	13.401	13.1993	18.1139	19.6676	25.1408	23.1024	31.345	0.440194	0.14755	0.998683
XLOC_001808	Gm22992	0	0	0	0	0	0	0	0	0	1	1
XLOC_001809	Gm4954	0	0	0	0	0	0	0	0	0	1	1
XLOC_001810	Gm6286	4.42468	2.35414	2.42362	2.03873	5.4996	3.36527	6.5331	7.0865	0.117305	0.7448	0.998683
XLOC_001811	Fam78b	0.168149	0.765725	0.615229	0.139936	0.190044	0.217001	0.700043	0.203439	-1.78285	0.01095	0.298371
XLOC_001812	Gm17868	0	0	0	0	0	0	0	0	0	1	1
XLOC_001813	Uck2	40.234	26.2949	36.1474	36.1448	26.1274	20.6916	0.308357	0.081224	-1.92462	1	1
XLOC_001814	Gm37982	0	0	0	0	0	0	0	0	0	1	1
XLOC_001815	Gm2453	0	0.134287	0.457539	0	0	0	0.187936	0.162222	-0.212276	1	1
XLOC_001816	Mir6347	0	0	0	0	0	0	0	0	0	1	1
XLOC_001817	-	0	0	0	0	7.12254	0	0.973473	1.80543	0.89113	1	1
XLOC_001818	Tmco1	37.2812	39.8719	34.2143	39.3717	32.9633	40.0458	39.8229	43.5011	0.127452	0.53515	0.998683
XLOC_001819	Gm24182	0	0	0	0	0	0	0	0	0	1	1
XLOC_001820	Aldh9a1	7.76692	11.4287	8.62736	10.2684	8.61754	11.9047	8.06348	9.46111	0.230607	0.26485	0.998683
XLOC_001821	Rxrg	0.0549774	0.025346	0.0369008	0.0824823	0	0	0.029854	0.0205355	-0.539799	1	1
XLOC_001822	Lmx1a	0	0	0	0	0	0	0	0	0	1	1
XLOC_001823	Gm20711	0	0	0	0	0	0	0	0	0	1	1
XLOC_001824	Mir6348	0	0	0	0	0	0	0	0	0	1	1
XLOC_001825	-	1.42678	0.862219	1.17078	1.3058	0.839944	0.28357	0.0981565	0.175983	0.84228	1	1
XLOC_001826	-	0	0	0	0	0	0	0	0	0	1	1
XLOC_001827	Nuf2	0.95746	2.21683	1.86759	2.03701	2.56618	2.33554	0.0467804	0.158478	1.76031	1	1
XLOC_001828	Rgs5	0.506384	0.483407	0.156467	0.604806	0.371735	0.111389	0.406407	0.278318	-0.546189	1	1
XLOC_001829	Rgs4	5.85061	3.0465	4.67396	7.08495	5.0874	2.46162	0	0	0	1	1
XLOC_001830	Gm37586	0	0	0	0	0	0	0	0	0	1	1
XLOC_001831	Ccdc190	0	0	0	0	0	0	0	0	0	1	1
XLOC_001832	Hsd17b7	13.3696	14.6103	19.4209	16.6826	11.5565	9.07726	0.127247	0.098632	-0.367503	1	1
XLOC_001833	3110045C21Rik	24.5472	25.4137	25.2012	26.0687	25.5363	22.0394	0.992716	1.38812	0.483675	0.73885	0.998683
XLOC_001834	-	0.312188	0.324309	0	0	0	0	0.277636	0.0891682	-1.63859	1	1
XLOC_001835	Uap1	5.76037	5.0978	5.97554	6.24817	5.71611	3.7163	0.0918964	0.181866	0.984792	1	1
XLOC_001836	Gm37748	0	0	0	0	0	0	0	0	0	1	1
XLOC_001837	Uhmk1	12.0847	11.5291	12.5209	12.7657	9.32485	6.78989	0.12029	0	#NAME?	1	1
XLOC_001838	4930500M09Rik	2.36465	3.09609	2.73103	2.46714	2.92389	1.55548	0.184503	0.0521387	-1.82322	1	1
XLOC_001839	Sh2d1b2	0	0	0	0	0	0	0	0	0	1	1
XLOC_001840	Sh2d1b1	0.196199	0.71867	0.306608	0.414698	0.0836366	0.0461494	0.547349	0.232214	-1.23701	0.0812	0.888757
XLOC_001841	Gm7694	0.0736125	0.21046	0.137994	0.0914962	0.223676	0.0337684	0.0974319	0.113731	0.223162	1	1
XLOC_001842	1700015E13Rik	0	0	0	0	0	0	0.0217164	0	#NAME?	1	1
XLOC_001843	Gm7299	0.610199	0.259183	0.588957	0	0.171217	0	0.131266	0.0372107	-1.81871	1	1
XLOC_001844	Olfml2b	12.8532	17.9896	19.9473	24.7419	18.3086	15.6895	21.4089	24.4358	0.190787	0.26885	0.998683
XLOC_001845	Atf6	7.9334	5.79197	6.00616	7.70385	5.94715	3.73212	0.04003	0.369482	3.20635	1	1
XLOC_001846	Gm26620,Gm9929	4.79697	4.59239	4.17445	4.12749	6.97649	8.31063	2.0379	1.20596	-0.756906	0.5597	0.998683
XLOC_001847	Dusp12	3.08636	2.76902	3.15341	3.23416	2.86117	4.22316	0.172769	0.796274	2.20442	0.4343	0.998683
XLOC_001848	Fcrlb	0	2.1468	0	0	0	0	0.604158	0	#NAME?	1	1
XLOC_001849	Fcrla	0	0	0	0	0	0	0	0	0	1	1
XLOC_001850	Fcrla	1.79431	1.0648	0.718208	0.988988	0.951102	1.1471	0.43739	0.352548	-0.3111	1	1
XLOC_001851	Gm37030	0	0	0	0	0	0	0	0	0	1	1
XLOC_001852	-	0.0188292	0	0	0	0	0	0.00967197	0	#NAME?	1	1
XLOC_001853	Fcgr2b	0.00992028	0.0121172	0.00695727	0.0442667	0.0082105	0.0136223	0.00302315	0.00291189	-0.054093	1	1
XLOC_001854	Gm38204	0	0	0	0	0	0	0	0	0	1	1
XLOC_001855	Gm10522	0	0	0	0	0	0	0	0	0	1	1
XLOC_001856	Fcgr4	0.222945	0.0939086	0.0537154	0.228387	0.0630775	0	0.145496	0.186792	0.360453	1	1
XLOC_001857	Gm26110	0	0	0	0	0	0	0	0	0	1	1
XLOC_001858	Fcgr3	0.0754072	0.115823	0.106245	0.704709	0.125123	0.337938	0.0195927	0.0262091	0.419757	1	1
XLOC_001859	Cfap126	0	0.827522	1.09466	0.200361	1.00056	1.2765	0.432777	0.505917	0.225279	0.73695	0.998683
XLOC_001860	Sdhc	13.2578	12.4334	12.5042	12.2429	10.9064	14.4653	0.758727	0.518572	-0.549039	0.75845	0.998683
XLOC_001861	Mpz	0	0	0.103178	0.135926	0.1884	0	0.0330298	0.0821303	1.31415	1	1
XLOC_001862	Pcp4l1	2.54901	4.4078	4.67049	2.38728	1.7912	0.575531	0.707326	0.215354	-1.71567	0.36515	0.998683
XLOC_001863	Nr1i3	1.87099	1.9701	1.67442	1.6657	2.39772	1.15241	0.0918166	0.111177	0.276032	1	1
XLOC_001864	Apoa2	0	1.35525	0.626632	0.701748	0.757338	0.426923	0.749767	0.534453	-0.48838	0.6864	0.998683
XLOC_001865	Fcer1g	0.0833759	0.112187	0.117073	0.13659	0.0414279	0.0343819	0.050669	0.0479864	-0.0784791	1	1
XLOC_001866	Adamts4	4.16097	5.60195	7.35709	7.21718	8.00493	5.14963	6.86507	8.49501	0.307341	0.4746	0.998683
XLOC_001867	B4galt3	13.5583	12.3069	11.6678	12.4332	10.7776	12.5024	13.6233	12.908	-0.0778179	0.7758	0.998683
XLOC_001868	Usp21	0.3369	0.206308	0.441937	0.284636	0.186092	0.200848	0.0587932	0.102677	0.804395	1	1
XLOC_001869	Usp21	2.9327	2.52609	2.94415	2.7587	3.02907	2.8713	0.14671	0.155557	0.0844718	1	1
XLOC_001870	Rpl27-ps1	1.38511	0.969821	0.220995	0.823597	0.644938	0.215997	0.968185	0.224697	-2.1073	0.2111	0.998683
XLOC_001871	Gm25151	0	0	0	0	0	0	0	0	0	1	1
XLOC_001872	Dedd	0.074618	0.114142	0.235821	0.166757	0.154511	0.115423	0.0864662	0.0926663	0.0999088	1	1
XLOC_001873	-	0.23692	0	0.251231	0.266783	0.0492322	0.122909	0.270806	0.189362	-0.516111	1	1
XLOC_001874	Dedd	21.8041	22.1454	23.852	20.4741	25.2465	26.5197	24.1519	24.8369	0.0403487	0.8819	0.998683
XLOC_001875	Pfdn2	117.323	75.336	86.0841	89.9389	75.8827	106.697	68.8701	66.7422	-0.0452788	0.86065	0.998683
XLOC_001876	Gm37154	0.144037	0.178307	0.35713	0	0.239716	0	0.375103	0.0769346	-2.28558	1	1
XLOC_001877	Gm37097	0	0	0	0	0	0	0	0	0	1	1
XLOC_001878	Pvrl4	0.18391	0.0317394	0	0.0783934	0.0870992	0	0.0698123	0.014399	-2.27751	1	1
XLOC_001879	Arhgap30	0.074703	0.10119	0.129057	0.358607	0.0618736	0.0884307	0.146092	0.210045	0.52382	1	1
XLOC_001880	Tstd1,Usf1	18.1977	35.1514	31.0178	30.0493	25.1747	57.3163	26.5575	37.2875	0.489575	0.1356	0.998683
XLOC_001881	F11r	6.97159	4.09016	5.41926	5.25203	5.95165	4.33315	7.04997	7.44613	0.0788741	0.8103	0.998683
XLOC_001882	Alyref2	0.877819	1.53983	0.673798	1.98219	1.82633	2.28176	1.72168	2.48742	0.530832	0.2012	0.998683
XLOC_001883	Gm9765	0	0	0	0	0	0	0	0	0	1	1
XLOC_001884	Gm37450	0	0	0	0	0	0	0	0	0	1	1
XLOC_001885	Cd244	0	0.0380274	0.0489421	0.102471	0.102791	0	0.0437452	0.105633	1.27186	1	1
XLOC_001886	Ly9	0	0	0	0	0	0	0	0	0	1	1
XLOC_001887	Gm37787	0	0	0	0	0	0.00686912	0	0	0	1	1
XLOC_001888	Cd48	0.159113	0.049323	0.0772046	0.244663	0.27132	0.0754987	0.0853272	0.348644	2.03068	1	1
XLOC_001889	Gm37010	0	0	0	0	0	0	0	0	0	1	1
XLOC_001890	Tma7-ps	110.699	285.587	153.241	255.548	203.101	207.366	290.73	308.001	0.0832554	0.8629	0.998683
XLOC_001891	Gm19030	0	0	0	0	0	0	0	0	0	1	1
XLOC_001892	Slamf1	0	0	0	0	0.0262129	0	0	0.0067315	inf	1	1
XLOC_001893	-	0	0	0	0	0	0	0	0	0	1	1
XLOC_001894	Cd84	0.384407	0.663702	0.432635	0.636835	0.0236952	1.05533	0.516068	0.633741	0.296333	0.6422	0.998683
XLOC_001895	Gm10521	0	0	0.00911141	0.0531367	0	0.0133806	0.00222046	0	#NAME?	1	1
XLOC_001896	-	0	0	0	0	0	0	0	0	0	1	1
XLOC_001897	Slamf6	0	0	0	0.0364245	0	0	0.0179108	0.00906669	-0.982186	1	1
XLOC_001898	Copa	133.47	125.077	120.725	134.601	119.012	121.781	108.484	108.432	-0.000690888	0.9971	0.999272
XLOC_001899	Gm38164	0	0	0	0	0	0	0	0	0	1	1
XLOC_001900	Pex19	35.2834	33.3156	34.2754	33.086	32.9455	33.5416	37.0894	36.4194	-0.0263023	0.88145	0.998683
XLOC_001901	-	0	0	0	0	0	0	0	0	0	1	1
XLOC_001902	Dcaf8	49.9947	51.2753	50.1795	52.4472	46.9321	45.3576	25.0837	26.0631	0.0552581	0.8687	0.998683
XLOC_001903	Gm17224	0	0	0	0.400844	0	0	0.0945267	0.0998768	0.0794274	1	1
XLOC_001904	Gm37950	0	0	0	0	0	0	0	0	0	1	1
XLOC_001905	Igsf8	31.7931	39.7753	33.5262	28.0707	27.1611	25.4977	41.4701	33.8533	-0.292775	0.1379	0.998683
XLOC_001906	Kcnj9	0	0	0	0	0	0	0	0	0	1	1
XLOC_001907	Gm36937	0	0	0	0	0	0	0	0	0	1	1
XLOC_001908	Kcnj10	0	0	0.0106406	0	0.0125524	0	2.4428e-05	2.4392e-05	-0.00212643	1	1
XLOC_001909	Pigm	4.03758	2.66964	3.38936	3.46651	3.44859	2.88311	4.83056	4.44648	-0.119528	0.6269	0.998683
XLOC_001910	Gm37145	0.0930754	0.0286466	0.262652	0.139406	0.154558	0.0963861	0.0378489	5.77801e-06	-12.6774	1	1
XLOC_001911	Gm7804	0	0	0	0	0	0	0	0	0	1	1
XLOC_001912	Igsf9,Slamf9	1.89457	1.28016	1.56787	2.41031	0.840814	1.44427	1.59609	1.67202	0.0670505	0.88035	0.998683
XLOC_001913	Tagln2	761.658	516.123	586.133	482.694	511.486	374.265	614.521	453.564	-0.438154	0.0135	0.338467
XLOC_001914	Gm37125	0	0.0713855	0	0	0	0	0.062682	0	#NAME?	1	1
XLOC_001915	-	0	0	0	0	0	0	0	0	0	1	1
XLOC_001916	-	0	0	0	0	0	0	0.589955	0	#NAME?	1	1
XLOC_001917	Cfap45	0.778762	0.753256	0.462158	0.424009	0.280364	2.57521	0.509819	0.884943	0.795599	0.20935	0.998683
XLOC_001918	Vsig8	0	0	0	0	0	0	0	0	0	1	1
XLOC_001919	Slamf8	0	0	0	0	0	0	0	0.0170935	inf	1	1
XLOC_001920	Fcrl6	0	0	0	0	0	0	0	0	0	1	1
XLOC_001921	Dusp23	1.21455	1.14541	0.904489	1.1047	0.850487	0.442476	0.125401	0	#NAME?	1	1
XLOC_001922	Dusp23	1.31339	1.72148	3.88335	5.19517	5.58783	3.07778	2.38259	4.23462	0.829699	0.3745	0.998683
XLOC_001923	Crp	0	0	0	0	0	0	0	0	0	1	1
XLOC_001924	Gm38051	0	0	0	0	0	0	0	0	0	1	1
XLOC_001925	9430083B18Rik	0	0	0	0	0	0	0	0	0	1	1
XLOC_001926	Apcs	0	0	0	0	0	0	0	0	0	1	1
XLOC_001927	Olfr16	0	0	0	0	0	0	0	0	0	1	1
XLOC_001928	Gm42475	0	0	0	0	0	0	0	0	0	1	1
XLOC_001929	Olfr1407-ps1	0	0	0	0	0	0	0	0	0	1	1
XLOC_001930	Olfr218	0	0	0	0	0	0	0	0	0	1	1
XLOC_001931	Olfr1404	0	0	0	0	0	0	0	0	0	1	1
XLOC_001932	Fcer1a	0	0	0	0	0	0	0	0	0	1	1
XLOC_001933	Olfr418	0	0	0	0	0	0	0	0	0	1	1
XLOC_001934	Ackr1	0	0.0957064	0.0547531	0	0	0	3.94875e-05	0	#NAME?	1	1
XLOC_001935	Cadm3	0.0429241	0.396024	0.332909	0.256986	0.0712563	0.148089	0.197379	0.0543115	-1.86164	1	1
XLOC_001936	Aim2	0.293302	0	0.0590754	0.219416	0	0.144535	0.128096	0.236253	0.883113	1	1
XLOC_001937	Gm44481	0	0	0	0	0	0	0	0	0	1	1
XLOC_001938	Pydc4,Pyhin1	0	0.00864657	0	0	0.0234227	0.00645425	0	0	0	1	1
XLOC_001939	Pyhin1	0.0563985	0.149266	0.320205	0.563379	0.466504	0.273237	0.148046	0.589617	1.99373	0.0145	0.353319
XLOC_001940	Pydc3	0	0	0	0	0	0	0.0089343	0	#NAME?	1	1
XLOC_001941	Gm18752	0	0	0	0	0	0	0	0	0	1	1
XLOC_001942	Ifi202b	0	0	0	0	0	2.35215	0	0	0	1	1
XLOC_001943	Olfr433	0	0	0	0	0	0	0	0	0	1	1
XLOC_001944	Olfr432	0	0	0	0	0	0	0	0	0	1	1
XLOC_001945	Olfr431-ps1	0	0	0	0	0	0	0	0	0	1	1
XLOC_001946	Olfr430	0	0	0	0	0	0	0	0	0	1	1
XLOC_001947	Olfr429	0	0	0	0	0	0	0	0	0	1	1
XLOC_001948	Olfr428-ps1	0	0	0	0	0	0	0	0	0	1	1
XLOC_001949	Olfr427	0	0	0	0	0	0	0	0	0	1	1
XLOC_001950	Gm37417	0	0	0	0	0	0	0	0	0	1	1
XLOC_001951	Olfr424	0	0	0	0	0	0	0	0	0	1	1
XLOC_001952	Olfr258-ps1	0	0	0	0	0	0	0	0	0	1	1
XLOC_001953	Olfr421-ps1	0	0	0	0	0	0	0	0	0	1	1
XLOC_001954	-	0	0	0	0	0	0	6.09277	0	#NAME?	1	1
XLOC_001955	Olfr420	0	0	0	0	0	0	0	0	0	1	1
XLOC_001956	Gm43440	0	0	0	0	0	0	0	0	0	1	1
XLOC_001957	Spta1	0.10863	0.338431	0.189201	0.592098	0.212718	0.278262	0.273427	0.349162	0.352743	1	1
XLOC_001958	Mptx1	0	0	0	0	0	0	0	0	0	1	1
XLOC_001959	-	0	0	0	0	0	0	0	0	0	1	1
XLOC_001960	Olfr417	0	0	0	0	0	0	0	0	0	1	1
XLOC_001961	Olfr416-ps1	0	0	0	0	0	0	0	0	0	1	1
XLOC_001962	Olfr248	0	0	0	0	0	0	0	0	0	1	1
XLOC_001963	Olfr414	0	0	0	0	0	0	0	0	0	1	1
XLOC_001964	Olfr220	0	0	0	0	0	0	0	0	0	1	1
XLOC_001965	Fmn2	1.44613	2.2681	1.0715	1.68137	0.385785	0.552955	1.20433	0.651352	-0.886718	0.39265	0.998683
XLOC_001966	Grem2	102.049	59.0696	89.3095	79.7104	62.3266	17.533	0.815034	0.446272	-0.868936	0.696	0.998683
XLOC_001967	Gm36307	0	0	0	0	0	0	0	0	0	1	1
XLOC_001968	Kmo	0	0.019381	0	0	0.0261922	0	0.0049081	0.00672878	0.455182	1	1
XLOC_001969	Wdr64	0	0	0	0	0	0	0	0	0	1	1
XLOC_001970	Gm25560	0	0	0	0	0	0	0	0	0	1	1
XLOC_001971	Exo1	4.92632	8.76062	7.93223	10.6138	7.37489	6.64196	7.01505	7.81535	0.155857	0.72665	0.998683
XLOC_001972	Gm23805	0	0	0	0	0	0	0	0	0	1	1
XLOC_001973	Gm38100	0	0	0	0	0	0	0	0	0	1	1
XLOC_001974	Gm37916	0	0	0	0	0	0	0	0	0	1	1
XLOC_001975	Gm38101	0	0	0	0	0	0	0	0	0	1	1
XLOC_001976	Gm26104	0	0	0	0	0	0	0	0	0	1	1
XLOC_001977	Gm36992	0	0	0	0.265618	0	0	0	0.0662345	inf	1	1
XLOC_001978	Cep170	13.6242	11.2733	14.0999	15.5409	12.6629	8.08728	4.89302	6.75342	0.464892	0.48225	0.998683
XLOC_001979	Gm25288	0	0	0	0	0	0	0	0	0	1	1
XLOC_001980	Sdccag8	7.0376	7.36018	5.86437	5.52187	5.28736	5.43513	4.79058	3.81992	-0.326658	0.40905	0.998683
XLOC_001981	Gm38158	1.61246	2.20562	3.27834	3.08874	1.86129	1.59842	4.43072	5.0581	0.191055	0.8876	0.998683
XLOC_001982	Gm25993	0	0	0	0	0	0	0	0	0	1	1
XLOC_001983	Gm37246	0	0	0	0	0	0	0	0	0	1	1
XLOC_001984	Gm37490	0	0	0	0	0	0	0	0	0	1	1
XLOC_001985	Gm37519	0	0	0	0	0	0	0.0100736	0	#NAME?	1	1
XLOC_001986	Gm38328	0	0	0	0	0	0	0	0	0	1	1
XLOC_001987	-	0	0	0	0	0	0	0	0	0	1	1
XLOC_001988	-	0	224.046	0	0	0	0	65.9142	0	#NAME?	0.00305	0.119905
XLOC_001989	Zbtb18	5.45062	6.3382	2.6344	2.38426	4.00262	3.41154	5.68916	4.23312	-0.426496	0.113	0.987434
XLOC_001990	Gm29856	0	0	0	0	0	0	0	0	0	1	1
XLOC_001991	Gm37306	0	0	0	0	0	0	0	0	0	1	1
[truncated: 63,531 more rows]

## Sheet: Adapted
Supplementary Data Set 3							http://cole-trapnell-lab.github.io/cufflinks/cuffdiff/
All transcription units mapped to Mus_musculus C57BL/6 primary assembly GRCm38							FPKM	Fragments per Kb per million reads
							gene_id	Unique identifier describing the transcript being tested
65530 transcription units identified							gene	Non-annotated genes are indicated with a hyphen.
							Gm	predicted genes
Culture-adapted cells							p_value	The uncorrected p-value of the test statistic
							q_value	The FDR-adjusted p-value of the test statistic after after Benjamini-Hochberg correction
								Cuffdiff calculated gene expression value from triplicate analysis
gene_id	gene	WT_E13.1_FPKM	WT_E13.8_FPKM	WT_E14.4_FPKM	CIZ1Null_E13.15_FPKM	CIZ1Null_E13.17_FPKM	CIZ1Null_E14.2_FPKM	WT	CIZ1 Null	log2(fold_change)	p_value	q_value
XLOC_000001	4933401J01Rik	0	0	0	0	0	0	0	0	0	1	1
XLOC_000002	Gm26206	0	0	0	0	0	0	0	0	0	1	1
XLOC_000003	Gm18956	0	0	0	0	0	0	0	0	0	1	1
XLOC_000004	Gm1992	0	0	0	0	0	0	0	0	0	1	1
XLOC_000005	Gm7341	0	0	0	0	0	0	0	0	0	1	1
XLOC_000006	Gm10568	0	0	0	0	0	0	0	0	0	1	1
XLOC_000007	Gm38385	0	0	0	0	0	0	0	0	0	1	1
XLOC_000008	Sox17	0	0	0	0	0.0452222	0	0	0	0	1	1
XLOC_000009	Gm37587	0	0	0	0	0	0	0	0	0	1	1
XLOC_000010	Gm7357	0	0	0	0	0	0	0.0128575	0	#NAME?	1	1
XLOC_000011	Gm22307	0	0	0	0	0	0	0	0	0	1	1
XLOC_000012	Gm7369	0	0	0	0	0	0	0	0	0	1	1
XLOC_000013	Gm6123	0.149459	0.249089	0	0	0.109546	0.173727	0.107707	7.23918e-06	-13.8609	1	1
XLOC_000014	Mrpl15	2.46122	2.59561	3.62921	3.24573	2.99198	2.83089	0.151684	0.165978	0.12992	1	1
XLOC_000015	-	0	0	0	0.409866	0.419487	0	0	0.357062	inf	1	1
XLOC_000016	Gm37988,Lypla1,Tcea1	84.1797	128.867	137.052	115.537	147.508	148.204	131.676	152.999	0.216531	0.6112	0.999588
XLOC_000017	Gm37277	0.100135	0.165456	0.631931	0.139275	0	0	0.150943	0.0601615	-1.32709	1	1
XLOC_000018	Gm16041	0	0	0	0	0	0	0	0	0	1	1
XLOC_000019	Gm17101	0	0	0	0	0	0	0	0	0	1	1
XLOC_000020	Atp6v1h	37.0149	54.1542	102.973	56.3672	72.8427	152.57	61.5275	90.1532	0.551147	0.18575	0.999588
XLOC_000021	Gm37567	0	0	0	0	0	0	0	0	0	1	1
XLOC_000022	Gm38264	0	0	0	0	0	0	0	0	0	1	1
XLOC_000023	Oprk1	0.11896	0	0.172376	0.152314	0	0	0.0933705	0.0440331	-1.08438	1	1
XLOC_000024	Rb1cc1	26.1465	35.2258	32.7239	32.3401	24.8503	22.3007	33.8309	29.5625	-0.194573	0.6373	0.999588
XLOC_000025	-	0	0.703968	0	2.83612	0	0	0.60861	0.984489	0.693857	1	1
XLOC_000026	Fam150a	34.2233	66.4049	2.42472	41.1217	21.7502	0.977963	43.6577	26.7736	-0.705428	0.30225	0.999588
XLOC_000027	Gm2147	0.613608	0.525808	0.162978	0.436415	0.453542	0	1.71765	0.641451	-1.42103	0.4751	0.999588
XLOC_000028	St18	0	0.180087	0	0	0	0	0.0519164	0	#NAME?	1	1
XLOC_000029	Gm7449	0	0	0	0	0	0	0	0	0	1	1
XLOC_000030	Gm37108	1.26756	0	0.505253	0.225631	0.234347	0.375667	0	0.0793655	inf	1	1
XLOC_000031	Gm37275	0	0	0	0	0	0	0	0	0	1	1
XLOC_000032	Gm37225	0	0	0	0	0	0	0	0	0	1	1
XLOC_000033	Gm37489	0	0	0	0	0	0	0	0	0	1	1
XLOC_000034	Gm5694	0	0	0	0	0	0	0	0	0	1	1
XLOC_000035	Pcmtd1	13.0646	12.5945	9.81827	9.35634	10.5289	24.3424	16.9024	22.856	0.435346	0.29775	0.999588
XLOC_000036	Gm38372	0.758992	1.13185	0.501647	0.387339	0.528806	0.756888	1.22254	1.01267	-0.271716	0.8878	0.999588
XLOC_000037	Gm9826	1.40743	1.74936	4.69162	1.38916	1.37306	1.49403	3.07196	2.45375	-0.324172	0.791	0.999588
XLOC_000038	Gm23274	0	0	0	0	0	0	0	0	0	1	1
XLOC_000039	Gm19002	0	0	0	0	0	0	0	0	0	1	1
XLOC_000040	Gm18984	0	0	0	0	0	0	0	0	0	1	1
XLOC_000041	Gm30414	0	0	0	0	0	0	0	0	0	1	1
XLOC_000042	Gm37791	0	0	0	0	0	0	0	0	0	1	1
XLOC_000043	Gm7470	0	0	0	0	0	0	0	0	0	1	1
XLOC_000044	Rps2-ps2	0	0	0	0	0	0	0	0	0	1	1
XLOC_000045	Gm24276,Gm36964	0	0	0	0	0	0	0	0	0	1	1
XLOC_000046	Gm7445	0	0	0	0	0	0	0	0	0	1	1
XLOC_000047	Gm37143	0	0	0	0	0	0	0	0	0	1	1
XLOC_000048	Gm7512	0	0	0	0	0	0	0	0	0	1	1
XLOC_000049	Gm24765	0	0	0	0	0	0	0	0	0	1	1
XLOC_000050	Gm18300	0	0	0	0	0	0	0	0	0	1	1
XLOC_000051	Rrs1	13.2385	25.3826	32.8391	22.8438	37.0856	30.8078	40.991	48.6841	0.248141	0.5518	0.999588
XLOC_000052	Adhfe1	2.16849	0.804857	0.268975	0.336369	3.46158	3.78645	1.12873	2.92768	1.37506	0.1854	0.999588
XLOC_000053	Gm6161	0	0.359128	0.227353	0.100475	0	0.167038	0.246457	0.123115	-1.00133	1	1
XLOC_000054	3110035E14Rik	0	0.0677486	0	0	0	0	0.0293033	0	#NAME?	1	1
XLOC_000055	Mybl1	4.90857	3.32272	2.21913	3.59722	0.308374	1.26307	0.214838	0.173508	-0.308247	1	1
XLOC_000056	Mybl1,Vcpip1	5.63829	6.37975	6.27151	5.3754	9.01938	10.262	4.32365	4.89815	0.179988	0.8613	0.999588
XLOC_000057	1700034P13Rik	4.68641	5.30861	4.89493	5.69591	6.88174	9.46094	2.86892	4.48187	0.643595	0.6745	0.999588
XLOC_000058	Sgk3	8.18385	3.71337	1.23529	2.54951	2.47186	1.17609	5.30721	2.2592	-1.23214	0.09775	0.999588
XLOC_000059	-	0.264251	0	0	0	0	0	0.0748402	0	#NAME?	1	1
XLOC_000060	Mcmdc2	0.577879	1.2591	0.898649	1.04393	0.973251	0.462311	1.17614	0.91565	-0.361189	0.74355	0.999588
XLOC_000061	E330040D14Rik	0	0.0906906	0	0	0	0	0.0261483	0	#NAME?	1	1
XLOC_000062	Gm15818	0	0	0	0	0	0	0	0	0	1	1
XLOC_000063	Cspp1	18.1337	12.8888	8.0704	8.02675	9.34577	9.49135	13.4184	10.3863	-0.369529	0.49315	0.999588
XLOC_000064	Arfgef1	6.29125	6.37969	9.0377	7.66436	6.5266	7.95044	1.10559	1.05128	-0.0726817	0.96865	0.999588
XLOC_000065	Gm26348	0	0	0	0	0	0	0	0	0	1	1
XLOC_000066	-	0	0	0	0	0	1.09299	0.0420023	0.0479899	0.192262	1	1
XLOC_000067	-	0.100135	0.661823	0.210644	0.208912	0.2196	1.15729	0.662372	0.873373	0.398955	0.74095	0.999588
XLOC_000068	-	0.0720078	0.128958	0.128221	0.0396956	0.073357	0.0659227	0.145073	0.0744971	-0.961523	1	1
XLOC_000069	Cpa6	3.13763	3.91297	6.30922	3.73642	1.80762	8.71157	0.247158	0.59333	1.2634	1	1
XLOC_000070	Gm15603	0	0	0	0	0	0	0	0	0	1	1
XLOC_000071	Cpa6	0	10.4277	15.2319	0	17.1544	13.2721	1.72379	9.09129	2.3989	0.45705	0.999588
XLOC_000072	Gm5522	0	0	0	0	0	0	0	0	0	1	1
XLOC_000073	-	0	0	0	0	0	0	0	0	0	1	1
XLOC_000074	Gm28659	0	0	0.125542	0	0	0	0.112097	0.335023	1.57952	1	1
XLOC_000075	Gm22963	0	0	0	0	0	0	0	0	0	1	1
XLOC_000076	Prex2	0.477192	1.69493	0.733676	0.358476	0.364169	2.4869	1.39369	1.32965	-0.0678602	0.91545	0.999588
XLOC_000077	A830018L16Rik	0.170702	0	0	0	0	0.547252	0.105371	0.154765	0.55459	1	1
XLOC_000078	Gm38178	0	0	0	0	0	0	0	0	0	1	1
XLOC_000079	Gm38069	0	0	0	0	0	0	0	0	0	1	1
XLOC_000080	Gm7560	0	0	0	0	0	0	0	0	0	1	1
XLOC_000081	Gm22633	0	0	0	0	0	0	0	0	0	1	1
XLOC_000082	Mir6341	0	0	0	0	0	0	0	0	0	1	1
XLOC_000083	Gm2383	0	0	0	0	0	0	0.0342219	0	#NAME?	1	1
XLOC_000084	Gm6216	0.823622	0	0	0	0	0	0.23325	0	#NAME?	1	1
XLOC_000085	Gm17644	0	0	0	0	0	0	0	0	0	1	1
XLOC_000086	Sulf1	184.04	71.8524	17.3462	21.4124	107.389	33.0906	108.079	62.9771	-0.779189	0.1787	0.999588
XLOC_000087	Slco5a1	0.0949271	0.0193496	0.447641	1.11312	0	0.706861	0.17659	0.401282	1.18422	1	1
XLOC_000088	Gm5250	0	0	0	0	0	0	0	0	0	1	1
XLOC_000089	Gm29283	0	0	0	0	0	0	0	0	0	1	1
XLOC_000090	Ncoa2	6.52349	4.00953	3.52238	4.40442	5.65529	5.11422	0.311124	0.314987	0.0178025	1	1
XLOC_000091	Ncoa2	4.30612	3.15353	2.46756	2.56153	4.07944	2.34919	0.14596	0.0626938	-1.21918	1	1
XLOC_000092	Gm27881	0	0	0	0	0	0	0	0	0	1	1
XLOC_000093	-	0	0	0	0	0	0	0	0	0	1	1
XLOC_000094	Gm29570	0	0	0	0	0	0	0	0	0	1	1
XLOC_000095	Tram1	11.9196	12.0419	6.66058	10.5245	8.03342	9.21136	0.441819	0.341776	-0.370405	1	1
XLOC_000096	-	0	0	0	0	0	0	0	0	0	1	1
XLOC_000097	-	0.515775	0.168521	0.0721024	0.569873	0.175333	1.41982	0.257275	0.892285	1.79419	0.3762	0.999588
XLOC_000098	-	0.130611	0.108479	0	1.09355	0.191268	0.60594	0.14621	0.843824	2.5289	1	1
XLOC_000099	Lactb2	2.05862	2.43426	5.32175	2.83961	3.65605	6.45221	1.25697	1.52989	0.283473	0.87225	0.999588
XLOC_000100	Xkr9	0	0	0	0	0	0	0	0	0	1	1
XLOC_000101	Gm25491	0	0	0	0	0	0	0	0	0	1	1
XLOC_000102	Eya1	8.876	7.4968	3.0841	1.6367	0.279534	0.95539	2.4412	0.580803	-2.07147	0.49025	0.999588
XLOC_000103	Gm22616	0	0	0	0	0	0	0	0	0	1	1
XLOC_000104	Eya1	4.25016	0.65151	0.383644	0	0	0	0.665123	0	#NAME?	1	1
XLOC_000105	Gm9947	0	0	0	0	0	0	0	0	0	1	1
XLOC_000106	Gm37412	0	0	0	0	0	0	0	0	0	1	1
XLOC_000107	Rpl5-ps1	1.51106	0.95094	0.798095	0.79572	1.24861	0.220564	1.91831	1.43181	-0.421995	0.72955	0.999588
XLOC_000108	Gm10566	0	0	1.23817	0	0	1.44399	0.687323	0.512884	-0.422355	1	1
XLOC_000109	Kcnb2	0	0	0.175876	0.0464631	0	0.115161	0.0836566	0.132634	0.664903	1	1
XLOC_000110	Gm38116	0	0	0	0	0	0	0	0	0	1	1
XLOC_000111	Gm37138	0	0	0.0354049	0	0	0	0.0105391	0	#NAME?	1	1
XLOC_000112	Gm25168	0	0	0	0	0	0	0	0	0	1	1
XLOC_000113	Gm28669	0	0	0	0	0	0	0	0	0	1	1
XLOC_000114	Terf1	16.4736	15.1633	15.7836	14.4446	4.17491	7.05283	18.0165	8.87645	-1.02126	0.1723	0.999588
XLOC_000115	-	0.156751	0	0.0826615	0	0.114935	0	0.21341	0.0974506	-1.13089	1	1
XLOC_000116	Gm37509	0.0852929	0.104654	0.0223654	0.206329	0.0621586	0	0.0481677	0.0940544	0.96543	1	1
XLOC_000117	Gm23259	0	0	0	0	0	0	0	0	0	1	1
XLOC_000118	Sbspon	4.31281	0	0	0	0	0	1.16805	0	#NAME?	1	1
XLOC_000119	Gm7634	0	0	0	0	0	0	0	0	0	1	1
XLOC_000120	-	0	0	0.385876	0.529588	0	0	0.344564	0.898069	1.38205	1	1
XLOC_000121	Rdh10	19.1763	14.434	8.83804	6.75098	28.9832	8.88888	22.6289	22.02	-0.0393549	0.9386	0.999588
XLOC_000122	-	0	0	0	0	0	0	0	0	0	1	1
XLOC_000123	Gm28095	0	0	0	0	0	0	0.0276326	0	#NAME?	1	1
XLOC_000124	Gm7568	0	0	0	0	0	0	0	0	0	1	1
XLOC_000125	Stau2	3.00506	3.35268	4.99753	3.67078	2.66338	3.87366	0.129825	0.239212	0.88172	1	1
XLOC_000126	Gm38342	0	0.223808	0.0239062	0.0630234	0.36543	0	0.129736	0.227473	0.810111	1	1
XLOC_000127	Tceb1	5.02866	11.6767	10.7263	8.63219	10.8249	10.404	0.412916	0.25952	-0.670001	1	1
XLOC_000128	D030040B21Rik	0	0	0.0257052	0	0	0	0.0153038	0	#NAME?	1	1
XLOC_000129	Tmem70	19.1902	40.1909	46.2017	30.0142	41.8671	37.6081	53.9688	54.2871	0.00848438	0.9836	0.999588
XLOC_000130	Ly96	6.56532	17.9608	16.6151	13.3286	13.8473	27.7331	14.3197	17.4466	0.284945	0.68265	0.999588
XLOC_000131	-	0	0.174537	0.166541	0	0.463005	1.34247	0.144889	0.195885	0.435057	1	1
XLOC_000132	Gm28376	0	0	0	0	0	0	0	0	0	1	1
XLOC_000133	4921511E07Rik	0	0	0	0	0	0	0	0	0	1	1
XLOC_000134	Jph1	0.223849	1.96394	2.11637	2.89793	1.36177	1.89161	0.676225	0.711755	0.0738783	1	1
XLOC_000135	Gm28783	0	0	0	0	0	0	0	0	0	1	1
XLOC_000136	Gdap1	0.202214	0.122528	0.321086	0.0484305	0.222028	0.23191	0.268546	0.344681	0.360091	1	1
XLOC_000137	Gm28784	0	0	0	0	0	0	0	0	0	1	1
XLOC_000138	Gm5251	0	0	0	0	0	0	0	0	0	1	1
XLOC_000139	Rbm6-ps1	0	0	0	0	0	9.72828	0	2.52827	inf	1	1
XLOC_000140	Gm25166	0	0	0	0	0	0	0	0	0	1	1
XLOC_000141	Pi15	1.16915	5.89688	8.20112	7.69008	0.0272571	0.791957	6.14143	3.76388	-0.706353	0.23425	0.999588
XLOC_000142	Crispld1	0	0.181694	1.45052	7.55674	0	0.252456	0.467241	2.18049	2.22241	0.4043	0.999588
XLOC_000143	Gm7690	0	0	0	0	0	0	0	0	0	1	1
XLOC_000144	Gm17969	0	0	0	0	0	0	0	0	0	1	1
XLOC_000145	Gm29006	0	0	0	0	0	0	0	0	0	1	1
XLOC_000146	-	0	0	0	0	0	0	0	0	0	1	1
XLOC_000147	Gm5252	0	0	0	0	0	0	0	0	0	1	1
XLOC_000148	Gm28343	0	0	0	0	0	0	0	0	0	1	1
XLOC_000149	Gm28344	0	0	0	0	0	0	0	0	0	1	1
XLOC_000150	Tfap2d	0	0	0	0	0	0	0.0372624	0	#NAME?	1	1
XLOC_000151	Tfap2b	17.6411	0	0	0	0	0	7.46272	0	#NAME?	0.10385	0.999588
XLOC_000152	Gm28340	0	0	0	0	0	0	0	0	0	1	1
XLOC_000153	Gm4849	0	0	0	0	0	0	0.01761	0	#NAME?	1	1
XLOC_000154	Gm38382	0	0	0	0	0	0	0	0	0	1	1
XLOC_000155	4930486I03Rik	0	0	0	0	0	0	0	0	0	1	1
XLOC_000156	Gm28653,Mir206	0.0248371	0	0	0	0	0	0.0109087	0	#NAME?	1	1
XLOC_000157	Il17a	0	0	0	0	0	0	0	0	0	1	1
XLOC_000158	Il17f	0.199085	0	0	0	0	0	0	0	0	1	1
XLOC_000159	Il17f,Mcm3	3.99638	7.21107	11.6282	7.46285	1.01006	2.21624	0.541867	0.337095	-0.684782	1	1
XLOC_000160	Gm20587	0	0	0	0	0	0	0	0	0	1	1
XLOC_000161	Gm28065	0	0	0	0	0	0	0	0	0	1	1
XLOC_000162	Paqr8	2.26976	2.83534	1.29243	1.04387	1.10656	1.98357	3.64909	2.19242	-0.735009	0.20355	0.999588
XLOC_000163	Gm28064	0	0	0	0	0	0	0	0	0	1	1
XLOC_000164	Efhc1	1.16994	0.376061	0.996081	0.906562	0.794856	1.92577	1.02847	1.27225	0.306883	0.7405	0.999588
XLOC_000165	Tram2	4.74401	6.7874	2.02141	4.43449	3.99048	3.93594	0.404953	0.565241	0.481113	1	1
XLOC_000166	Gm28287	0	0	0	0	0	0	0	0	0	1	1
XLOC_000167	Gm2693	0	0	0	0	0	0	0	0	0	1	1
XLOC_000168	Tmem14a	6.86147	0.875358	4.23059	1.56942	3.86973	7.04917	5.04027	4.97905	-0.0176298	0.9851	0.999588
XLOC_000169	Gm38224	0	0	0	0	0	0	0	0	0	1	1
XLOC_000170	Gsta3	0.566666	0	0.38929	0.513504	0	0.660212	0.329839	0.36061	0.128678	1	1
XLOC_000171	Gm7094	0	0	0	0	0	0	0	0	0	1	1
XLOC_000172	-	0	0	0	0	0	0	0	0	0	1	1
XLOC_000173	-	0	0	0	0	0	0	0	0	0	1	1
XLOC_000174	Gm4956	0	0	0	0	0	0	0	0	0	1	1
XLOC_000175	-	0	0	0	0	0	0	0	0	0	1	1
XLOC_000176	-	0	0	0	0	0	0	0	0	0	1	1
XLOC_000177	-	0	0	0	0	0	0	0	0	0	1	1
XLOC_000178	Khdc1a	0	0	0	0	0	0	0	0	0	1	1
XLOC_000179	Gm16329	0	0	0	0	0	0	0	0	0	1	1
XLOC_000180	Gm16327	0	0	0	0	0	0	0	0	0	1	1
XLOC_000181	Khdc1c	0	0	0.0383667	0	0	0	0.0228415	0	#NAME?	1	1
XLOC_000182	Gm2709	0	0	0	0	0	0	0	0	0	1	1
XLOC_000183	Gm16533	0	0	0	0	0	0	0	0	0	1	1
XLOC_000184	Khdc1b	0	0	0	0	0	0	0	0	0	1	1
XLOC_000185	Gm16328	0	0	0	0	0	0	0	0	0	1	1
XLOC_000186	Kcnq5	0.0557641	1.34223	3.50687	2.50129	3.10644	1.27827	1.2415	1.78838	0.526569	0.77305	0.999588
XLOC_000187	Gm26580	0	0.0552127	0.105872	0	0.196186	0.0773844	0.0218462	0.0452391	1.05019	1	1
XLOC_000188	Gm28239	0	0	0	0	0	0	0	0	0	1	1
XLOC_000189	Gm26866	0	0	0	0	0	0	0	0	0	1	1
XLOC_000190	Gm24176	0	0	0	0	0	0	0	0	0	1	1
XLOC_000191	Mir30a	0	0	0	0	0	0	0	0	0	1	1
XLOC_000192	Gm27028	0	0	0	0	0	0	0	0	0	1	1
XLOC_000193	Gm29107	0	0	0.582786	0	0	0	0.693928	1.37478	0.986348	1	1
XLOC_000194	Ogfrl1	1.89729	0.773918	1.63343	1.04733	0.690767	1.42886	0.110555	0.0815783	-0.438502	1	1
XLOC_000195	Gm7784	0	0	0	0	0	0	0	0	0	1	1
XLOC_000196	Gm28822	0	0	0	0	0	0	0	0	0	1	1
XLOC_000197	B3gat2	3.02158	4.20678	3.67781	3.79946	3.58729	7.02915	0.38567	0.282155	-0.450879	1	1
XLOC_000198	-	0	0	0	0	0	0	0	0	0	1	1
XLOC_000199	Gm26524	0	0	0	0	0	0	0	0	0	1	1
XLOC_000200	Fam135a	4.97601	6.35409	7.56912	6.3246	7.04084	8.13387	0.917995	1.52743	0.734547	0.69665	0.999588
XLOC_000201	Fam135a	2.77026	2.88708	2.97048	2.83145	2.85748	3.55638	1.11851	1.18164	0.0792153	0.9313	0.999588
XLOC_000202	Gm37580	0	0.0399364	0	0	0.0355543	0	0.0267477	0.0101701	-1.39509	1	1
XLOC_000203	Gm26607	0	0	0	0	0	0	0	0	0	1	1
XLOC_000204	Col9a1	0	0	0	0	0	0	0	0	0	1	1
XLOC_000205	Lmbrd1	19.9576	24.0655	42.7694	30.0979	32.9295	53.5168	26.3872	35.2084	0.416079	0.36715	0.999588
XLOC_000206	Gm9443	0	0	0	0	0	0	0	0	0	1	1
XLOC_000207	-	0.476072	0.402962	0.378074	1.68028	0.175302	0.55914	2.79013e-05	0.273135	13.257	1	1
XLOC_000208	Gm15702	0	0	0	0	0	0	0	0	0	1	1
XLOC_000209	Gm25294	0	0	0	0	0	0	0	0	0	1	1
XLOC_000210	Gm9884	0	0	0	0	0	0	0	0	0	1	1
XLOC_000211	Gm19123	0	0	0	0	0	0	0	0	0	1	1
XLOC_000212	Gm24064	0	0	0	0	0	0	0	0	0	1	1
XLOC_000213	-	0	0	0	0	0	0	0	0	0	1	1
XLOC_000214	Gm5524	0	0	0	0	0	0	0	0	0	1	1
XLOC_000215	Gm19028	0	0	0	0	0	0	0	0	0	1	1
XLOC_000216	Gm38089	0	0	0	0	0	0	0	0	0	1	1
XLOC_000217	Gm7846	13.6917	16.9192	19.3387	8.35541	9.82816	6.27089	25.8699	15.4252	-0.745983	0.3568	0.999588
XLOC_000218	Gm6462	0	0	0	0	0	0	0	0	0	1	1
XLOC_000219	Gm18033	0	0	0	0	0	0	0	0	0	1	1
XLOC_000220	Gm22679	0	0	0	0	0	0	0	0	0	1	1
XLOC_000221	Mir6342	0	0	0	0	0	0	0	0	0	1	1
XLOC_000222	Gm5525	2.175	4.57126	4.90299	5.32471	3.38086	5.85178	3.95328	6.17047	0.642329	0.64905	0.999588
XLOC_000223	Gm5525	0	0	124.269	0	0	0	56.0804	9.17196	-2.61219	0.4959	0.999588
XLOC_000224	Gm7858	0	0	0	0	0	0	0	0	0	1	1
XLOC_000225	Gm23771	0	0	0	0	0	0	0	0	0	1	1
XLOC_000226	Gm6473	0	0	0	0.0966321	0	1.12465	0	0.373605	inf	1	1
XLOC_000227	Phf3	10.6897	10.6672	12.0209	13.0835	10.2862	14.7752	0.292528	1.99276	2.76812	0.49265	0.999588
XLOC_000228	Ptp4a1	2.4113	4.54449	7.35669	5.44803	3.26109	4.70529	0.307975	0.207159	-0.572072	1	1
XLOC_000229	Gm28644	0	0	0	0	0	0	0	0	0	1	1
XLOC_000230	Gm29128	0	0	0	0	0	0	0	0.0154331	inf	1	1
XLOC_000231	Gm7893	0	0	0	0	0	0	0	0	0	1	1
XLOC_000232	Lgsn	0	0	0	0	0	0	0	0	0	1	1
XLOC_000233	Pih1d3	0	0	0	0	0	0	0	0	0	1	1
XLOC_000234	Gm4850	0	0	0	0	0	0	0	0	0	1	1
XLOC_000235	Gm28645	0	0	0	0	0	0	0	0	0	1	1
XLOC_000236	Gm6489	0	0	0	0	0	0	0	0	0	1	1
XLOC_000237	Gm10307	0	0	0	0	0	0	0	0	0	1	1
XLOC_000238	Gm19680	0.314602	0.173413	0.359674	0.271747	0.571372	0.2258	0.540859	0.422055	-0.357823	1	1
XLOC_000239	Gm7910	0	0	0	0	0	0	0	0	0	1	1
XLOC_000240	-	0	0	0	0	0	0	0	0	0	1	1
XLOC_000241	Khdrbs2	0	1.01311	0.501957	0	0	1.67259	0.5352	0.63284	0.241762	1	1
XLOC_000242	Gm37999	0	0	0	0	0	0	0.0124157	0	#NAME?	1	1
XLOC_000243	Gm37110	0	0	0	0	0	0	0	0	0	1	1
XLOC_000244	Gm37911	0	0	0	0	0	0	0	0	0	1	1
XLOC_000245	Gm37792	0	0	0	0	0	0	0	0	0	1	1
XLOC_000246	Gm37426	0	0	0	0	0	0	0	0	0	1	1
XLOC_000247	Gm23024	0	0	0	0	0	0	0	0	0	1	1
XLOC_000248	Gm37724	0	0	0	0	0	0	0	0	0	1	1
XLOC_000249	Gm7114	0	0	0	0.167404	0.0587183	0	0.0251514	0.108099	2.10364	1	1
XLOC_000250	Gm24901	0	0	0	0	0	0	0	0	0	1	1
XLOC_000251	Gm2987	0	0	0	0	0	0	0	0	0	1	1
XLOC_000252	-	0	0	0	0	0	0	0	0	0	1	1
XLOC_000253	Gm25792	0	0	0	0	0	0	0	0	0	1	1
XLOC_000254	Gm7933	0	0	0	0	0	0	0	0	0	1	1
XLOC_000255	Gm23453	0	0	0	0	0	0	0	0	0	1	1
XLOC_000256	Prim2	3.81934	4.38358	5.7073	6.68262	1.16701	2.59262	0.668238	0.347076	-0.945109	1	1
XLOC_000257	Gm29228	0	0	0	0	0	0	0	0	0	1	1
XLOC_000258	Gm17813	0	0	0	0	0	0	0	0	0	1	1
XLOC_000259	1700001G17Rik	0	0.164591	0.621215	0.275366	0	0	0.285799	0.240213	-0.25069	1	1
XLOC_000260	Rab23	16.3422	46.5157	21.9494	40.8824	29.4768	30.71	38.7259	48.4915	0.324431	0.46695	0.999588
XLOC_000261	Gm37905	2.77763	6.73053	7.36655	15.4506	4.59697	7.36411	1.09429	1.09383	-0.000596183	0.99415	0.999588
XLOC_000262	Bend6	0.935662	0.96909	1.1696	0.488901	1.36919	2.16696	0.840496	0.773521	-0.119801	1	1
XLOC_000263	Dst	47.5143	41.9054	41.5117	45.4705	47.8683	48.193	45.1321	48.5549	0.105463	0.8309	0.999588
XLOC_000264	Gm37354	0	0	0	0	0	0	0	0	0	1	1
XLOC_000265	Gm38157	0	0	0	0	0	0	0	0.0791721	inf	1	1
XLOC_000266	Mir6896	0	0	0	0	0	0	0	0	0	1	1
XLOC_000267	D630036G22Rik	2.57609	0.979924	0.593701	0.478727	0.504229	0.578431	2.44451	1.1043	-1.14641	0.4664	0.999588
XLOC_000268	Gm37385	0	0	0	0	0	0	0	0	0	1	1
XLOC_000269	Gm5266	0	0	0	0	0	0	0	0	0	1	1
XLOC_000270	Gm3052	0.249721	0	0.174961	0.231133	0	3.0725	0.135825	1.39896	3.36453	0.5031	0.999588
XLOC_000271	Gm37233	0.18815	0	0.136438	0.448796	0.0105317	2.08689	0.142733	0.891578	2.64304	0.3662	0.999588
XLOC_000272	Imp4	12.0664	20.5327	29.0038	22.4204	20.9887	23.1824	17.7431	18.4579	0.056984	0.93195	0.999588
XLOC_000273	Ptpn18	0	0.624218	0.630064	0	0	0.842698	0.927616	0.249243	-1.89598	1	1
XLOC_000274	4930568A12Rik	0	0	0	0	0	0	0	0	0	1	1
XLOC_000275	-	0	0	0	0.0261977	0	0	0	0.00757257	inf	1	1
XLOC_000276	Prss39	0	0	0	0	0.0884714	0	0	0.0253039	inf	1	1
XLOC_000277	Cfc1	0	0	0	0	0	0	0	0	0	1	1
XLOC_000278	Amer3	0	0	0	0	0	0	0	0	0	1	1
XLOC_000279	Arhgef4	10.8776	19.1689	16.6165	16.9567	17.3343	17.7743	0.960534	1.25979	0.391272	0.7504	0.999588
XLOC_000280	Gm37224	0	0	0	0	0	0	0	0	0	1	1
XLOC_000281	Gm37845	0	0	0	0	0	0	0	0	0	1	1
XLOC_000282	Gm37127	0.357346	0.109653	0.11714	0.216158	0.162781	0.153885	0.343186	0.354773	0.047906	1	1
XLOC_000283	Plekhb2	19.9626	31.8007	36.6568	31.7579	16.1294	21.3378	39.5442	32.7712	-0.27104	0.5126	0.999588
XLOC_000284	Gm19430	0	0	0	0	0	0	0	0	0	1	1
XLOC_000285	Gm8009	0	0	0	0	0	0	0	0	0	1	1
XLOC_000286	Gm38027	0	0	0	0	0	0	0	0	0	1	1
XLOC_000287	-	0	0	0	0	0	0	0	0	0	1	1
XLOC_000288	-	0	0	0	0	0	0.335208	0	0.0943295	inf	1	1
XLOC_000289	-	0	0	0	0	0	0	0	0	0	1	1
XLOC_000290	Gm25634	0	0	0	0	0	0	0	0	0	1	1
XLOC_000291	Gm28415	0	0	0	0	0	0	0	0	0	1	1
XLOC_000292	1110002O04Rik	0	0	0	0	0	0	0.0933807	0.158447	0.762807	1	1
XLOC_000293	Gm8022	0	0	0	0	0	0	0	0	0	1	1
XLOC_000294	4930535G08Rik	0	0	0	0	0	0	0	0	0	1	1
XLOC_000295	Hs6st1	26.0355	9.77318	9.96626	14.5397	9.0855	12.5741	26.1075	20.6221	-0.34027	0.4041	0.999588
XLOC_000296	Gm33280	0.241287	0.225254	0.14456	0.285641	0.351533	0.593057	0.0685702	0.0797206	0.217372	1	1
XLOC_000297	Uggt1	5.00993	4.08716	4.91024	4.67152	4.35792	6.95192	0.0655568	0.0338781	-0.952391	1	1
XLOC_000298	Neurl3	0.145018	0.0965668	0.138081	0.0454166	0.134296	0.120677	0.0124034	0.0158137	0.35044	1	1
XLOC_000299	Arid5a	2.66989	9.63541	9.55396	6.72051	10.7222	6.07578	7.97934	8.6906	0.123185	0.85055	0.999588
XLOC_000300	-	0.146148	1.33885	0.231091	0.408564	0.107099	0.509436	0.395215	0.257468	-0.618246	1	1
XLOC_000301	-	0	0	0	0.254235	0	0	0.189278	0.148845	-0.346701	1	1
XLOC_000302	4930403P22Rik	0	0.662125	0	0	0	0	0.264429	0.16104	-0.715465	1	1
XLOC_000303	Kansl3	10.2425	10.5893	12.6432	10.9472	12.4532	13.0224	2.95347	4.06722	0.461629	0.80715	0.999588
XLOC_000304	Fer1l5	2.89694	1.47569	2.4151	2.4392	2.02007	2.91626	0.0643787	0.082787	0.362822	1	1
XLOC_000305	-	0	0	0	0	0	0	0	0	0	1	1
XLOC_000306	AC084391.1,Cnnm4	2.33846	3.50299	3.08713	2.90535	1.78921	3.18939	4.21921	3.74159	-0.173319	0.7349	0.999588
XLOC_000307	Gm37909	0	0	0	0	0	0.149594	0.0356967	0.0421352	0.239236	1	1
XLOC_000308	Cnnm3	2.83449	1.48217	1.9387	2.65711	2.92	3.94004	3.00501	4.18832	0.479001	0.4095	0.999588
XLOC_000309	Ankrd23	0.723754	0.595069	0.760219	1.25456	0.898087	0.50027	0.1522	0	#NAME?	1	1
XLOC_000310	Ankrd39	1.2124	0.957405	1.00852	1.06904	1.31005	1.15184	0.491683	0.707105	0.524195	1	1
XLOC_000311	Sema4c	3.69944	3.67126	4.02058	4.14427	4.36006	5.5285	0.286459	1.31572	2.19945	0.54885	0.999588
XLOC_000312	D430040D24Rik	0.288668	0.296667	0.189506	0.200148	0.368732	0.0831362	0.500781	0.448269	-0.159813	1	1
XLOC_000313	Gm6428	0	0	0	0	0	0	0	0	0	1	1
XLOC_000314	Gm24133	0	0	0	0	0	0	0	0	0	1	1
XLOC_000315	Cox5b	172.24	132.339	213.87	154.644	171.215	212.191	161.327	165.873	0.0400878	0.91165	0.999588
XLOC_000316	Actr1b	9.43503	13.383	17.5581	15.35	10.8672	22.5381	0.273565	0.294917	0.108428	1	1
XLOC_000317	4933424G06Rik	0	0.283402	0.0742401	0	0	0	0.174646	0	#NAME?	1	1
XLOC_000318	Zap70	0	0.100139	0.241936	0	0	0.139918	0.227715	0.0806479	-1.49752	1	1
XLOC_000319	-	0	0	0	0	0	0	0	0.0182921	inf	1	1
XLOC_000320	n-R5s210	0	0	0	0	0	0	0	0	0	1	1
XLOC_000321	Vwa3b	0	0	0	0	0.150308	0	0	0.0601491	inf	1	1
XLOC_000322	Cnga3	0	0	0	0	0	0	0.0336807	0	#NAME?	1	1
XLOC_000323	Inpp4a	3.73945	2.21381	2.96898	2.59572	3.18951	4.17454	3.36114	3.66537	0.125011	0.82875	0.999588
XLOC_000324	Unc50	38.5801	36.4114	36.0779	38.3679	43.7961	55.3908	42.9983	52.3092	0.282786	0.7076	0.999588
XLOC_000325	Mgat4a	0.612431	0.419503	0.410753	0.135191	0.178355	0.140332	0.418438	0.148148	-1.49798	1	1
XLOC_000326	2010300C02Rik	0	0	0	0.31808	0	0	0	0.00496816	inf	1	1
XLOC_000327	4930556I23Rik	0	0	0	0	0	0	0	0	0	1	1
XLOC_000328	4930470B04Rik	0	0	0	0	0	0	0	0	0	1	1
XLOC_000329	Tsga10	1.52913	0.860699	0.375999	0.59482	0.592176	0.494046	0.519137	0.699729	0.43068	1	1
XLOC_000330	Gm26805	0	0.0358683	0	0	0.0319512	0	0.0103427	0	#NAME?	1	1
XLOC_000331	Lipt1	1.88048	2.56434	2.83621	2.54458	3.38852	4.60284	4.24046	5.44776	0.361442	0.78885	0.999588
XLOC_000332	Mrpl30	77.0147	94.3306	99.2009	76.8839	69.7654	104.38	86.8406	80.0576	-0.117331	0.8052	0.999588
XLOC_000333	Gm15457	0	0	0	0	0	0	0	0	0	1	1
XLOC_000334	Gm23409	0	0	0	0	0	0	0	0	0	1	1
XLOC_000335	Txndc9	1.80722	1.75497	2.54859	2.1321	2.70642	3.26239	0.21811	0.113708	-0.939723	1	1
XLOC_000336	Eif5b	27.9406	52.9238	46.6631	37.3846	30.5971	38.7846	45.7488	37.4478	-0.288853	0.5821	0.999588
XLOC_000337	Gm5099	0	0	0	0	0	0	0	0	0	1	1
XLOC_000338	Aff3	0.529288	0.886443	0.919734	2.51828	0.405708	2.17112	0.135897	0.0984346	-0.465281	1	1
XLOC_000339	Gm16150	0	0	0	0	0	0	0	0	0	1	1
XLOC_000340	Gm16151	0	0	0	0	0	0	0	0	0	1	1
XLOC_000341	Gm16152	0.195361	0	0	0	0	0.228302	0.0553281	0.0642696	0.216126	1	1
XLOC_000342	Gm34727	0	0	0	0	0	0	0	0	0	1	1
XLOC_000343	Gm38135	0	0	0	0	0	0	0	0	0	1	1
XLOC_000344	-	0	0	0	0	0	0	0	0	0	1	1
XLOC_000345	2610300A13Rik	0	0	0	0	0	0	0	0	0	1	1
XLOC_000346	Lonrf2	0.134105	0	0.141283	0.0936026	0.392843	2.02281	0.00463547	0.60885	7.03723	1	1
XLOC_000347	Chst10	2.53215	0.51836	2.70777	0.606204	2.27193	2.18186	0.459381	0.146257	-1.65119	1	1
XLOC_000348	Gm37707	0	0	0	0	0	0	0	0	0	1	1
XLOC_000349	Gm6621	0	0	0	0	0	0	0	0	0	1	1
XLOC_000350	Nms	0	0	0	0	0	0	0	0	0	1	1
XLOC_000351	Pdcl3	78.6455	109.327	100.777	108.833	85.471	84.8062	112.681	106.217	-0.0852184	0.86045	0.999588
XLOC_000352	Gm37309	1.69049	0.953733	0.374124	1.05061	1.69004	0.718873	1.52582	1.58131	0.0515363	0.97755	0.999588
XLOC_000353	Npas2	0.233701	0.354538	0.677992	0.583454	1.53745	1.68547	0.428485	1.20061	1.48645	0.09965	0.999588
XLOC_000354	Gm3617	0	0	0	0	0	0	0	0	0	1	1
XLOC_000355	Rpl31	1290.99	1018.83	1399.98	1185.84	1717.49	1739.4	1069.85	1316.8	0.299625	0.5079	0.999588
XLOC_000356	Gm24826	0	0	0	0	0	0	0	0	0	1	1
XLOC_000357	Cnot11	10.287	11.1552	12.0629	8.5849	11.1694	13.096	14.6082	13.6204	-0.101009	0.81535	0.999588
XLOC_000358	Gm15832	0.893738	1.04199	3.72808	1.66884	1.17037	2.04424	0.820005	0.585449	-0.48609	1	1
XLOC_000359	D930019O06Rik	0	0	0.0191409	0	0	0	0	0	0	1	1
XLOC_000360	Map4k4	41.7985	62.7208	98.9799	76.1542	45.4621	78.6864	68.7424	66.1142	-0.0562397	0.8851	0.999588
XLOC_000361	Il1r2	0	0	0.562775	0.534576	0	1.9544	0.191861	0.835183	2.12203	1	1
XLOC_000362	Gm37347	0	0	0	0	0	0	0	0	0	1	1
XLOC_000363	Il1r1	5.95233	8.0594	16.7177	23.9504	10.1986	26.3381	15.6584	29.564	0.916904	0.0356	0.999588
XLOC_000364	Gm38070	0	0.016339	0	0	0.0145957	0	0.0203964	0.00818433	-1.31738	1	1
XLOC_000365	Il1rl2	2.42302	1.17869	22.1038	19.0619	0.106397	18.376	10.1198	14.5036	0.519236	0.44135	0.999588
XLOC_000366	Gm17970	0	0.469957	0.58504	1.56363	0	0.650614	0.657838	0.974258	0.566571	1	1
XLOC_000367	-	0	0	0	0	0	0	0	0.347062	inf	1	1
XLOC_000368	-	0.200359	0	0.105882	0.704264	0	0.937117	0.308864	0.697644	1.17552	1	1
XLOC_000369	Il1rl1	68.8445	44.4006	399.841	312.143	71.5326	109.368	221.087	219.946	-0.00746467	0.99035	0.999588
XLOC_000370	Il18r1	0	0	0.134261	0	0	0	0.0469028	0	#NAME?	1	1
XLOC_000371	Il18rap	0.632942	2.77602	25.0801	2.64177	1.76006	8.08863	12.0709	4.68176	-1.36641	0.0823	0.999588
XLOC_000372	Slc9a4	0	0	0	0.0997097	0	0	0.0178217	0.0740296	2.05446	1	1
XLOC_000373	Slc9a2	0	0	0.173429	0	0	0	0.0780444	0.0356544	-1.13022	1	1
XLOC_000374	Gm37915	1.48304	0.705022	0.928529	1.22409	0.871846	2.36316	0	0.23772	inf	1	1
XLOC_000375	Tmem182	0	0	0	0	0	0	0.0197822	0	#NAME?	1	1
XLOC_000376	Gm29260	0	0	0	0	0	0	0	0.0109689	inf	1	1
XLOC_000377	Gm5267	0	0	0	0	0	0	0	0	0	1	1
XLOC_000378	Gm9915	0	0	0	0	0	0	0	0	0	1	1
XLOC_000379	Gm28175	0	0	0	0	0	0	0	0	0	1	1
XLOC_000380	Gm37047	0	0	0	0	0	0	0	0	0	1	1
XLOC_000381	4930420N18Rik	0	0	0	0	0	0	0	0	0	1	1
XLOC_000382	Gm20646,Pou3f3	0	0	0.13986	0	0	0.0201874	0.0401485	0.0104218	-1.94574	1	1
XLOC_000383	Dalir	0	0	0	0	0	0	0	0	0	1	1
XLOC_000384	Mrps9	22.2987	19.9975	21.9976	18.8595	23.7972	23.1238	20.9826	21.31	0.0223386	0.97005	0.999588
XLOC_000385	Gpr45	0.471919	0	0.797426	0.191374	0.201501	0	0.768707	0.72196	-0.0905157	1	1
XLOC_000386	Gm24001	0	0	0	0	0	0	0	0	0	1	1
XLOC_000387	Tgfbrap1	3.2195	2.05871	3.02319	3.34067	3.54435	4.01373	1.16915	1.42311	0.283593	0.858	0.999588
XLOC_000388	Gm28782	0	0	0	0	0	0	0	0	0	1	1
XLOC_000389	8430432A02Rik	0.369495	0	0	0.0858655	0	0.142726	0.355588	0.293246	-0.278096	1	1
XLOC_000390	AI597479	8.03733	6.50671	5.37476	5.63332	9.67537	10.6048	9.85127	13.3407	0.437448	0.33455	0.999588
XLOC_000391	Fhl2	3.16969	4.0936	3.69594	4.55537	4.24046	7.12118	0.630924	0.941368	0.577291	0.78265	0.999588
XLOC_000392	Gm8210	1.9846	0	0	0	0	0.60078	1.82672	0.168937	-3.4347	0.4977	0.999588
XLOC_000393	Gm29610	0	0	0	0	0	0	0	0	0	1	1
XLOC_000394	Gm29041	0	0	0	0	0	0	0	0	0	1	1
XLOC_000395	Nck2	6.38031	8.81684	5.92364	6.41162	7.33987	8.06439	9.59405	10.46	0.124668	0.8012	0.999588
XLOC_000396	Gm37536	0.0554378	0	0	0	0	0	0.0157073	0	#NAME?	1	1
XLOC_000397	Gm38228	0	0.195494	0.124165	0.164365	0	0.546393	0	0.0725668	inf	1	1
XLOC_000398	-	0	0	0	0	0	0	0	0	0	1	1
XLOC_000399	-	0	0	0	0	0	0	0	0	0	1	1
XLOC_000400	1500015O10Rik	1.11979	16.4366	0	0	2.60424	0	7.55192	1.21517	-2.63568	0.4063	0.999588
XLOC_000401	Gm29157	0	0	0	0	0	0	0.081463	0	#NAME?	1	1
XLOC_000402	Uxs1	8.93552	7.07652	5.45048	4.5766	5.004	7.9655	0	0.0532748	inf	1	1
XLOC_000403	Gm16103	0	0	0	0	0.0874637	0	0.0677039	0.0250186	-1.43624	1	1
XLOC_000404	Gm19587	0	0	0	0	0	0	0	0	0	1	1
XLOC_000405	Gm8241	0	0	0	0	0	0	0	0	0	1	1
XLOC_000406	Gm26352	0	0	0	0	0	0	0	0	0	1	1
XLOC_000407	Tpp2	28.3251	38.9471	41.3339	31.8728	20.2547	38.6547	36.6676	29.592	-0.309299	0.4165	0.999588
XLOC_000408	Gm8251	0	0	0	0	0	0	0.193053	0	#NAME?	1	1
XLOC_000409	Bivm	7.32259	13.4973	8.51776	7.62181	6.94522	8.67423	10.0899	10.3109	0.0312653	0.96415	0.999588
XLOC_000410	Ercc5	18.5546	8.34225	19.2664	9.68963	12.6166	13.9876	16.2138	13.3495	-0.280432	0.54035	0.999588
XLOC_000411	Gm15833	0	0	0	0	0	0	0	0	0	1	1
XLOC_000412	-	5.58595	0.700295	0	0	0.163833	0.0234316	0.801644	0.0616365	-3.7011	1	1
XLOC_000413	-	5.35873	0.702656	0	0.0488955	0.0516404	0	2.05153	0.0317511	-6.01375	0.37375	0.999588
XLOC_000414	-	5.86213	1.1783	0	0	0.2515	0	1.39617	0.146251	-3.25496	0.441	0.999588
XLOC_000415	Gm28893	1.28535	0	0	0	0	0	0.566269	0	#NAME?	1	1
XLOC_000416	Gulp1	36.167	38.41	11.6625	14.1106	50.5776	10.4843	31.8287	27.8737	-0.191425	0.6632	0.999588
XLOC_000417	Gm37626	0.0867739	0.0708136	0	0	0.0842555	0	0.087241	0.0482083	-0.855725	1	1
XLOC_000418	Gm16102	0	0	0	0	0	0	0.173877	0.142184	-0.290308	1	1
XLOC_000419	Gm38110	0.0949028	0.0783338	0	0	0	0	0.0764095	0.0698005	-0.130515	1	1
XLOC_000420	Gm3489	0	0	0	0	0	0	0	0	0	1	1
XLOC_000421	-	0	0	0	0	0	0	0	0	0	1	1
XLOC_000422	-	0	0	0	0.229841	0	0	0	0.0664554	inf	1	1
XLOC_000423	Gm5268	0	0	0	0	0	0	0	0	0	1	1
XLOC_000424	AC125167.1,Col3a1	158.659	1063.04	10.0053	113.593	531.942	48.7388	471.017	258.346	-0.866476	0.20785	0.999588
XLOC_000425	-	0.550504	0	0	0	0	0.670824	0.24756	0.000153156	-10.6586	1	1
XLOC_000426	-	0.626948	1.59881	0.250606	0.466231	1.05661	0.982021	1.34993	1.47326	0.126133	0.85465	0.999588
XLOC_000427	Col5a2	270.813	294.821	131.759	235.558	133.588	194.049	105.842	102.77	-0.0424884	0.97855	0.999588
XLOC_000428	Gm8304	0	0	0	0	0	0	0	0	0	1	1
XLOC_000429	Gm23974	0	0	0	0	0	0	0	0	0	1	1
XLOC_000430	Gm8307	0.136291	0.420061	0	0.221517	0.0466605	0	0.338164	0.420011	0.312705	1	1
XLOC_000431	Gm23984	0	0	0	0	0	0	0	0	0	1	1
XLOC_000432	Wdr75	30.5837	59.3828	58.8678	38.1266	49.5815	37.1435	45.5584	38.2215	-0.253334	0.55055	0.999588
XLOC_000433	Gm5526	0.61625	1.88706	0.925413	0.978294	0.257253	0.914427	0.565789	0.194039	-1.54392	1	1
XLOC_000434	Gm18303	0	0	0	0	0	0	0.0207809	0	#NAME?	1	1
XLOC_000435	Slc40a1	0.0907345	0.147933	0.17827	0.0469341	0.0165135	1.48103	0.0144116	0.0236244	0.713044	1	1
XLOC_000436	Gm9496	0	0	0	0	0	0	0	0	0	1	1
XLOC_000437	Rpl23a-ps1	0	0	0	0	0	0	0	0	0	1	1
XLOC_000438	Gm18849	0	0	0	0	0	0	0	0	0	1	1
XLOC_000439	Dnah7b	0.0125241	0.051221	0.125773	0.028573	0.213124	0.296863	0.0894643	0.20428	1.19117	1	1
XLOC_000440	n-R5s211	0	0	0	0	0	0	0	0	0	1	1
XLOC_000441	Gm8326	0	0	0	0	0	0	0	0	0	1	1
XLOC_000442	Dnah7c	2.68829	2.49895	2.49822	2.95991	1.73552	1.93001	0.0166495	0.00637661	-1.38462	1	1
XLOC_000443	Gm28825	0	0	0	0	0	0	0	0	0	1	1
XLOC_000444	Gm28826	0	0	0	0	0	0	0	0	0	1	1
XLOC_000445	-	0	0	0	0	0	0	0	0	0	1	1
XLOC_000446	Gm18117	0	0	0	0	0	0	0	0	0	1	1
XLOC_000447	Gm37196	0	0	0	0	0	0	0	0	0	1	1
XLOC_000448	Gm8337	0	0	0.0385471	0	0	0	0.0114744	0	#NAME?	1	1
XLOC_000449	Gm28830	0	0	0	0	0	0	0	0	0	1	1
XLOC_000450	Gm19124	0	0	0	0	0	0	0	0	0	1	1
XLOC_000451	Gm8357	0	0	0	0	0	0	0	0	0	1	1
XLOC_000452	Gm22693	0	0	0	0	0	0	0	0	0	1	1
XLOC_000453	Gm8367	0	0	0	0	0	0	0	0	0	1	1
XLOC_000454	C230029F24Rik	0	0	0	0	0	0	0	0	0	1	1
XLOC_000455	Gm3605	0	0	0	0	0	0	0	0	0	1	1
XLOC_000456	-	0	0	0	0	0	0	0	0	0	1	1
XLOC_000457	Gm8384	0	0	0	0	0	0	0	0	0	1	1
XLOC_000458	4933411E06Rik	0	0	0	0	0	0	0	0	0	1	1
XLOC_000459	Gm20118	0	0	0	0	0	0	0	0	0	1	1
XLOC_000460	Gm25843	0	0	0	0	0	0	0	0	0	1	1
XLOC_000461	Gm28321	0.119549	0.343278	0	0.0413897	0.130805	0.206285	0.299542	0.119956	-1.32025	1	1
XLOC_000462	Tmeff2	0.885771	2.5698	3.86493	1.36459	2.72844	1.52852	2.54213	1.86113	-0.449856	0.5375	0.999588
XLOC_000463	Gm28322	0	0	0	0	0	0	0	0	0	1	1
XLOC_000464	Gm25736	0	0	0	0	0	0	0	0	0	1	1
XLOC_000465	Gm28320	0	0	0	0	0	0	0	0	0	1	1
XLOC_000466	Gm29325	0	0.044709	0	0	0	0	0.0128916	0.0218242	0.759493	1	1
XLOC_000467	Sdpr	61.2725	53.5941	42.321	84.3935	46.5806	31.4392	84.5729	88.9931	0.0734993	0.85505	0.999588
XLOC_000468	Nabp1	2.03095	5.55628	10.5292	12.0572	1.69568	5.00831	0.722856	0.710359	-0.0251612	1	1
XLOC_000469	Gm17767	0	0	0	0	0	0	0	1.26825e-06	inf	1	1
XLOC_000470	Myo1b	1.43425	9.37389	12.8426	11.6841	5.86243	12.8043	0.0815183	0.0765119	-0.0914404	1	1
XLOC_000471	-	0	0	0	0	0	0	0	0	0	1	1
XLOC_000472	Gm28177,Stat1,Stat4	57.4788	17.1831	37.2364	20.2508	6.97403	64.495	36.3804	29.8981	-0.283105	0.7512	0.999588
XLOC_000473	Nab1	11.7702	15.7162	21.8136	18.5688	8.22187	20.9646	0.865158	0.0171247	-5.65882	0.451	0.999588
XLOC_000474	-	0	0	0	0	0	0	0	0	0	1	1
XLOC_000475	Rps27a-ps1	0	0	0	0	0	0	0	0	0	1	1
XLOC_000476	Gm553	0	0	0	0	0	0	0	0	0	1	1
XLOC_000477	Gm5527	29.543	31.3059	23.6187	18.841	14.856	18.7477	3.86138	3.0782	-0.327032	0.89825	0.999588
XLOC_000478	Tmem194b	2.38047	1.04036	1.16931	0.593102	0.796522	1.39977	2.08427	1.50507	-0.469716	0.5412	0.999588
XLOC_000479	Mfsd6	1.02124	0.220255	0.507661	0.520713	1.25421	0.556092	0.244396	0	#NAME?	1	1
XLOC_000480	Mfsd6	0.460901	0.228152	0.387669	0.320252	1.0777	0.851498	0.205112	0.0742865	-1.46524	1	1
XLOC_000481	Gm28650	0	0	0.374962	0	0	0	0.111606	0	#NAME?	1	1
XLOC_000482	Inpp1	2.23352	2.08758	3.7872	2.73542	1.97336	3.07668	0.0562997	0	#NAME?	1	1
XLOC_000483	Inpp1	0.287955	0.162497	0.313334	0.274969	0.274121	0.253707	0.400931	0.449343	0.164465	1	1
XLOC_000484	-	0	0	0	0	0	0	0	0	0	1	1
XLOC_000485	Hibch	11.7095	13.2371	23.0003	11.9942	13.1914	13.1487	17.2403	13.3956	-0.364025	0.44635	0.999588
XLOC_000486	1700019D03Rik	0.0769532	0	0.0808482	0.0533828	0.112368	0.0886989	0.0917283	0.152269	0.731182	1	1
XLOC_000487	Mstn	0	0	0	0.194438	0	0	0	0.0674501	inf	1	1
XLOC_000488	Gm24349	0	0	0	0	0	0	0	0	0	1	1
XLOC_000489	Gm28777	1.19436	0.142709	1.26053	0.836939	0.2504	0.198817	0.19148	0.0623273	-1.61926	1	1
XLOC_000490	Gm28778,Ormdl1,Osgepl1	10.1024	7.88238	11.8869	10.5852	11.1021	10.3811	14.6289	15.7333	0.105001	0.906	0.999588
XLOC_000491	Gm6799	0	0	0	0	0	0	0	0	0	1	1
XLOC_000492	Gm6801	0	0	0	0	0	0	0	0	0	1	1
XLOC_000493	-	0	0	0	0	0	0	0	0	0	1	1
XLOC_000494	Stk17b	4.52185	3.66892	2.94759	1.54695	3.06359	3.92928	0.322566	0.243966	-0.402917	1	1
XLOC_000495	Gm37863	0	0	0	0	0	0	0	0	0	1	1
XLOC_000496	Hecw2	0.263374	0.24763	0.859685	0.55877	0.589875	1.9024	0	0.0887222	inf	1	1
XLOC_000497	Mir7681	0	0	0	0	0	0	0	0	0	1	1
XLOC_000498	Ccdc150	0	0.0295371	0.0351635	0	0	0	0.0614196	0.0217605	-1.49699	1	1
XLOC_000499	Gtf3c3	2.80103	3.03179	2.31688	2.31692	2.78834	2.26383	0.576559	0.49554	-0.218467	1	1
XLOC_000500	Pgap1	1.05488	0.55962	0.343225	0.407575	0.302416	0.62199	0.264215	0.135523	-0.963179	1	1
XLOC_000501	Gm19637	0	0	0	0	0	0	0	0	0	1	1
XLOC_000502	-	0	0	0	0	0	0	0	0	0	1	1
XLOC_000503	-	0	0	0	0	0	0	6.35447e-06	5.59662e-06	-0.183215	1	1
XLOC_000504	Ankrd44	1.71919	4.3136	0.900603	1.62981	3.45542	1.70011	1.04219	0.568404	-0.874626	0.68145	0.999588
XLOC_000505	4930444A19Rik	0	0	0	0	0	0	0	0	0	1	1
XLOC_000506	Gm24053	0	0	0	0	0	0	0	0	0	1	1
XLOC_000507	Sf3b1	12.4443	12.4539	10.4195	10.1494	11.0047	10.3477	0	0.044245	inf	1	1
XLOC_000508	Coq10b	13.9953	22.7027	38.0081	39.6032	15.6556	24.0042	33.3332	35.7373	0.100471	0.8221	0.999588
XLOC_000509	Gm17971	0	0.73465	0.345539	0.766907	0	0.510312	0.497837	1.12805	1.18008	0.4897	0.999588
XLOC_000510	Hspd1	4.19529	8.52673	16.1026	8.52585	7.5432	7.78046	0.63358	0.632393	-0.00270551	1	1
XLOC_000511	Hspe1	147.082	250.517	474.825	222.465	240.031	403.058	305.882	297.621	-0.0394978	0.9669	0.999588
XLOC_000512	Gm16581	0.329579	0.275377	0.0869347	0.115402	0.120882	0.191889	0.0490666	0.0361521	-0.440662	1	1
XLOC_000513	Mob4	31.946	44.9705	52.2287	44.2399	31.7189	47.8699	42.1942	38.6645	-0.126037	0.74805	0.999588
XLOC_000514	-	0.0617396	0.0504007	0.0161801	0	0.0224828	0.0707864	0.019048	0.077779	2.02974	1	1
XLOC_000515	-	0.183355	0.153702	0	0	0.134635	0.641914	0.140552	0.279458	0.991527	1	1
XLOC_000516	Gm10561	3.98941	5.65198	1.22609	3.60852	2.51189	6.23861	3.08518	4.03501	0.38722	0.7614	0.999588
XLOC_000517	Mars2	1.03075	0.783336	1.10915	1.186	0.782884	0.881113	1.60446	1.5647	-0.036206	0.949	0.999588
XLOC_000518	Gm8292	3.90744	0	2.87943	2.83562	7.28735	3.54537	4.12618	7.86823	0.93123	0.768	0.999588
XLOC_000519	Gm38056,Plcl1	0.256544	0.0522905	0.234062	0.176915	0.2329	0.21991	0.230632	0.2033	-0.181979	1	1
XLOC_000520	Plcl1	2.09292	0.239549	0.930563	3.76306	0.481734	4.20817	1.43792	3.85242	1.42178	0.08815	0.999588
XLOC_000521	Gm37382	0	0	0	0	0	0	0	0	0	1	1
XLOC_000522	9130227L01Rik	0	0	0	0	0	0	0	0	0	1	1
XLOC_000523	1700003I22Rik	0	0	0	0	0	0	0	0	0	1	1
XLOC_000524	Gm28900	0	0	0	0	0	0	0	0	0	1	1
XLOC_000525	Gm28240	0	0	0	0	0	0	0	0	0	1	1
XLOC_000526	9130024F11Rik	0.349768	0.390013	0.693528	0.356905	0.486076	0.401566	0.383113	0.560363	0.548592	1	1
XLOC_000527	Gm4081	0	0	0	0	0	0	0	0	0	1	1
XLOC_000528	1700126A01Rik	0	0	0	0	0	0	0	0	0	1	1
XLOC_000529	-	0	0	0	0	0	0	0.649238	0	#NAME?	1	1
XLOC_000530	-	0	0	0	0	0	0	0	0	0	1	1
XLOC_000531	4930558J18Rik	0.36741	0.351754	0.353571	0.212038	0	0	0.216298	9.71143e-06	-14.443	1	1
XLOC_000532	1700066M21Rik	3.67894	3.10329	4.74985	4.60846	2.39936	4.44357	6.16096	5.99109	-0.0403352	0.95865	0.999588
XLOC_000533	9430016H08Rik	5.04844	6.99004	7.45675	5.37228	7.05519	5.34604	6.60163	5.78377	-0.190812	0.8057	0.999588
XLOC_000534	Tyw5	1.03947	1.60172	0.964351	1.04974	1.16527	0.963607	0.876453	0.743256	-0.237817	0.90815	0.999588
XLOC_000535	Gm24014	0	0	0	0	0	0	0	0	0	1	1
XLOC_000536	Spats2l	59.6681	0.193722	6.6075	14.7372	11.5337	33.1605	19.2021	19.5067	0.0227111	0.96465	0.999588
XLOC_000537	Sgol2a	9.16328	6.9118	5.84263	7.37347	0.484462	1.15899	11.7468	4.62046	-1.34616	0.2062	0.999588
XLOC_000538	Aox1	0.818644	0.704358	0.880034	0.765915	1.75573	0.411778	0.833207	1.05527	0.340865	0.71755	0.999588
XLOC_000539	Aox3	0.421702	0	0.0450397	0	0.208564	0	0.149611	0.071599	-1.06321	1	1
XLOC_000540	Aox4	0	0	0.0138469	0	0	0	0.00412199	0	#NAME?	1	1
XLOC_000541	Aox2	0	0.018438	0.0118503	0	0.0164657	0	0.00884439	0.00471008	-0.90901	1	1
XLOC_000542	Gm37607	0.645795	0.543261	0.654818	0.272933	0.66722	0.739572	0.901422	0.884608	-0.0271651	0.9744	0.999588
XLOC_000543	-	0.648485	0.268247	0.170584	0.0752272	0.158084	0.375082	0.793587	0.459956	-0.786893	1	1
XLOC_000544	Bzw1	104.458	164.679	173.486	148.772	101.929	138.322	137.823	120.411	-0.194848	0.6721	0.999588
XLOC_000545	Bzw1	5.06579	2.74657	1.90818	2.29511	3.55037	3.69184	1.4824	1.23842	-0.25944	0.86565	0.999588
XLOC_000546	-	0.395507	0.194011	0.186649	0.273269	0.634007	0.363131	0.459613	0.598468	0.380855	1	1
XLOC_000547	-	0.246949	0.209357	1.308	0.348978	0.727811	0	0.657803	0.463537	-0.504972	1	1
XLOC_000548	-	0	0	0.628914	0	0.524895	0	0.43234	0.455727	0.0760028	1	1
XLOC_000549	Nif3l1	6.69289	11.4483	12.6047	10.7889	9.83388	13.3181	14.0517	19.3786	0.463724	0.53765	0.999588
XLOC_000550	Gm15834	1.2219	1.08955	1.12482	1.62726	0.894818	1.51881	0.416455	0.3303	-0.334382	1	1
XLOC_000551	Ndufb3	51.5425	38.2302	61.9203	42.1859	45.4049	52.2268	53.1988	49.2521	-0.111209	0.8509	0.999588
XLOC_000552	Gm18802	0	0	0	0	0	0	0	0	0	1	1
XLOC_000553	Cbx3-ps7	0.779619	0.339078	0.207904	0.279796	0	0	0	0.136769	inf	1	1
XLOC_000554	Gm20257	1.59874	0.892554	0.375084	0.249145	0.521584	0.62148	0.195118	0.266579	0.450215	1	1
XLOC_000555	Gm28803	0	0	0	0	0	0	0	0	0	1	1
XLOC_000556	Cflar	15.4024	15.3596	13.9695	17.9818	7.23961	18.3413	19.1069	20.7971	0.12229	0.77175	0.999588
XLOC_000557	Gm3841	0	0	0	0	0	0	0	0	0	1	1
XLOC_000558	Casp8	15.5249	11.6017	21.2744	20.7597	8.51445	19.6974	18.4943	18.1285	-0.0288208	0.9567	0.999588
XLOC_000559	Gm37760	0	0	0.0181956	0.0239691	0.0505678	0.0398123	0.0298441	0.0467762	0.648327	1	1
XLOC_000560	Trak2	6.25916	9.51808	8.74272	14.3866	6.17087	9.07055	0	0.470622	inf	1	1
XLOC_000561	Stradb	5.8544	5.67272	5.46114	4.4457	4.73621	10.4772	6.25048	7.42099	0.247645	0.74865	0.999588
XLOC_000562	Gm29018	0	0	0	0	0	0	0	0	0	1	1
XLOC_000563	Gm25502	0	0	0	0	0	0	0	0	0	1	1
XLOC_000564	G730003C15Rik	0	0.19799	0.0949936	0.12532	0.352055	0.347007	0.220249	0.418984	0.92776	1	1
XLOC_000565	Gm29017	0	0.110606	0.0706954	0.233263	0.0982519	0.15502	0.182145	0.237949	0.385563	1	1
XLOC_000566	Gm19125	0	0	0	0	0	0	0	0	0	1	1
XLOC_000567	Cdk15	0	0.0830643	0.212224	0.408076	0.0976008	1.48359	0.121611	0.680462	2.48424	1	1
XLOC_000568	Gm29016	0	0	0	0	0	0	0	0	0	1	1
XLOC_000569	Fzd7	21.1401	26.1873	7.33259	46.4105	25.8682	21.5339	32.4813	53.5912	0.722386	0.095	0.999588
XLOC_000570	Gm973	0	0	0	0.0629721	0	0	0.0785368	0.0546114	-0.524165	1	1
XLOC_000571	Gm24545	0	0	0	0	0	0	0	0	0	1	1
XLOC_000572	Gm29596	0	0	0	0	0	0	0	0	0	1	1
XLOC_000573	Gm26293,Nop58	67.9634	169.73	219.76	172.463	139.655	97.9152	139.084	119.952	-0.213499	0.65085	0.999588
XLOC_000574	Snord70	0	0	0	0	0	0	0	0	0	1	1
XLOC_000575	Gm26287	0	0	0	0	0	0	0	0	0	1	1
XLOC_000576	Snord11	0	0	0	0	0	0	0	0	0	1	1
XLOC_000577	-	0.740846	1.04678	0.2616	0.174489	0.181953	1.45171	0.217461	0.609298	1.48639	1	1
XLOC_000578	Bmpr2	8.27902	9.23462	8.39665	11.2915	9.18607	15.9513	9.51133	12.8585	0.434998	0.34245	0.999588
XLOC_000579	Gm38125	0	0	0	0	0	0.044837	0	0.0438945	inf	1	1
XLOC_000580	Fam117b	6.32616	6.16889	4.65067	6.9526	6.84479	5.55856	9.11699	10.0403	0.139179	0.7476	0.999588
XLOC_000581	Gm37531	0	0.0197093	0.012665	0	0	0	0.0413633	0	#NAME?	1	1
XLOC_000582	Carf	3.3183	1.2189	1.23085	1.59943	1.79115	2.05415	2.3829	2.39302	0.00611904	0.9946	0.999588
XLOC_000583	Gm15464	0	0	0	0	0	0	0	0	0	1	1
XLOC_000584	Nbeal1	6.32194	5.96589	5.23445	9.41609	5.84676	6.88306	5.50616	6.09724	0.147111	0.79715	0.999588
XLOC_000585	Cyp20a1	29.3991	29.0925	33.9028	33.5553	23.9259	39.6115	31.0868	31.1511	0.0029803	0.99385	0.999588
XLOC_000586	6030460B20Rik	0	0	0.159687	0	0.111014	0	0.11421	0.0317503	-1.84684	1	1
XLOC_000587	Abi2	4.35641	5.10998	7.29583	7.49705	5.82815	5.80759	6.53172	6.6131	0.017862	0.9695	0.999588
XLOC_000588	Raph1	1.05232	2.50143	14.7857	10.1492	1.68612	8.04846	3.0903	2.10203	-0.555959	0.69935	0.999588
XLOC_000589	Gm11576	0	0	0	0	0	0	0	0	0	1	1
XLOC_000590	Gm11577	0	0	0	0	0	0	0	0	0	1	1
XLOC_000591	Eif4a-ps4	42.3438	78.943	74.7109	74.9577	55.1304	55.6628	112.949	105.819	-0.0940719	0.82075	0.999588
XLOC_000592	Cd28	0	0.049699	0.175513	0.0210131	0.0221708	0.174507	0.133691	0.0800666	-0.739634	1	1
XLOC_000593	2310016D23Rik	0	0	0	0	0	0	0	0	0	1	1
XLOC_000594	Gm37198	0	0	0	0	0	0	0	0	0	1	1
XLOC_000595	Gm11609	0	0	0	0	0	0	0	0	0	1	1
XLOC_000596	Gm11581	0	0	0	0	0	0	0	0	0	1	1
XLOC_000597	Gm38137	0	0	0	0	0	0	0	0	0	1	1
XLOC_000598	Ctla4	0	0.0605335	0	0.0538751	0.483607	0	0.0174543	0.169439	3.27912	1	1
XLOC_000599	Rpl18-ps1	0.851018	0.745088	1.81874	0	0.949248	1.53288	1.29029	1.19429	-0.111542	0.94535	0.999588
XLOC_000600	Icos	0.58277	0.102126	0.0436549	0.230135	0.515684	0.247619	0.444858	0.389099	-0.193208	1	1
XLOC_000601	Gm37039	0	0	0	0	0	0	0	0	0	1	1
XLOC_000602	Rpl17-ps1	0	0	0	0	0	0	0	0	0	1	1
XLOC_000603	Gm11587	0	0	0	0	0	0	0	0	0	1	1
XLOC_000604	9530026F06Rik	0	0	0	0	0	0	0	0	0	1	1
XLOC_000605	Gm11588	0	0	0	0	0	0	0	0	0	1	1
XLOC_000606	Gm25839	0	0	0	0	0	0	0	0	0	1	1
XLOC_000607	Gm28449	0	0	0	0	0	0	0	0	0	1	1
XLOC_000608	Gm36943	0	0	0	0	0	0	0	0	0	1	1
XLOC_000609	Gm28094	0	0	0	0	0	0	0	0	0	1	1
XLOC_000610	Pard3b	1.72378	1.53207	1.14196	1.32056	2.75327	1.65434	1.77762	2.42437	0.447659	0.40895	0.999588
XLOC_000611	Gm37205	0	0	0	0	0	0	0	0	0	1	1
XLOC_000612	Gm38012	0	0	0	0	0	0	0.0281256	0	#NAME?	1	1
XLOC_000613	Gm38278	0	0	0	0	0	0	0	0.0359949	inf	1	1
XLOC_000614	Gm38075	0	0	0	0	0	0	0	0	0	1	1
XLOC_000615	Gm38351	0	0	0	0	0	0	0	0	0	1	1
XLOC_000616	Gm11599	0	0	0	0.135966	0	0	0	0.0393092	inf	1	1
XLOC_000617	Nrp2	15.9381	20.3628	11.2316	46.3609	20.0119	37.5721	22.0704	48.2161	1.1274	0.0118	0.727257
XLOC_000618	Gm37121	0	0.132497	0.0565527	0.484774	0.157182	0.0619484	0.240606	0.275373	0.194718	1	1
XLOC_000619	Gm44468	0	0	0	0	0	0	0	0	0	1	1
XLOC_000620	Gm24942	0	0	0	0	0	0	0	0	0	1	1
XLOC_000621	Rps13-ps7	0	0	0	0	0	0	0	0	0	1	1
XLOC_000622	Rps27-ps1	0	0	0	0	0	0	0	0	0	1	1
XLOC_000623	Ino80dos	1.29624	1.40718	1.12888	0.803254	0.783752	2.69539	2.07814	2.34999	0.177361	0.84565	0.999588
XLOC_000624	Gm20342	0.554638	0.354677	0.200556	0.245664	0.259436	0.347531	0.369413	0.157713	-1.22793	1	1
XLOC_000625	Gm24557	0	0	0	0	0	0	0	0	0	1	1
XLOC_000626	Eef1b2,Gm27390	615.144	599.635	938.4	646.821	870.533	827.422	662.14	706.218	0.0929762	0.86785	0.999588
XLOC_000627	Gm26457	0	0	0	0	0	0	0	0	0	1	1
XLOC_000628	Snora41	0	0	0	0	0	0	0	0	0	1	1
XLOC_000629	Gpr1	0	0	0	0.0698631	0	0	0.0478598	0.0403922	-0.244736	1	1
XLOC_000630	Gm27512	0	0	0	0	0	0	0	0	0	1	1
XLOC_000631	Platr12	0	0	0	0	0	0	0	0	0	1	1
XLOC_000632	Zdbf2	0	0	0.166539	0.270324	0	0.188258	0.0330446	0.0292369	-0.176624	1	1
XLOC_000633	Gm11605	3.38975	6.20497	3.29991	4.01775	4.08287	2.51356	9.14613	8.56304	-0.095039	0.91285	0.999588
XLOC_000634	Adam23	7.0166	0.494412	19.7442	65.7452	0.128698	23.858	8.44785	27.9343	1.72538	0.00995	0.662494
XLOC_000635	Gm12748	0	0	0	0	0	0	0	0	0	1	1
XLOC_000636	Fastkd2	10.0598	6.20276	8.605	6.5499	10.1514	10.8176	8.71608	9.17049	0.0733202	0.8959	0.999588
XLOC_000637	Gm13754	0	0	0	0	0	0	0	0	0	1	1
XLOC_000638	Gm13749	0.208605	0	0	0	0	0	0.0590811	0	#NAME?	1	1
XLOC_000639	Gm26649	6.30395	7.84498	3.08058	6.9904	6.92789	4.31874	3.58105	3.45906	-0.0500036	0.9607	0.999588
XLOC_000640	Gm13748	0	0	0	0	0	0	0	0	0	1	1
XLOC_000641	Gm13750	0	0	0	0	0	0	0	0	0	1	1
XLOC_000642	Gm25748	0	0	0	0	0	0	0	0	0	1	1
XLOC_000643	-	0.130846	0.107452	0	0.0453282	0.143208	0.150617	0.0605678	0.157556	1.37924	1	1
XLOC_000644	-	0	0	0.28003	0	0.194789	0.311166	0.125017	0.448723	1.8437	1	1
XLOC_000645	Creb1	7.858	7.2631	6.42774	10.2976	9.24533	7.59319	7.9328	10.1947	0.361918	0.35555	0.999588
XLOC_000646	Mettl21a	4.80105	4.50224	1.63814	2.06274	5.84397	4.9256	0.378916	0.577384	0.607652	1	1
XLOC_000647	Gm28982	0	0	0	0	0	0	0	0	0	1	1
XLOC_000648	-	0	0.0849376	0.0540497	0	0.0751314	0	0.0405786	0.0429785	0.082896	1	1
XLOC_000649	Gm29152	0	0	0	0	0	0	0	0	0	1	1
XLOC_000650	Ccnyl1	23.1996	30.599	32.333	46.0159	30.7746	22.2456	35.1361	40.0256	0.187969	0.7367	0.999588
XLOC_000651	Gm38058	1.02979	1.0878	0.285743	0.125437	1.01468	0.0694473	0.0701892	0.0294243	-1.25424	1	1
XLOC_000652	Plekhm3	2.54702	1.8477	2.63919	2.61462	3.62642	2.29885	0.247132	0.276083	0.159825	1	1
XLOC_000653	Rpl31-ps24	0	0	0	0	0	0	0	0	0	1	1
XLOC_000654	Rpl10a-ps1	50.235	44.68	40.5583	41.8089	56.2317	43.2169	83.6306	82.9211	-0.0122912	0.9801	0.999588
XLOC_000655	Gm8550	0	0	0	0	0	0	0	0	0	1	1
XLOC_000656	Gm7329	0	0	0	0	0	0	4.58389	0	#NAME?	1	1
XLOC_000657	Idh1	14.9799	14.0175	8.53247	7.4944	6.85062	34.8128	0.279785	0.444425	0.667621	1	1
XLOC_000658	Pikfyve	3.89701	5.66057	5.34557	3.76014	4.59762	9.11789	5.83218	6.60904	0.180405	0.67745	0.999588
XLOC_000659	Pth2r	0	0	0.0679109	0	0	0	0.0303232	0	#NAME?	1	1
XLOC_000660	Gm8805	0	0	0	0	0	0	0	0	0	1	1
XLOC_000661	Crygf	0	0	0	0	0	0	0	0	0	1	1
XLOC_000662	Gm15659	0	0	0	0	0	0	0	0	0	1	1
XLOC_000663	Gm8812	0	0	0	0	0	0	0	0	0	1	1
XLOC_000664	Map2	23.6107	3.42324	0.565689	0.0181949	0.179872	0	10.0017	0.12775	-6.29078	0.0342	0.999588
XLOC_000665	Gm24729	0	0	0	0	0	0	0	0	0	1	1
XLOC_000666	Gm25411	0	0	0	0	0	0	0	0	0	1	1
XLOC_000667	Unc80	0.00903843	0.00735092	0	0	0	0.0858789	0.00468002	0.0239456	2.35517	1	1
XLOC_000668	Rpe	22.7974	19.1089	25.8291	18.8664	20.2586	26.567	27.2377	26.6045	-0.0339344	0.94355	0.999588
XLOC_000669	Gm38162	0.172196	0.0702595	0.120327	0.118839	0.125398	0.0657931	0.193962	0.178368	-0.120921	1	1
XLOC_000670	Gm15789	0	0	0.175295	0	0.324905	0	0.0521914	0.115281	1.14327	1	1
XLOC_000671	Gm37755	0.25726	0.158418	0.135058	0	0	0.814259	0.276992	0.394171	0.508978	1	1
XLOC_000672	Acadl	5.23391	1.85738	3.42587	5.0034	2.47883	5.33449	0.29716	0.500472	0.752049	1	1
XLOC_000673	Gm27934	0	0	0	0	0	0	0	0	0	1	1
XLOC_000674	Gm25832	0	0	0	0	0	0	0	0	0	1	1
XLOC_000675	Rpl31-ps14	2.62634	1.29984	5.08899	2.05193	1.00901	3.4113	2.48068	3.0951	0.319251	0.84485	0.999588
XLOC_000676	Gm15826	0	0	0	0	0	0	0	0	0	1	1
XLOC_000677	Lancl1	0.953586	0.0868241	0.778316	0.47653	1.31339	1.88773	0	0	0	1	1
XLOC_000678	Cps1	0	0.0191878	0	0	0	0	0.0110659	0	#NAME?	1	1
XLOC_000679	Gm15668	0	0	0	0	0	0	0	0	0	1	1
XLOC_000680	Gm26342	0	0	0	0	0	0	0	0	0	1	1
XLOC_000681	Kif22-ps	0	0	0	0	0	0	0	0	0	1	1
XLOC_000682	Gm22548	0	0	0	0	0	0	0	0	0	1	1
XLOC_000683	Gm15669	0	0	0	0	0	0	0	0	0	1	1
XLOC_000684	Gm37957	0	0	0	0	0	0	0	0	0	1	1
XLOC_000685	Gm23189	0	0	0	0	0	0	0	0	0	1	1
XLOC_000686	Gm15671	0	0	0	0	0	0	0	0	0	1	1
XLOC_000687	Pced1c-ps	0	0.203903	0	0	0	0	0.126969	0	#NAME?	1	1
XLOC_000688	Gm28497	0	0	0	0	0	0	0	0	0	1	1
XLOC_000689	Gm29114	0	0	0	0	0	0	0	0	0	1	1
XLOC_000690	Ikzf2	1.29625	1.25266	0.389904	0.910694	1.06606	0.137501	1.04455	0.868376	-0.266496	0.7838	0.999588
XLOC_000691	Ikzf2	1.21886	0.790041	0.336778	0.355523	0.32763	0.0738327	0.324708	0.323972	-0.00327343	1	1
XLOC_000692	Gm37930	0	0	0	0	0	0	0	0	0	1	1
XLOC_000693	Spag16	0	0	0.0595128	0	0	0	0.0177097	0	#NAME?	1	1
XLOC_000694	Gm23422	0	0	0	0	0	0	0	0	0	1	1
XLOC_000695	Vwc2l	0	0	0	0	0	0	0	0	0	1	1
XLOC_000696	Bard1	2.56955	1.46751	1.24051	1.0992	0.118884	0.561796	0.245517	0.381545	0.636031	1	1
XLOC_000697	Atic	26.4714	49.5908	74.3918	48.1134	44.1839	50.8329	50.8118	48.3006	-0.0731216	0.8514	0.999588
XLOC_000698	Apol7d	5.11213	12.2784	3.20968	3.13001	6.87257	16.6457	0.246402	0.0891063	-1.46741	1	1
XLOC_000699	-	0	0.652223	0.13567	0	0	0	0.479082	0.104712	-2.19385	1	1
XLOC_000700	-	0	0.0710587	0	0.179609	0.125959	0.0994849	0.059466	0.141981	1.25556	1	1
XLOC_000701	Gm8883	0	0.347165	0	0	0	0	0.200124	0	#NAME?	1	1
XLOC_000702	Gm5528	0	0	0	0	0	0	0	0	0	1	1
XLOC_000703	Gm8885	0	0	0	0	0	0.405444	0	0.228134	inf	1	1
XLOC_000704	Mreg	0.18559	0.456989	1.20164	0.514189	0	3.70183	0.16267	0	#NAME?	1	1
XLOC_000705	Gm25360	0	0	0	0	0	0	0	0	0	1	1
XLOC_000706	D230017M19Rik	0.567837	0.172178	0.114682	0.275674	0.24852	0.254145	0.374675	0.462898	0.305054	1	1
XLOC_000707	Gm23472	0	0	0	0	0	0	0	0	0	1	1
XLOC_000708	Gm24497	0	0	0	0	0	0	0	0	0	1	1
XLOC_000709	Gm25939	0	0	0	0	0	0	3.82507	0	#NAME?	1	1
XLOC_000710	Tmem169	0.139361	0.114071	0.0243626	0	0.229723	0	0.176105	0.111065	-0.665035	1	1
XLOC_000711	Xrcc5	12.5075	17.2763	14.1442	6.939	17.3761	11.7133	14.0121	11.1137	-0.334336	0.4804	0.999588
XLOC_000712	Gm15843	0	0	0	0	0	0	0	0	0	1	1
XLOC_000713	Smarcal1	9.01947	6.76807	5.16661	6.09994	8.26219	6.73933	8.09179	8.39195	0.0525461	0.9217	0.999588
XLOC_000714	Rpl37a	1161.12	638.764	949.448	872.504	892.398	919.91	799.174	769.534	-0.0545254	0.88225	0.999588
XLOC_000715	Igfbp2	155.297	185.252	1.65493	24.251	427.216	0.43311	147.504	192.655	0.385264	0.4972	0.999588
XLOC_000716	Igfbp5	0	2.33768	1.72654	1.04782	0.250336	0.525379	1.21822	0.303832	-2.00343	0.3441	0.999588
XLOC_000717	1700027A15Rik	0	0	0	0	0	0	0	0	0	1	1
XLOC_000718	Gm29185	0	0	0	0	0	0	0	0	0	1	1
XLOC_000719	Gm27315	0	0	0	0	0	0	0	0	0	1	1
XLOC_000720	D530049I02Rik	0	0	0	0	0	0	0	0	0	1	1
XLOC_000721	Gm9553	0	0	0	0	0	0	0	0	0	1	1
XLOC_000722	Gm29186	0	0	0	0	0	0	0	0	0	1	1
XLOC_000723	Gm25329	0	0	0	0	0	0	0	0	0	1	1
XLOC_000724	Tns1	8.63801	11.7918	5.81388	18.075	3.74731	10.7871	0.219382	0.178614	-0.2966	1	1
XLOC_000725	Rufy4	0.155624	0	0.0817539	0.215936	0.0568128	0	0.0805804	0.129201	0.681119	1	1
XLOC_000726	Cxcr2	0	0	0.0330656	0	0	0	0.0196855	0	#NAME?	1	1
XLOC_000727	Cxcr1	0	0.0648763	0	0	0.0289099	0	0	0	0	1	1
XLOC_000728	Gm25524	0	0	0	0	0	0	0	0	0	1	1
XLOC_000729	Arpc2	236.132	279.376	282.601	350.066	182.343	296.47	252.626	257.884	0.0297143	0.94005	0.999588
XLOC_000730	Gm28364,Gpbar1	3.25572	3.81952	3.99667	3.57251	4.10205	4.4395	0.90659	0.996407	0.136285	0.9166	0.999588
XLOC_000731	Pnkd	20.0224	23.3099	24.2847	11.4925	26.704	18.7004	24.9014	20.9483	-0.249391	0.907	0.999588
XLOC_000732	Tmbim1	26.4668	20.7127	31.1856	34.9411	36.0026	33.9208	2.0097	1.37369	-0.548924	0.73825	0.999588
XLOC_000733	Gm29358	1.08735	0.274916	0.372837	0.347202	0.12191	0.288057	0.274506	0.0829459	-1.72659	1	1
XLOC_000734	Gm37931	0	0	0	0	0.0346616	0	0.0455843	0.00991475	-2.20089	1	1
XLOC_000735	Catip	2.92656	0.165091	1.005	0.306049	0	0.0883003	1.60845	0.217989	-2.88334	0.03655	0.999588
XLOC_000736	Slc11a1	0	0.659035	2.45296	0.209614	0	0	1.29642	0.0964428	-3.74872	0.0835	0.999588
XLOC_000737	Ctdsp1	37.8369	32.145	26.9369	28.2185	34.764	37.8531	44.3265	46.9369	0.082555	0.8259	0.999588
XLOC_000738	Mir26b	0	0	0	0	0	0	0	0	0	1	1
XLOC_000739	Vil1	2.07883	1.96489	1.8075	1.63194	0.869354	1.59581	0.101037	0.0950623	-0.0879363	1	1
XLOC_000740	Rqcd1	14.1774	14.4289	16.9006	17.5448	9.93591	11.8701	19.4846	15.7631	-0.305787	0.6183	0.999588
XLOC_000741	Plcd4	0.945812	0.87413	1.7597	1.46293	1.0321	0.974898	0.491972	0.221975	-1.14818	1	1
XLOC_000742	Bcs1l	6.45032	6.04954	7.27279	6.43271	4.88638	6.95519	7.86263	7.21277	-0.124457	0.91975	0.999588
XLOC_000743	Rnf25	4.73391	5.09831	4.85107	2.23107	4.87072	6.08218	0.206483	0.240568	0.220422	1	1
XLOC_000744	Stk36	1.18655	1.058	0.579895	1.19611	1.27689	1.37268	1.26136	1.51252	0.261984	0.7637	0.999588
XLOC_000745	-	0	0	0	0	0	0	0	0	0	1	1
XLOC_000746	Ttll4	5.55763	9.51551	9.91642	6.45011	7.30983	6.3474	11.1894	8.72021	-0.359697	0.4089	0.999588
XLOC_000747	Cyp27a1	1.14014	1.08909	1.54784	0.16045	2.68392	1.74488	1.57018	2.43601	0.633586	0.49145	0.999588
XLOC_000748	Gm27507	0	0	0	0	0	0	0	0	0	1	1
XLOC_000749	Wnt6	1.08014	0.335648	0	0.0471888	1.49067	0	0.500318	0.646774	0.370414	1	1
XLOC_000750	Wnt10a	0.336046	3.21438	0	0	1.59339	0	1.6176	0.667745	-1.27649	0.6856	0.999588
XLOC_000751	Gm16582	0	0	0	0	0	0	0	0	0	1	1
XLOC_000752	Cdk5r2	0	0	0.0255948	0	0.0711363	0	0.0306592	0.0301028	-0.0264242	1	1
XLOC_000753	Gm15841	0	0	0	0	0	0	0	0	0	1	1
XLOC_000754	Ccdc108	0	0	0	0	0	0	0	0	0	1	1
XLOC_000755	Gm37744	0	0	0	0.0640504	0.134712	0	0	0.0570474	inf	1	1
XLOC_000756	-	0	0	0	0	0	0	0	1.86767	inf	1	1
XLOC_000757	Nhej1	0.899836	1.18701	1.92538	0.975323	0.334984	0.541836	0.665447	3.64659e-05	-14.1555	1	1
XLOC_000758	Cnppd1	3.29921	3.16439	4.36176	3.34366	8.93469	9.05066	0.151052	0.230893	0.612183	1	1
XLOC_000759	Fam134a	17.1794	17.7105	23.0659	16.4945	32.4472	37.7495	26.6971	36.6171	0.455834	0.26525	0.999588
XLOC_000760	Zfand2b	12.9585	11.7275	7.68211	10.3508	13.4822	12.1037	9.61465	11.1346	0.21174	0.72965	0.999588
XLOC_000761	Ankzf1	5.16904	4.65559	3.46555	4.78652	8.02464	5.67132	6.90728	9.15885	0.40705	0.6229	0.999588
XLOC_000762	Stk16	43.6311	47.3406	50.7978	45.5914	48.7824	33.6305	53.1792	45.6145	-0.221369	0.71405	0.999588
XLOC_000763	Dnajb2	17.9892	17.6008	16.4238	19.1046	18.3956	30.8333	21.0712	28.8873	0.455164	0.34855	0.999588
XLOC_000764	Ptprn	0.624023	2.27667	23.5326	12.4399	2.14115	11.1983	2.83139	1.07783	-1.39338	0.472	0.999588
XLOC_000765	Gm28294	0	0	0	0	0	0	0	0	0	1	1
XLOC_000766	Gm28902	0	0	0	0	0	0	0	0	0	1	1
XLOC_000767	Des	0.135903	0.222503	0.219196	0	0.0660289	0	0.198004	0.0223963	-3.1442	1	1
XLOC_000768	Speg	44.1002	65.3246	14.8712	9.20392	22.0103	8.48728	49.2577	15.4849	-1.66949	0.015	0.815361
XLOC_000769	Gmppa	50.8611	37.4179	21.8896	26.8813	30.5829	37.4752	43.4821	39.5138	-0.138065	0.79435	0.999588
XLOC_000770	Asic4	7.50135	9.54406	14.3334	13.3605	14.2963	15.9211	0.0353337	0.0292327	-0.27346	1	1
XLOC_000771	Tmem198	4.07288	4.13098	5.2652	4.69019	6.54302	6.19769	0.720085	0.725218	0.0102476	1	1
XLOC_000772	Inha	1.20838	2.66245	0.37071	0.560267	2.1348	1.28027	1.09469	1.41438	0.369645	0.86485	0.999588
XLOC_000773	Stk11ip	6.26149	3.84139	3.19273	3.69801	5.8159	6.19223	6.11926	6.24362	0.0290243	0.95625	0.999588
XLOC_000774	Gm15183	0	0	0	0	0	0	0	0	0	1	1
XLOC_000775	Slc4a3	10.8157	4.89248	3.21347	4.14592	6.46152	5.5158	7.02891	6.13229	-0.196874	0.6986	0.999588
XLOC_000776	Gm15180	0	0	0	0	0	0	0	0	0	1	1
XLOC_000777	Gm15182	0	0	0	0	0	0	0	0	0	1	1
XLOC_000778	Gm5257	0	0	0	0	0	0	0	0	0	1	1
XLOC_000779	-	0	0	0	0	0	0	0	0	0	1	1
XLOC_000780	Gm29069	0	0	0	0	0	0	0	0	0	1	1
XLOC_000781	Gm17751	0	0	0	0	0	0	0	0	0	1	1
XLOC_000782	Mir6343	0	0	0	0	0	0	0	0	0	1	1
XLOC_000783	Gm25974	0	0	0	0	0	0	0	0	0	1	1
XLOC_000784	Epha4	0.229308	2.58994	5.34027	12.6835	2.87482	9.90242	0.0756213	0.2947	1.96238	1	1
XLOC_000785	Epha4	0	1.72774	5.72356	10.9388	2.25026	8.89957	0	0	0	1	1
XLOC_000786	Gm28386	0	0	0.0813496	0.161146	0	0.178504	0.0546953	0.153055	1.48456	1	1
XLOC_000787	Gm28385	0	0	0	0	0	0	0	0	0	1	1
XLOC_000788	Pax3	0.290288	0	4.57054	0.0401934	0	0	0.185125	0.000619439	-8.22332	1	1
XLOC_000789	Sgpp2	0.0332271	0	0.104506	0	0.0242027	0.0381063	0.0665514	0.0372647	-0.836658	1	1
XLOC_000790	Gm37884	0	0	0	0	0	0	0	0	0	1	1
XLOC_000791	Gm28995	0	0	0	0	0	0	0	2.12548	inf	1	1
XLOC_000792	Mogat1	0	0	0	0	0	0	0	0	0	1	1
XLOC_000793	Gm29611	0	0	0	0	0	0	0	0	0	1	1
XLOC_000794	Acsl3,Utp14b	10.6123	20.8141	16.6401	11.1775	14.3622	39.1946	18.0948	24.0757	0.412003	0.3844	0.999588
XLOC_000795	-	0	0	0	0	0	0	0	0	0	1	1
XLOC_000796	Kcne4	0	0.26071	4.49835	4.57368	0.0578232	2.18654	2.61984	2.7518	0.0708951	0.84965	0.999588
XLOC_000797	Gm29187	0	0	0	0	0	0	0	0	0	1	1
XLOC_000798	Ap1s3	0.0639123	0.182644	0.368508	0.0441234	0.0465506	0.146573	0.0111683	0	#NAME?	1	1
XLOC_000799	Mrpl44	10.8375	11.7737	134.73	13.9897	65	36.6116	20.4475	14.2922	-0.516696	0.7826	0.999588
XLOC_000800	Wdfy1	8.32267	10.6798	9.2234	16.9382	10.7585	9.47161	0.786465	0.521835	-0.591789	1	1
XLOC_000801	Gm10555	0	0	0	0.167187	0	0	0.0251191	0.0483326	0.944215	1	1
XLOC_000802	Mrpl44	6.61511	10.9395	10.4391	8.07771	11.0559	9.34949	13.4625	13.9424	0.0505286	0.9799	0.999588
XLOC_000803	Gm5529	0.669808	1.11328	2.11697	1.40252	0.98105	1.55432	2.21284	1.90685	-0.214702	0.774	0.999588
XLOC_000804	Gm28071	0	0	1.08599	0	0	0	0.323226	0.214518	-0.591444	1	1
XLOC_000805	Gm28058	0	0	0	0	0	0	0	0	0	1	1
XLOC_000806	Gm23934	0	0	0	0	0	0	0	0	0	1	1
XLOC_000807	9830004L10Rik	0	0	0	0	0	0	0	0	0	1	1
XLOC_000808	2310015K22Rik	0	0	0	0	0	0	0	0	0	1	1
XLOC_000809	Cul3	4.57852	6.38498	8.42473	5.62158	6.04715	7.36703	0.125216	0.0618282	-1.01808	1	1
XLOC_000810	Gm29125	0	0	0	0	0	0	0	0	0	1	1
XLOC_000811	-	0	0	0	0.0694691	0	0	0	0.0200829	inf	1	1
XLOC_000812	1700016L21Rik	0	0	0	0	0	0	0	0	0	1	1
XLOC_000813	Dock10	0	0	0.0425155	0.125907	0.0295368	0.232338	0	0.0364831	inf	1	1
XLOC_000814	Gm28066	0	0	0	0	0	0	0	0	0	1	1
XLOC_000815	Nyap2	0.0396089	0	0	0	0	0	0.0110956	0	#NAME?	1	1
XLOC_000816	Gm5530	0.845208	0.79347	0.460499	0	0.640701	2.12371	1.93985	1.24858	-0.635654	0.72475	0.999588
XLOC_000817	Gm7516	0	0	0	0	0	0	0	0	0	1	1
XLOC_000818	-	0	0	0	0	0	0	0	0	0	1	1
XLOC_000819	Gm37114	0	0	0	0	0	0	0	0	0	1	1
XLOC_000820	Mir6344	0	0	0	0	0	0	0	0	0	1	1
XLOC_000821	Gm9747	16.2555	10.0261	7.84424	4.78631	11.2793	14.736	12.183	10.5867	-0.202614	0.7967	0.999588
XLOC_000822	Irs1	5.14238	3.12628	2.52555	1.10803	2.96815	3.95641	1.30082	0.554794	-1.22939	0.63295	0.999588
XLOC_000823	Rhbdd1	6.40993	7.03542	15.6191	9.20021	17.2793	14.0314	15.7891	20.7824	0.396428	0.36425	0.999588
XLOC_000824	Gm19552	0	0.0788517	0	0.0666016	0.0702045	0.0553182	0.062793	0.0846388	0.430715	1	1
XLOC_000825	Col4a3	0	0.122573	0	0.0103753	0.460498	0	0.042414	0.135003	1.67038	1	1
XLOC_000826	n-R5s213	0	0	0	0	0	0	0	0	0	1	1
XLOC_000827	Mff	58.0949	77.7817	77.4198	53.9966	73.2062	90.6277	78.0471	82.208	0.0749334	0.85895	0.999588
XLOC_000828	Gm28941	0.637367	0.532037	0.588269	0.334563	0.701106	1.11256	1.33692	1.08434	-0.302094	0.83495	0.999588
XLOC_000829	Gm28942	0	0	0	0	0	0	0	0	0	1	1
XLOC_000830	-	0	0	0	0	0	0	0	0	0	1	1
XLOC_000831	-	0	0	0	0	0	0	0	0	0	1	1
XLOC_000832	Agfg1,Gm22396	13.3097	21.972	26.8721	27.0437	27.2685	26.0007	24.7403	31.0965	0.329889	0.4959	0.999588
XLOC_000833	-	0	0	0.0816326	0.216598	0	0	0.0242983	0.126391	2.37896	1	1
XLOC_000834	-	0.0535887	0.0439179	0.253069	0.0741637	0.156306	0.246408	0.133937	0.321412	1.26287	1	1
XLOC_000835	-	0	0.0841322	0.188584	0.142094	0.149755	0.118024	0.257364	0.234163	-0.136297	1	1
XLOC_000836	-	0.0559577	0.183513	0.117461	0.116193	0.0408091	0.514742	0.112117	0.381194	1.76552	1	1
XLOC_000837	Gm7539	0	0	0	0	0	0	0	0	0	1	1
XLOC_000838	Krtap28-13	0	0	0	0	0	0	0	0	0	1	1
XLOC_000839	Gm29518	0	0	0	0	0	0	0	0	0	1	1
XLOC_000840	Ccl20	0.231409	0.780133	21.0288	66.7067	5.66317	4.28081	8.26888	33.7665	2.02983	0.11665	0.999588
XLOC_000841	Gm29519	0	0	0	0	0	0	0	0	0	1	1
XLOC_000842	Daw1	0	0	0	0	0	0	0	0	0	1	1
XLOC_000843	Gm6374	0	0	0	0	0	0	0	0	0	1	1
XLOC_000844	Gm25754	0	0	0	0	0	0	0	0	0	1	1
XLOC_000845	Gm24555	0	0	0	0	0	0	0	0	0	1	1
XLOC_000846	Pid1	0.786015	0.0858716	1.8421	2.46537	0.955201	6.02284	0	0	0	1	1
XLOC_000847	Gm18304	0	0	0	0	0	0	0	0	0	1	1
XLOC_000848	Dner	0.159342	0	0.168077	1.22673	0	1.48342	0.135019	0.97106	2.8464	0.49415	0.999588
XLOC_000849	Mir5126	0	0	0	0.488174	0	0.8144	0	0.535335	inf	1	1
XLOC_000850	Trip12	11.1598	11.8638	12.3228	9.57461	12.0247	15.0322	0.0383581	0	#NAME?	1	1
XLOC_000851	Fbxo36	1.99843	0.627123	3.35617	2.36173	3.70633	3.05495	2.3172	2.94222	0.34452	0.8177	0.999588
XLOC_000852	-	0	0	0	0	0	0	0	0	0	1	1
XLOC_000853	Gm15433	0	0	0.0252792	0	0	0.443176	0	0.187998	inf	1	1
XLOC_000854	-	0	0	0	0	0	0	0	0	0	1	1
XLOC_000855	-	0	0	0	0	0	0	0	0	0	1	1
XLOC_000856	Rpl19-ps1	0.695316	1.50055	2.59059	1.24189	2.06002	2.89547	1.02244	0.993874	-0.0408803	0.9492	0.999588
XLOC_000857	Gm6264	0	0	0.144967	0	0	0	0.0431468	0.0907257	1.07226	1	1
XLOC_000858	Gm7582	0	0	0.0867049	0	0	0.382752	0.0258084	0.107765	2.06197	1	1
XLOC_000859	Gm7582	0	0	0	0	0	0	0	0	0	1	1
XLOC_000860	Gm7582	0	0	0	0	0	0	0	0	0	1	1
XLOC_000861	Gm2389	0	0	0	0	0	0	0	0	0	1	1
XLOC_000862	Gm10553	0	0	0	0	0	0	0	0	0	1	1
XLOC_000863	A530040E14Rik	0	0	0	0	0	0	0	0.0140575	inf	1	1
XLOC_000864	Gm16038	0	0	0	0	0	0	0	0	0	1	1
XLOC_000865	Gm6264	0.127031	0	0	0.177202	0.0929984	0	0.0359788	0.077828	1.11314	1	1
XLOC_000866	Gm7609	0	0	0	0	0	0	0	0	0	1	1
XLOC_000867	Gm16028	0	0	0	0	0	0	0	0	0	1	1
XLOC_000868	Gm16026	0	0	0	0	0	0	0	0	0	1	1
XLOC_000869	Gm16025	0	0	0	0	0	0	0	0	0	1	1
XLOC_000870	-	0	0	0	0	0	0	0	0.0649006	inf	1	1
XLOC_000871	Gm2427,Sp140	1.00968	0.173702	0.0335386	0.543864	1.31884	0.966199	0.350815	0.907273	1.37083	1	1
XLOC_000872	-	0	0	0	0	0	0	0	0	0	1	1
XLOC_000873	-	0	0	0	0	0	0	0	0	0	1	1
XLOC_000874	Gm7592	0	0	0	0	0.0430251	0	0	0	0	1	1
XLOC_000875	G530012D18Rik	0.013674	0	0.0214834	0	0	0	0.0116711	0.0085386	-0.450874	1	1
XLOC_000876	Gm16094	0	0	0	0	0	0	0	0	0	1	1
XLOC_000877	Sp100,n-R5s215	0.388994	0.0572483	2.11549	1.34725	0.224233	2.09047	0.746562	1.20245	0.687641	0.3039	0.999588
XLOC_000878	A630001G21Rik	0.393028	0.178086	0.0202386	0.0576689	0.0984154	0.0589323	0.315495	0.10871	-1.53713	1	1
XLOC_000879	Mir8096	0	0	0	0	0	0	0	0	0	1	1
XLOC_000880	Gm25472	0	0	0	0	0	0	0	0	0	1	1
XLOC_000881	9930111H07Rik	0	0	0	0	0	0	0	0	0	1	1
XLOC_000882	Gm22906	0	0	0	0	0	0	0	0	0	1	1
XLOC_000883	Armc9,Cab39,Gm21972,Psmd1	81.7997	134.593	151.815	129.157	101.231	132.333	128.289	128.584	0.00331815	0.99465	0.999588
XLOC_000884	Itm2c	86.9602	96.6779	132.999	119.755	113.362	154.958	161.932	190.233	0.232379	0.70075	0.999588
XLOC_000885	4933407L21Rik	0	0	0	0	0	0.158882	0	0.044738	inf	1	1
XLOC_000886	Gpr55	0	0	0	0	0	0	0	0	0	1	1
XLOC_000887	Gm18180	0.201098	0.220253	0.17598	0.557419	0.538064	0	0.219759	0.335763	0.61152	1	1
XLOC_000888	Spata3	0	0	0	0	0	0	0	0	0	1	1
XLOC_000889	2810459M11Rik	0	0	0	0	0	0	0	0	0	1	1
XLOC_000890	Gm22786	0	0	0	0	0	0	0	0	0	1	1
XLOC_000891	Gm37914	0.153543	0.377347	0.0537047	0.0708135	0.149264	0	0.293793	0.0943117	-1.63929	1	1
XLOC_000892	Gm16341	0	0	0	0	0	0	0	0	0	1	1
XLOC_000893	B3gnt7	0	0	0	0	0	0	4.97294e-06	5.788e-06	0.218965	1	1
XLOC_000894	Gm5258	0	0	0	0	0	0	0	0	0	1	1
XLOC_000895	Gm28627	0	0	0	0	0	0	0	0	0	1	1
XLOC_000896	-	0.344989	1.13169	0.905275	0.199019	0.461296	0.198377	1.44283	0.667528	-1.112	0.24105	0.999588
XLOC_000897	C130036L24Rik	0.0942101	0.0969971	0.426498	0.227553	0.563839	0.518529	0.266236	0.524097	0.977131	1	1
XLOC_000898	1700019O17Rik	0	0	0	0	0	0	0	0	0	1	1
XLOC_000899	Rpl30-ps6	0	0	0	0	0	0	0	0	0	1	1
XLOC_000900	Ptma	32.4806	12.158	26.1269	16.4412	22.0128	27.427	0.771037	1.29471	0.74776	0.7764	0.999588
XLOC_000901	Ptma	1020.02	1171.62	1175.8	1175.37	757.328	627.648	1622.23	1192.45	-0.444049	0.35325	0.999588
XLOC_000902	Gm37152	0	0	0	0.185195	0.0971635	0	0.0624148	0.0816093	0.386845	1	1
XLOC_000903	Cops7b	5.46386	8.04995	8.58842	8.1155	9.51068	8.96171	11.0008	11.2962	0.0382298	0.93615	0.999588
XLOC_000904	Gm37022	0	0.152484	0.390111	0.686285	0	0.213781	0	0.12089	inf	1	1
XLOC_000905	Dis3l2	3.21927	2.50448	3.91643	4.07765	4.47481	4.74069	3.57995	4.83986	0.435026	0.73035	0.999588
XLOC_000906	Gm29055	0	0	0	0	0	0	0	0	0	1	1
XLOC_000907	Gm37485	0	0	0	0	0	0	0	0	0	1	1
XLOC_000908	Gm38142	0	0	0	0	0	0	0.00888351	0.0243698	1.45589	1	1
XLOC_000909	Gm38010	0	0	0	0	0.0357776	0	0	0.0102362	inf	1	1
XLOC_000910	Gm37541	0	0	0	0	0.0438534	0	0.0142225	0.0125465	-0.180892	1	1
XLOC_000911	Gm38021	0	0	0	0.0655104	0	0.108865	0.0638787	0.149571	1.22742	1	1
XLOC_000912	Gm6136	66.78	56.6603	77.4211	58.5045	72.2933	54.739	106.691	98.5819	-0.114044	0.80375	0.999588
XLOC_000913	Gm37967	0	0	0	0	0	0	0	0.0107379	inf	1	1
XLOC_000914	Gm37017	0	0.205551	0	0	0	0	0.11851	0	#NAME?	1	1
XLOC_000915	Gm37447	0.185827	0.0760525	0.146208	0.160611	0.135452	0.106719	0.247975	0.20222	-0.294273	1	1
XLOC_000916	Akp-ps1	0	0	0	0	0	0.105652	0	0.029755	inf	1	1
XLOC_000917	-	0	0	0.655988	2.94646	0.202575	0.798014	0.200712	1.12419	2.48568	0.2816	0.999588
XLOC_000918	Gm29371	0	0	0	0	0	0	0	0	0	1	1
XLOC_000919	Akp3	0	0	0	0	0	0	0	0	0	1	1
XLOC_000920	Prss56	0	0	0.134988	0.0890644	0	0	0.0602741	0.025747	-1.22713	1	1
XLOC_000921	Chrnd	0	0	0	0	0	0	0	0.00968334	inf	1	1
XLOC_000922	Chrng	0	0	0	0	0	0	0	0	0	1	1
XLOC_000923	Eif4e2	68.2256	100.029	96.6981	90.1823	76.3655	71.838	79.5168	73.2862	-0.117719	0.79955	0.999588
XLOC_000924	-	0.136145	0.22637	0.143446	0	0.0997155	0	0.18922	0.0559975	-1.75663	1	1
XLOC_000925	Gm26187	0	0	0	0	0	0	0	0	0	1	1
XLOC_000926	Efhd1	0.293255	0.254074	0	0	0.170287	0	0.21338	1.70023e-05	-13.6154	1	1
XLOC_000927	Gigyf2	17.7576	19.7666	18.8817	19.549	22.3201	22.9477	26.5866	28.5316	0.101864	0.78035	0.999588
XLOC_000928	-	0.283228	0	0	0	0	0	0.249875	0.117881	-1.08387	1	1
XLOC_000929	3110079O15Rik	0	0	0	0	0	0	0	0	0	1	1
XLOC_000930	Ngef	0	0.314531	0.693062	0	0	0	0.371399	0.0380491	-3.28704	1	1
XLOC_000931	Neu2	0	0.0771598	0	0	0	0	0.0667711	0	#NAME?	1	1
XLOC_000932	Gm17181	0	0	0	0	0	0	0	0	0	1	1
XLOC_000933	-	0	0	0	0	0	0	0	0	0	1	1
XLOC_000934	-	0	0.0472193	0	0	0	0	0	0.012012	inf	1	1
XLOC_000935	Inpp5d	0	0	0.0361844	0	0	0.0793535	0.010776	0.0143899	0.417229	1	1
XLOC_000936	Atg16l1	9.39979	12.0852	12.7573	12.8746	10.1152	13.0414	12.6091	13.2461	0.0710936	0.884	0.999588
XLOC_000937	Gm25395	2.44765	0	0	4.03529	0	0	2.08242	1.16661	-0.835932	1	1
XLOC_000938	Scarna6	0	0	0	0	0	0	0	0	0	1	1
XLOC_000939	-	0	0.0884057	0	0	0.0781605	0	0.101959	0.0438592	-1.21703	1	1
XLOC_000940	Sag	0	0.662448	0.175435	0.0643273	0.0331841	0.106896	0.343425	0.1651	-1.05665	1	1
XLOC_000941	Dgkd	7.5377	8.07814	10.3431	7.48901	13.3589	8.75399	8.6678	9.9228	0.195082	0.7259	0.999588
XLOC_000942	4833421G17Rik	0	0	0	0	0	0	0	0	0	1	1
XLOC_000943	Gm38365	0	0	0	0	0	0	0.036414	0.0185345	-0.974276	1	1
XLOC_000944	Gm25198	0	0	0	0	0	0	0	0	0	1	1
XLOC_000945	Gm5832	0	0	0	0	0	0	0	0	0	1	1
XLOC_000946	Gm15375	0	0	0	0	0	0	0	0	0	1	1
XLOC_000947	Ugt1a1,Ugt1a10,Ugt1a2,Ugt1a5,Ugt1a6a,Ugt1a6b,Ugt1a7c,Ugt1a8,Ugt1a9	25.9289	16.8018	47.8673	8.54941	18.1764	18.9326	32.4162	14.9795	-1.11373	0.02025	0.929429
XLOC_000948	Gm15373	0	0	0	0	0	0	0	0	0	1	1
XLOC_000949	Gm15372	0	0	0	0	0	0	0	0	0	1	1
XLOC_000950	Gm15370	0	0	0	0	0	0	0	0	0	1	1
XLOC_000951	Gm15369	0	0	0.414775	0	0	0	0.123458	0	#NAME?	1	1
XLOC_000952	Gm15374	0	0	0	0	0	0	0	0	0	1	1
XLOC_000953	Gm15371	0	0	0	0	0	0	0	0	0	1	1
XLOC_000954	Gm15368	0	0	0	0	0	0	0	0	0	1	1
XLOC_000955	Gm15376	0	0	0	0	0	0	0	0	0	1	1
XLOC_000956	-	0.357416	0.442097	0.516631	0	0.261124	0.10314	0.659291	0.264111	-1.31977	1	1
XLOC_000957	Mroh2a	15.4236	12.4761	7.0007	10.4485	2.64173	3.48425	0.043476	0.253826	2.54555	1	1
XLOC_000958	Trpm8	0	0	0	0	0	0	0.0149811	0	#NAME?	1	1
XLOC_000959	Spp2	0	0	0	0	0	0	0	0	0	1	1
XLOC_000960	Gm28888	0	0	0	0	0	0	0	0	0	1	1
XLOC_000961	Glrp1	0	0.0597515	0	0	0	0	0.0343307	0.0145664	-1.23686	1	1
XLOC_000962	Gm19589	0	0	0.10993	0.0362402	0	0	0.123129	0.0209527	-2.55496	1	1
XLOC_000963	-	0	0	0	0	0	0	0	0	0	1	1
XLOC_000964	-	0	0	0.1955	2.32997	0.815349	0.717205	0.0581609	0.588965	3.34006	1	1
XLOC_000965	Gm38130	0	0	0	0	0	0	0	0	0	1	1
XLOC_000966	Gm29336	0	0	0	0	0	0	0	0	0	1	1
XLOC_000967	Arl4c	1.63731	16.7707	22.6689	6.4615	15.1646	15.9742	0.0681826	0	#NAME?	1	1
XLOC_000968	Platr5	0	0	0	0	0	0	0.080474	0	#NAME?	1	1
XLOC_000969	Gm4753	0	0	0	0	0	0	0	0	0	1	1
XLOC_000970	1700067G17Rik	0	0	0	0	0	0	0	0	0	1	1
XLOC_000971	Gm18699	0	0	0	0	0	0	0	0	0	1	1
XLOC_000972	Sh3bp4	8.94267	18.7655	6.03689	12.8301	13.0595	8.22829	16.4103	16.6128	0.0176908	0.96665	0.999588
XLOC_000973	Gm38312	0	0.06811	0	0	0	0	0.0196503	0.0268678	0.451324	1	1
XLOC_000974	-	0	0	0	0	0	0	0	0	0	1	1
XLOC_000975	Agap1	6.8108	5.49544	5.48606	3.8102	12.0886	6.21801	6.23584	6.8011	0.125185	0.85665	0.999588
XLOC_000976	Gm37297	0	0	0	0	0	0	0	0.0188521	inf	1	1
XLOC_000977	Gm25180	0	0	0	0	0	0	0	0	0	1	1
XLOC_000978	Gm28499	0	0	0	0	0	0	0	0	0	1	1
XLOC_000979	Gm26037	0	0	0	0	0	0	0	0	0	1	1
XLOC_000980	Gm37521	0	0	0	0	0	0	0.0271595	0.0144342	-0.91197	1	1
XLOC_000981	-	0	0	0	0	0	0	0	0	0	1	1
XLOC_000982	D130058E05Rik	0	0	0	0	0	0	0.017195	0.0535276	1.63829	1	1
XLOC_000983	4930434B07Rik	0	0	0	0	0	0	0	0	0	1	1
XLOC_000984	Ackr3	0.0884182	21.4297	0.371002	1.46699	1.96556	3.00705	2.38993	1.0952	-1.12578	0.58785	0.999588
XLOC_000985	Gm28723	0	0.13585	0	0	0	0	0.0783326	0	#NAME?	1	1
XLOC_000986	Gm27648	0	0	0	0	0	0	0	0	0	1	1
XLOC_000987	Gm35048	0	0.319241	0	0	0	0	0.184105	0	#NAME?	1	1
XLOC_000988	Cops8	24.8226	32.5327	43.6914	33.935	28.7538	40.5257	35.6653	33.9569	-0.0708174	0.8565	0.999588
XLOC_000989	Gm9991	0	0	0	0	0	0	0	0	0	1	1
XLOC_000990	-	0	1.28065	0	0.195482	0	0.649953	0.0385532	0.0295919	-0.381649	1	1
XLOC_000991	-	0	1.06653	0	0	0	0	0.59305	0.154154	-1.94379	1	1
XLOC_000992	Mlph	0	0.116388	0.0153867	0	0	0.0846293	0.0598526	0.023839	-1.32809	1	1
XLOC_000993	Prlh	0	0	0	0	0	0	0	0	0	1	1
XLOC_000994	Lrrfip1	83.3613	63.5102	68.9353	113.199	44.265	77.94	96.2012	100.055	0.0566734	0.8936	0.999588
XLOC_000995	Rbm44	0	0	0.0379301	0.0249794	0.0263474	0	0.0112899	0.0147569	0.386356	1	1
XLOC_000996	Ramp1	4.14821	0.48852	0.275596	3.09601	0.386932	1.01285	1.90051	1.53878	-0.304601	0.79085	0.999588
XLOC_000997	Ube2f	25.7286	31.5344	30.9263	25.0399	30.6628	27.8289	35.9851	33.3314	-0.110515	0.8255	0.999588
XLOC_000998	-	0	0.313992	0	0	0.268884	0	0.0905024	0.153778	0.764821	1	1
XLOC_000999	Gm7785	0	0.31797	0.100066	0.133029	0.556634	0.442491	0.175109	0.628466	1.84359	1	1
XLOC_001000	Scly	3.52167	2.4385	2.97112	3.95941	3.16655	3.35926	3.7629	3.57824	-0.0725956	0.9054	0.999588
XLOC_001001	Espnl	0.0471911	0	0	0	0	0	0.0191615	0	#NAME?	1	1
XLOC_001002	Klhl30	0	1.07605	0.0459853	0	0.447316	0.050339	0.294893	0.184765	-0.674502	1	1
XLOC_001003	Fam132b	3.71356	5.81548	0.312387	0.798912	0.353474	0.293744	4.28818	0.515735	-3.05566	0.0644	0.999588
XLOC_001004	Hes6	3.73837	4.0374	2.75013	2.13369	4.9752	4.40785	4.38562e-05	0	#NAME?	1	1
XLOC_001005	Gm28382	0	0	0	0	0	0	0	0	0	1	1
XLOC_001006	Traf3ip1	4.00389	3.71205	2.52557	3.31284	4.04068	3.50939	4.06887	4.3988	0.11248	0.8411	0.999588
XLOC_001007	-	0	0	0	0	0	0	0	0	0	1	1
XLOC_001008	Asb1	4.33251	3.48629	4.15782	5.57806	5.03439	8.02595	5.82806	7.64244	0.391018	0.3859	0.999588
XLOC_001009	Gm28380	0	0	0	0	0	0	0	0	0	1	1
XLOC_001010	-	0	0	0	0	0	0	0	0	0	1	1
XLOC_001011	Twist2	15.8009	2.81896	106.637	290.871	10.6234	206.994	72.4311	283.42	1.96826	0.00235	0.31935
XLOC_001012	Gm29101	0.101023	0	0.584432	0.491831	0	0.46707	0.310265	0.420738	0.43942	1	1
XLOC_001013	-	0.286444	0.472915	1.10445	1.59282	0.139561	1.87495	0.756674	1.17653	0.636791	0.70665	0.999588
XLOC_001014	Gm37600	0	0	0	0	0	0	0.00638973	0	#NAME?	1	1
XLOC_001015	Hdac4	2.51764	2.13538	2.0712	2.3795	5.05926	2.53851	0.794294	0.966467	0.283047	0.87605	0.999588
XLOC_001016	Gm37048	0	0	0	0	0	0	0	0.00976372	inf	1	1
XLOC_001017	Gm26720	0	0.0619347	0.0198656	0	0.0276049	0	0.03265	0.0154675	-1.07784	1	1
XLOC_001018	Gm29099	0	0	0	0	0	0	0	0	0	1	1
XLOC_001019	Ndufa10	2.5823	2.15633	3.74569	2.59859	2.84086	4.69651	0	0.11075	inf	1	1
XLOC_001020	Olfr1413	0	0	0	0	0	0	0	0	0	1	1
XLOC_001021	Gm28478	0	0	0	0	0	0	0	0	0	1	1
XLOC_001022	Gm28479	0	0	0	0	0	0	0	0	0	1	1
XLOC_001023	Olfr1412	0	0	0	0	0	0	0	0	0	1	1
XLOC_001024	Gm44098	0	0	0	0	0	0	0	0	0	1	1
XLOC_001025	Gm44099	0	0	0	0	0	0	0	0	0	1	1
XLOC_001026	Olfr1411	0	0	0	0	0	0	0	0	0	1	1
XLOC_001027	Olfr1410	0	0	0	0	0	0	0	0	0	1	1
XLOC_001028	Olfr12	0	0	0	0	0	0	0	0	0	1	1
XLOC_001029	Myeov2	2.58543	1.19569	2.57369	2.20787	3.15732	2.33581	0.351019	0.753485	1.10203	1	1
XLOC_001030	Gpc1	16.8183	11.1077	9.88507	10.073	18.5072	25.9672	16.8321	23.3622	0.472963	0.2432	0.999588
XLOC_001031	Mir149	0	0	0	0	0	0	0	0	0	1	1
XLOC_001032	Dusp28	0.693974	0.287442	1.33919	0.644558	2.11552	3.74962	1.37103	2.98302	1.12151	0.63925	0.999588
XLOC_001033	Rnpepl1	9.99363	4.75184	6.96836	8.86063	7.94971	7.96243	8.12523	9.78816	0.268629	0.5644	0.999588
XLOC_001034	Capn10	6.01553	6.26408	6.13005	4.42868	6.61418	7.62113	8.22216	7.7776	-0.0801936	0.88985	0.999588
XLOC_001035	Gpr35	0	0.0849737	0	0.206109	0	0.0595995	0.102052	0.0970638	-0.0723008	1	1
XLOC_001036	Aqp12	0	0	0	0	0	0	0	0	0	1	1
XLOC_001037	Kif1a	0.106728	0.0290656	8.26238	3.29241	1.14034	0.857031	0.156346	0.0778954	-1.00513	1	1
XLOC_001038	Agxt	0	0	0	0	0	0	0	0	0	1	1
XLOC_001039	Crocc2	0.165272	0.0299075	0.173155	0.164577	0.0133548	0	0.173511	0.0609737	-1.50877	1	1
XLOC_001040	Mir6901,Sned1	30.1748	3.84998	1.00646	2.75078	1.86056	1.35297	11.7108	2.27426	-2.36437	0.00695	0.564824
XLOC_001041	Gm28535	0	0	0.101147	0	0.140662	0.670996	0.0301289	0.250194	3.05383	1	1
XLOC_001042	Mir6902,Ppp1r7	27.7237	20.1299	20.884	25.2833	15.9456	23.7386	19.9932	18.373	-0.121922	0.9085	0.999588
XLOC_001043	Mir6345	0	0	0	0	0	0	0	0	0	1	1
XLOC_001044	Gm26446	0	0	0	0	0	0	0	0	0	1	1
XLOC_001045	Ano7	0	0	0	0	0.0502396	0	0.20301	0.0212534	-3.25579	1	1
XLOC_001046	Hdlbp	22.8453	22.1756	18.6771	25.4753	18.3725	27.7599	1.36896	1.38072	0.0123386	0.9921	0.999588
XLOC_001047	Gm17415	0.448793	0.378952	0.118724	0.316329	0	0	0.271691	0.22864	-0.24889	1	1
XLOC_001048	2002-09-01	147.158	166.173	107.815	180.561	107.684	152.779	147.999	142.58	-0.0538216	0.89005	0.999588
XLOC_001049	Farp2	14.9671	8.86592	5.48226	9.26957	4.43937	4.57063	9.77996	6.02364	-0.699193	0.5648	0.999588
XLOC_001050	Gm37250	0.0580845	0.0952786	0	0	0	0	0.0439283	0	#NAME?	1	1
XLOC_001051	Gm28536	0.115343	0	0	0.241034	0	0.13354	0.0653428	0.154665	1.24305	1	1
XLOC_001052	Bok	11.9497	18.6607	6.69385	17.045	8.57066	2.59355	17.1567	12.6554	-0.439018	0.40945	0.999588
XLOC_001053	Gm10550	6.06629	7.10115	9.41167	7.24285	9.09124	6.66118	2.76683	2.26686	-0.28754	0.90855	0.999588
XLOC_001054	Atg4b	28.4952	29.9972	26.5537	30.3595	28.9446	28.018	25.9294	24.7416	-0.0676508	0.9056	0.999588
XLOC_001055	Dtymk	1.98333	1.29288	1.34832	1.65391	0.936679	0.822652	0.944968	0.776262	-0.283722	0.8008	0.999588
XLOC_001056	Ing5	2.64436	3.18691	8.24794	4.77355	2.88469	3.53908	5.54691	4.80811	-0.206216	0.69295	0.999588
XLOC_001057	D2hgdh	5.23433	1.58959	2.77391	2.5209	3.72184	4.10334	4.13129	3.94029	-0.0682911	0.9056	0.999588
XLOC_001058	Gal3st2	0	0.824429	0	0.0727249	0.153282	0	0.387652	0	#NAME?	1	1
XLOC_001059	Gm18666	0	0	0	0.120735	0.126416	0	0	0.143368	inf	1	1
XLOC_001060	Gm9994	0	0.103664	0	0	0	0	0.0919825	0	#NAME?	1	1
XLOC_001061	Gm7889	0	0	0	0	0	0	0.0270598	0	#NAME?	1	1
XLOC_001062	Gm6086	0	0	0	0	0	0	0	0	0	1	1
XLOC_001063	Neu4	0	0	0	0	0	0	0	0	0	1	1
XLOC_001064	-	0	0.208726	0	0	0	0	0.0601796	0	#NAME?	1	1
XLOC_001065	Pdcd1	0	0	0	0	0	0	0	0	0	1	1
XLOC_001066	Gm7891	0	0	0	0	0	0	0	0	0	1	1
XLOC_001067	Gm7895	0.537657	0.147794	0.0942028	0.497976	0.196406	0.413753	0.2305	0.609156	1.40205	1	1
XLOC_001068	4930440C22Rik	0	0	0	0	0	0	0	0	0	1	1
XLOC_001069	Fam174a	11.1402	5.8142	7.07442	10.3085	12.7337	8.08765	11.7218	14.7894	0.335364	0.48405	0.999588
XLOC_001070	BC055308	0.271543	0.0890269	0.11399	0.112749	0.039603	0.249739	0.242491	0.242354	-0.000814657	1	1
XLOC_001071	Gm15427	123.621	150.797	186.791	128.982	161.409	193.074	165.907	177.539	0.0977589	0.8592	0.999588
XLOC_001072	-	0	0	0	0	0	0	0	0	0	1	1
XLOC_001073	St8sia4	0.0139806	0	0.0439309	0.0963338	0.010173	0	7.55066e-08	0	#NAME?	1	1
XLOC_001074	-	0	0	0	0	0	0	0	0	0	1	1
XLOC_001075	Gm37761	0	0	0	0	0	0	0	0	0	1	1
XLOC_001076	Gm22917	0	0	0	0	0	0	0	0	0	1	1
XLOC_001077	Gm37076	0	0	0	0	0	0	0	0	0	1	1
XLOC_001078	Gm26245	0	0	0	0	0	0	0	0	0	1	1
XLOC_001079	Gm1833	0	0	0	0	0	0	0	0	0	1	1
XLOC_001080	Gm26078	0	0	0	0	0	0	0	0	0	1	1
XLOC_001081	Slco4c1	0	0	0	0	0	0	0	0	0	1	1
XLOC_001082	Panct2	0	0	0	0	0	0	0	0	0	1	1
XLOC_001083	Gm6430	0.615826	0.612977	0.259378	0.171731	0.360585	0.285452	0.801507	0.44091	-0.86223	1	1
XLOC_001084	Gm7133	0	0	0	0	0	0	0	0	0	1	1
XLOC_001085	Gm7135	0	0	0	0	0	0	0	0	0	1	1
XLOC_001086	D1Ertd622e	4.86751	3.02217	2.21091	1.95263	3.76915	0.898206	0.259417	0.287439	0.147982	1	1
XLOC_001087	Gin1	3.46164	2.4508	2.30508	1.66166	4.66448	3.39207	3.37198	3.83335	0.185011	0.85945	0.999588
XLOC_001088	Gm25413	0	0	0	0	0	0	0	0	0	1	1
XLOC_001089	Gm24465	0	0	0	0	0	0	0	0	0	1	1
XLOC_001090	1810006J02Rik	0	0	0	0	0	0	0	0	0	1	1
XLOC_001091	Gm29461	0	0	0	0	0	0	0	0	0	1	1
XLOC_001092	Gm7952	0	0	0	0	0	0	0	0	0	1	1
XLOC_001093	Gm29462	0	0	0	0	0	0	0	0	0	1	1
XLOC_001094	Slco6d1	0	0	0	0	0	0	0	0	0	1	1
XLOC_001095	Gm3555	0.107617	0.356098	0.0566159	0.149801	0.550904	0.124484	0.0960516	0.1103	0.199549	1	1
XLOC_001096	Gm26134	0	0	0	0	0	0	0	0	0	1	1
XLOC_001097	Gm7967	0.8718	0.127465	0.0136481	0.0179695	0.018964	0	0.330792	0.0268933	-3.6206	1	1
XLOC_001098	Gm29460	0	0	0	0	0	0	0	0	0	1	1
XLOC_001099	Gm23434	0	0	0	0	0	0	0	0	0	1	1
XLOC_001100	Cntnap5b	0	0	0.0204151	0	0	0	0.006077	0	#NAME?	1	1
XLOC_001101	Gm37877	0	0	0	0	0	0	0	0	0	1	1
XLOC_001102	Gm19029	0	0	0	0	0	0	0	0	0	1	1
XLOC_001103	Gm29667	0	0.427132	0	0	0	0	0.123106	0	#NAME?	1	1
XLOC_001104	Gm18700	0	0	0	0	0	0	0	0	0	1	1
XLOC_001105	-	0	0	0	0	0	0	0	0	0	1	1
XLOC_001106	Gm18185	0	0	0	0	0	0	0	0	0	1	1
XLOC_001107	Gm29334	0	0	0	0	0	0	0	0	0	1	1
XLOC_001108	Gm25537	0	0	0	0	0	0	0	0	0	1	1
XLOC_001109	Gm20268	0	0	0	0	0	0	0	0	0	1	1
XLOC_001110	Gm28801	0	0	0	0	0	0	0	0	0	1	1
XLOC_001111	Psmb6-ps2	0	0	0	0	0	0	0	0	0	1	1
XLOC_001112	-	0	0	0	0	0	0	0	0	0	1	1
XLOC_001113	-	0.14162	0	0	0	0	0	0.135326	0.0147556	-3.19711	1	1
XLOC_001114	-	0	0	0	0	0	0	0	0	0	1	1
XLOC_001115	Gm28187	0.127015	0.0518517	0	0	0	0	0.0315612	0	#NAME?	1	1
XLOC_001116	-	0.182047	0	0	0	0.0331726	0	0.104815	0.00478435	-4.45338	1	1
XLOC_001117	Gm28623	0	0	0	0	0	0	0	0	0	1	1
XLOC_001118	Gm3116	0	0	0	0	0	0	0	0	0	1	1
XLOC_001119	Gm18728	0	0	0	0	0	0	0	0	0	1	1
XLOC_001120	Gm29141	0	0	0	0	0	0	0	0	0	1	1
XLOC_001121	-	0	0	0	0	0	0	0	0	0	1	1
XLOC_001122	Gm37789	0	0	0	0	0	0	0	0	0	1	1
XLOC_001123	Gm18447	0	0	0	0	0	0	0	0	0	1	1
XLOC_001124	Gm23537	0	0	0	0	0	0	0	0	0	1	1
XLOC_001125	Gm5260	0	0	0	0	0	0	0	0	0	1	1
XLOC_001126	Gm29592	0	0	0	0	0	0	0	0	0	1	1
XLOC_001127	Cdh20	0	0	0	0	0	0	0	0	0	1	1
XLOC_001128	Gm38031	0	0	0	0	0	0	0	0	0	1	1
XLOC_001129	Gm36969	0	0	0	0	0	0	0	0	0	1	1
XLOC_001130	Gm29012	0	0	0	0	0	0	0	0	0	1	1
XLOC_001131	Gm29013	0	0	0	0	0	0	0	0	0	1	1
XLOC_001132	Gm29014	0	0	0	0	0	0	0	0	0	1	1
XLOC_001133	Gm17634	0	0	0	0	0	0	0	0	0	1	1
XLOC_001134	Gm3608	3.24198	3.39584	2.95585	3.46182	3.85299	3.95457	4.98768	0.478467	-3.38188	0.16755	0.999588
XLOC_001135	Gm20302	0	0	0	0	0	0	0.663328	0	#NAME?	1	1
XLOC_001136	Gm8004	0	0	0	0	0	0	0	0	0	1	1
XLOC_001137	2310035C23Rik	12.965	10.1226	9.57177	11.6449	9.59672	14.1238	13.4117	13.212	-0.0216405	0.9564	0.999588
XLOC_001138	Gm37566	0.0303833	0.0248011	0	0	0	0.0348335	0.0157569	0.0158753	0.0108007	1	1
XLOC_001139	Gm10193	0	0	0	0	0	0	0	0	0	1	1
XLOC_001140	Tnfrsf11a	2.99127	0.127862	3.1893	6.69485	1.63631	2.04509	3.21649	5.16756	0.683995	0.3128	0.999588
XLOC_001141	Gm26214	0	0	0	0	0	0	0	0	0	1	1
XLOC_001142	-	0	0.179149	0.152574	0.0503584	0	0.251012	0.228209	0.394314	0.78899	1	1
XLOC_001143	-	0.1601	0.131809	0.0420572	0.0555495	0.0584546	0.461507	0.152429	0.334797	1.13515	1	1
XLOC_001144	Zcchc2	3.14046	2.89242	8.82761	8.28587	3.883	12.8814	7.92774	11.6351	0.553495	0.2728	0.999588
XLOC_001145	Gm26509	0	0	0	0	0	0.203624	0	0.150056	inf	1	1
XLOC_001146	Phlpp1	5.49943	6.04886	3.42947	4.74255	3.7208	3.21839	6.61853	4.79248	-0.465739	0.31665	0.999588
XLOC_001147	Gm38235	0	0	0	0	0	0	0	0	0	1	1
XLOC_001148	Gm6651	0	0	0	0	0	0	0	0	0	1	1
XLOC_001149	D630008O14Rik	0.81312	2.92832	1.95428	1.3931	1.8988	2.4102	0.127239	0.294231	1.20941	1	1
XLOC_001150	Kdsr	2.35355	1.81174	2.34051	2.645	3.26792	2.97016	0.118758	0.197324	0.73254	1	1
XLOC_001151	Kdsr	0.584309	0.721699	0.720773	1.00057	0.60363	1.38117	1.26128	1.52307	0.272095	0.78895	0.999588
XLOC_001152	Vps4b	5.22772	5.35082	5.29704	5.49584	4.84527	5.56627	0.473723	0.44155	-0.101467	1	1
XLOC_001153	Serpinb5	0	0	0	0	0	0	0	0	0	1	1
XLOC_001154	Serpinb12	0	0	0	0	0	0	0	0	0	1	1
XLOC_001155	Serpinb13	0	0	0	0	0	0	0	0	0	1	1
XLOC_001156	Serpinb11	0	0	0	0	0	0	0	0	0	1	1
XLOC_001157	Serpinb7	0	0.0621979	0	0	0	0	0.0415801	0	#NAME?	1	1
XLOC_001158	Serpinb10,Serpinb2	0	0.323645	4.94153	1.93511	0.175301	0.284448	2.17688	1.21231	-0.844505	0.57145	0.999588
XLOC_001159	Serpinb8	19.4327	2.51315	1.23895	1.62078	0.692494	0.833709	7.99105	1.21822	-2.71361	0.012	0.736844
XLOC_001160	Gm15389	0	0	0	0	0	0	0	0	0	1	1
XLOC_001161	Gm22438	0	0	0	0	0	0	0	0	0	1	1
XLOC_001162	D830032E09Rik	0	0	0	0	0	0	0	0	0	1	1
XLOC_001163	Gm18448	0	0	0	0	0	0	0	0	0	1	1
XLOC_001164	Gm38212	0	0	0	0	0	0	0.00774907	0	#NAME?	1	1
XLOC_001165	Gm6679	0	0	0	0	0	0	0	0	0	1	1
XLOC_001166	-	0	0	0	0	0	0	0	0	0	1	1
XLOC_001167	Gm25293	0	0	0	0	0	0	0	0	0	1	1
XLOC_001168	Gm8141	0	0	0	0	0	0	0	0	0	1	1
XLOC_001169	-	0	0	0	0	0	0	0	0	0	1	1
XLOC_001170	Cdh7	0	0	0	0	0	0	0	0	0	1	1
XLOC_001171	Gm3332	0	0	0	0	0	0	0	0	0	1	1
XLOC_001172	-	0	0	0	0	0	0	0	0	0	1	1
XLOC_001173	Gm6693	0	0	0	0	0	0	0	0	0	1	1
XLOC_001174	Cdh19	0	0	0	0	0	0	0	0	0	1	1
XLOC_001175	Gm19927	0	0	0	0	0	0	0	0	0	1	1
XLOC_001176	Gm37934	0	0	0	0	0	0	0	0	0	1	1
XLOC_001177	-	0	0	0	0	0	0	0	0	0	1	1
XLOC_001178	Dsel	5.21489	3.696	3.02615	4.53867	3.83222	6.86797	0.729697	0.00247389	-8.20437	1	1
XLOC_001179	Gm6717	0	0	0	0	0	0	0	0	0	1	1
XLOC_001180	Gm19086	0	0	0	0	0	0	0	0	0	1	1
XLOC_001181	Gm22331	0	0	0	0	0	0	0	0	0	1	1
XLOC_001182	Gm28189	0	0	0	0	0	0	0	0	0	1	1
XLOC_001183	-	0	0	0	0	0	0	0	0	0	1	1
XLOC_001184	Cntnap5a	0	0.00951651	0.00612458	0	0	0	0.00731158	0	#NAME?	1	1
XLOC_001185	Gm28263	0	0	0	0	0	0	0	0	0	1	1
XLOC_001186	Gm19965	0	0	0	0	0	0	0	0	0	1	1
XLOC_001187	-	0	0	0	0	0	0	0	0	0	1	1
XLOC_001188	Gm24030	0	0	0	0	0	0	0	0	0	1	1
XLOC_001189	Gm27785	0	0	0	0	0	0	0	0	0	1	1
XLOC_001190	Gm28361	0	0	0	0	0	0	0	0	0	1	1
XLOC_001191	Zfp813-ps	0	0	0	0	0	0	0	0	0	1	1
XLOC_001192	Zfp813-ps	0	0	0	0	0	0	0	0	0	1	1
XLOC_001193	Gm28362	0	0	0	0	0	0	0	0	0	1	1
XLOC_001194	Gm28363	0	0	0	0	0	0	0	0	0	1	1
XLOC_001195	Gm28359	0	0	0	0	0	0	0	0	0	1	1
XLOC_001196	B020011L13Rik	0	0	0	0	0	0	0	0	0	1	1
XLOC_001197	Gm28360	0	0	0	0	0	0	0	0	0	1	1
XLOC_001198	Gm28169	0	0	0	0	0	0	0	0	0	1	1
XLOC_001199	Gm7195	0	0	0	0	0	0	0	0	0	1	1
XLOC_001200	Gm28168	0	0	0	0	0	0	0	0	0	1	1
XLOC_001201	Gm7145	0	0	0	0	0	0	0	0	0	1	1
XLOC_001202	Gm28358,Gm29489	0	0	0	0	0	0	0	0	0	1	1
XLOC_001203	Gm29490	0	0	0	0	0	0	0	0	0	1	1
XLOC_001204	Gm29104	0	0	0	0	0	0	0	0	0	1	1
XLOC_001205	Gm29106	0	0.0811906	0.0521145	0.114407	0.0965542	0.190026	0.133871	0.162673	0.281129	1	1
XLOC_001206	Gm7200	0	0	0	0	0	0	0	0	0	1	1
XLOC_001207	Tsn	14.7095	17.3664	17.4519	16.9181	16.948	19.2858	25.304	25.6093	0.0172997	0.98445	0.999588
XLOC_001208	Nifk	17.7086	35.4484	39.1061	32.1784	27.5817	24.8179	36.9355	33.4905	-0.141256	0.8682	0.999588
XLOC_001209	Gm28867	0.129494	0.0531647	0	0	0	0	0.0520222	0	#NAME?	1	1
XLOC_001210	Clasp1	15.5375	13.7738	14.5025	16.807	13.8982	13.3561	19.1292	19.4283	0.0223826	0.9714	0.999588
XLOC_001211	Gm23497,Tfcp2l1	0.0846023	0.378801	0.0369222	0.0291453	0.292536	0.0161276	0.254929	0.144105	-0.822975	1	1
XLOC_001212	Gm28467	0	0	0	0	0	0	0	0	0	1	1
XLOC_001213	Gli2	0.122603	2.52709	2.60255	4.12574	2.79038	3.19786	1.0598	1.53955	0.53872	0.7196	0.999588
XLOC_001214	Mir6346	0	0	0	0	0	0	0	0	0	1	1
XLOC_001215	Gm26831	0	0.180416	0	0	0	0	0.0520186	0	#NAME?	1	1
XLOC_001216	-	0.209828	0.173495	0.496681	1.02197	0.230138	0	0.288218	0.412786	0.518236	1	1
XLOC_001217	-	0.291152	0.0794675	0.585483	0.26848	0.106124	0.055749	0.334197	0.0907327	-1.881	1	1
XLOC_001218	-	0	0	0	0	0	0	0	0	0	1	1
XLOC_001219	Gm8321	0	0	0	0	0	0	0	0	0	1	1
XLOC_001220	Gm29455	0	0	0	0	0	0	0.0262654	0	#NAME?	1	1
XLOC_001221	Inhbb	13.6883	2.56272	10.3647	31.486	5.46019	6.31802	0.426657	0.407648	-0.0657546	1	1
XLOC_001222	Inhbb	3.9114	1.20364	3.01551	10.1155	1.5604	1.75788	0.559532	1.31564	1.23348	0.5089	0.999588
XLOC_001223	Gm29454	0	0	0	0	0	0	0	0.166179	inf	1	1
XLOC_001224	Tmem185b	5.60508	5.70535	4.26257	5.72119	8.71515	7.60504	0.378096	1.50618	1.99407	0.21605	0.999588
XLOC_001225	Gm25322	0	0	0	0	0	0	0	0	0	1	1
XLOC_001226	Epb41l5	0.65482	0.320837	0.257436	0	1.31164	0.45056	0.245575	0.111491	-1.13923	1	1
XLOC_001227	Ptpn4	0.667859	1.93077	1.30305	0.920647	1.2394	0.917372	0.466448	0.194095	-1.26495	1	1
XLOC_001228	Gm3851	0	0	0	0	0	1.79893	0	0.50525	inf	1	1
XLOC_001229	Gm29657	0	0	0	0	0	0	0	0	0	1	1
XLOC_001230	Gm8338	0	0	0	0	0	0	0	0	0	1	1
XLOC_001231	Gm29658	0	0	0	0	0	0	0	0	0	1	1
XLOC_001232	Gm3551	0	0.493908	0	0	0	0	0.213557	0	#NAME?	1	1
XLOC_001233	Gm28209	0	0	0	0	0	0	0	0	0	1	1
XLOC_001234	Tmem177	1.22465	0.500503	0.94311	0.898916	1.64514	2.19578	0.206652	0.0812876	-1.34609	1	1
XLOC_001235	Gm17973	0	0	0	0	0	0	0	0	0	1	1
XLOC_001236	Sctr	0	0	0	0	0	0.090945	0	0.0256151	inf	1	1
XLOC_001237	Tmem37	0.617869	2.08006	1.95966	1.73852	0.151414	0.240983	1.72897	0.926539	-0.89999	0.66735	0.999588
XLOC_001238	Dbi	8.65652	7.19244	7.55634	3.95562	3.50543	6.11914	1.34345	0.779893	-0.784598	0.69405	0.999588
XLOC_001239	3110009E18Rik	5.66492	2.7556	3.97063	2.31781	14.5463	4.51484	3.60202	6.12924	0.7669	0.4206	0.999588
XLOC_001240	Steap3	15.9646	11.339	8.87778	1.60901	2.47165	13.4165	1.54435	2.23953	0.536194	0.82585	0.999588
XLOC_001241	C1ql2	0	0	0	0	0	0	0	0	0	1	1
XLOC_001242	1700012E03Rik	0	0	0	0	0	0	0	0	0	1	1
XLOC_001243	En1	2.13139	0.207765	12.9976	20.4255	0.237814	10.6273	8.69056	17.3865	1.00045	0.2319	0.999588
XLOC_001244	2610027F03Rik	0	0	0	0	0	0	0	0	0	1	1
XLOC_001245	2610027F03Rik	0	0	0	0	0	0	0	0	0	1	1
XLOC_001246	Gm29346	0	0	1.98425	0.891408	0	0	1.34098	0.257761	-2.37918	1	1
XLOC_001247	Gm29345	0	0	0	0	0	0	0	0	0	1	1
XLOC_001248	Gm29347	0	0	0	0	0	0	0	0	0	1	1
XLOC_001249	Gm37043	0	0	0	0	0	0	0	0	0	1	1
XLOC_001250	-	0	0	0	0	0	0	0	0	0	1	1
XLOC_001251	Celrr	0	0	0	0	0	0	0	0	0	1	1
XLOC_001252	Gm29359	0	0	0	0	0	0	0	0	0	1	1
XLOC_001253	Insig2	3.08888	3.01053	2.91969	2.33867	4.78012	3.63669	0.604401	0.572957	-0.0770805	1	1
XLOC_001254	Gm37174	0.354565	0.0362645	0.0232453	0.0919148	0.0323023	0.305362	0.253298	0.136169	-0.895431	1	1
XLOC_001255	-	0	0	0	0	0	0	0	0	0	1	1
XLOC_001256	Ccdc93	6.01349	8.08009	6.66079	5.82855	6.68653	10.5538	7.30664	8.32255	0.187817	0.65135	0.999588
XLOC_001257	Gm8217	0	0	0	0	0	0	0	0	0	1	1
XLOC_001258	-	0	0	0.263247	0	1.7082	0.581119	0.0638682	0.688475	3.43023	1	1
XLOC_001259	Ddx18	1.72854	2.25124	4.54315	1.2641	3.72241	2.94089	3.34884	3.0093	-0.154233	0.93755	0.999588
XLOC_001260	Gm37920	0	0	0	0	0	0	0	0	0	1	1
XLOC_001261	Gm8392	0	0	0	0	0	0	0	0	0	1	1
XLOC_001262	Gm26472	0	0	0	0	0	0	0	0	0	1	1
XLOC_001263	Gm28590	0	0	0	0	0	0	0	0	0	1	1
XLOC_001264	-	0	0	0	0	0	0	0	0	0	1	1
XLOC_001265	Gm24547	0	0	0	0	0	0	0	0	0	1	1
XLOC_001266	Gm36982	0	0	0	0	0	0	0	0	0	1	1
XLOC_001267	Gm25771	0	0	0	0	0	0	0	0	0	1	1
XLOC_001268	Gm29192	0	0	0	0	0	0	0	0	0	1	1
XLOC_001269	Gm37970	0	0	0	0	0	0	0	0	0	1	1
XLOC_001270	-	0	0	0	0	0	0.354287	0	0.0990588	inf	1	1
XLOC_001271	Gm28911	0	0	0	0	0	0	0	0	0	1	1
XLOC_001272	Gm20058	0	0	0	0	0	0	0	0	0	1	1
XLOC_001273	Gm28912	0	0	0	0	0	0	0	0	0	1	1
XLOC_001274	Gm28929	0	0	0	0	0	0	0	0	0	1	1
XLOC_001275	Gm25578	0	0	0	0	0	0	0	0	0	1	1
XLOC_001276	Actr3	25.192	48.6796	40.2822	47.7963	27.8174	32.1326	0.99956	0.824164	-0.278362	0.84925	0.999588
XLOC_001277	Gm28706	0	0	0	0	0	0	0	0	0	1	1
XLOC_001278	Slc35f5	20.2967	17.2231	19.8985	19.1596	26.8399	42.2003	19.6521	30.1674	0.618306	0.1406	0.999588
XLOC_001279	Gpr39	0	1.64624	0.213769	1.30363	1.22541	0.234118	0.838646	1.6014	0.933199	0.50235	0.999588
XLOC_001280	Nckap5	1.39739	0.316333	0.13379	0	3.34794	0.147278	0.519786	0.729195	0.488386	1	1
XLOC_001281	-	0	0	0	0	0	0	0	0	0	1	1
XLOC_001282	Mgat5	4.24689	2.66851	2.52583	1.68499	2.79396	2.79743	4.61965	3.33444	-0.470337	0.3238	0.999588
XLOC_001283	Gm37772	0	0	0	0	0	0	0	0	0	1	1
XLOC_001284	Gm37510	0	0	0	0	0.0201375	0.0316949	0	0.0146921	inf	1	1
XLOC_001285	Gm8451	5.49755	3.22797	3.67744	3.31344	5.11859	2.20904	8.86649	8.15917	-0.11994	0.9464	0.999588
XLOC_001286	Gm23370	0	0	0	0	0	0	0	0	0	1	1
XLOC_001287	Gm23734	0	0	0	0	0	0	0	0	0	1	1
XLOC_001288	Gm38301	0	0	0	0	0	0	0	0	0	1	1
XLOC_001289	Acmsd	0	0	0	0	0	0.0779175	0	0.0355048	inf	1	1
XLOC_001290	Ccnt2	12.8627	12.2274	7.5334	7.78554	8.35993	7.69248	13.2466	11.0305	-0.264129	0.58905	0.999588
XLOC_001291	Map3k19	0.550287	0	0	0.195011	0	0	0.12768	0.0678417	-0.91229	1	1
XLOC_001292	Rab3gap1	14.7925	14.3114	17.4813	14.7495	13.5039	15.1843	17.1468	15.6517	-0.131618	0.7397	0.999588
XLOC_001293	Gm28800	0.304835	0.20442	0.326875	0.0431288	0	0.143286	0.340287	0.124139	-1.45479	1	1
XLOC_001294	Rpl28-ps1	30.6724	33.0836	26.1777	33.3382	43.1087	50.562	49.6549	72.0123	0.536307	0.5151	0.999588
XLOC_001295	R3hdm1	13.6498	12.6128	16.5862	19.3222	12.5145	13.9365	22.8278	23.1759	0.0218309	0.9627	0.999588
XLOC_001296	Gm37588	0	0	0.0290273	0	0	0	0.0172815	0	#NAME?	1	1
XLOC_001297	Gm37868	0.15011	0.0409819	0	0	0.0364795	0	0.0543327	0.0204408	-1.41037	1	1
XLOC_001298	Gm37407	0	0	0	0	0	0	0	0	0	1	1
XLOC_001299	Mir128-1	0	0	0	0	0	0	0	0	0	1	1
XLOC_001300	Ubxn4	38.1279	45.805	48.9093	48.9266	36.4202	62.7854	43.8285	51.5352	0.233688	0.5627	0.999588
XLOC_001301	Mcm6	5.52518	3.40514	6.31035	6.17523	1.81451	1.27254	0.788816	0.0913938	-3.10952	1	1
XLOC_001302	Dars	6.91574	9.23364	10.5648	7.99967	10.0356	10.585	0.729618	0.59332	-0.29833	1	1
XLOC_001303	Gm23902	0	0	0	0	0	0	0	0	0	1	1
XLOC_001304	Cxcr4	0	0	0	0.0450809	0	0.112316	0	0	0	1	1
XLOC_001305	-	0	0	0	0	0	0	0	0	0	1	1
XLOC_001306	-	0	0	0	0	0	0	0	0	0	1	1
XLOC_001307	Gm29599	0	0	0	0	0	0	0	0	0	1	1
XLOC_001308	Thsd7b	0	0	0.0298191	0	0	0	0.0136983	0	#NAME?	1	1
XLOC_001309	Gm38240	0	0	0	0	0	0	0	0	0	1	1
XLOC_001310	Gm38330	0	0	0	0	0	0	0	0	0	1	1
XLOC_001311	Gm36951	0	0	0	0	0	0	0	0	0	1	1
XLOC_001312	Gm37479	0	0	0	0	0	0	0	0	0	1	1
XLOC_001313	Gm37064	0	0	0	0	0	0	0	0	0	1	1
XLOC_001314	Gm37278	0	0	0	0	0	0	0	0	0	1	1
XLOC_001315	Gm29428	0	0	0	0	0	0	0	0	0	1	1
XLOC_001316	Gm16081	0	0	0	0	0	0	0	0	0	1	1
XLOC_001317	Gm15674	0.00903824	0.00735082	2.31011	8.77374	0.16454	2.53371	0.498421	2.80232	2.49119	0.3323	0.999588
XLOC_001318	Gm15675	0	0	1.57386	5.90272	0	3.88544	0.219787	2.73886	3.6394	0.3559	0.999588
XLOC_001319	Gm15675	0	0	0.333403	2.29838	0.102971	0.893739	0.205931	1.60112	2.95885	0.2888	0.999588
XLOC_001320	Gm16083	0	0	0.0283865	0.149744	0.0394487	0.186572	0.0169069	0.128769	2.9291	1	1
XLOC_001321	Gm37109	0	0	0	0	0	0	0	0	0	1	1
XLOC_001322	Gm37283	0	0	0	0	0	0	0	0	0	1	1
XLOC_001323	C4bp	0	0.318312	0.0673068	0	1.02929	0	0.0200346	0	#NAME?	1	1
XLOC_001324	Yod1	1.61492	1.73178	1.23568	1.87558	1.50038	1.60615	2.03638	1.73076	-0.234606	0.7781	0.999588
XLOC_001325	AA986860	0.100549	0.459706	0.220943	0.243444	0.424516	0.173314	0.349768	0.169916	-1.04158	1	1
XLOC_001326	Gm28856	0	0	0	0	0	0	0	0	0	1	1
XLOC_001327	Fcamr	0	0	0	0	0	0	0	0	0	1	1
XLOC_001328	Pigr	0	0	0	0	0	0	0	0	0	1	1
XLOC_001329	Fcmr	0	0	0.31926	0	0.92809	0.497084	0.0950276	0.405333	2.09269	1	1
XLOC_001330	Il10	0	0.0961763	0	0.0808721	0	0	0.0277298	0.0233796	-0.246183	1	1
XLOC_001331	-	0.230262	0.38146	0.181773	0.641561	0.252689	0.399875	0.45173	0.736484	0.705192	1	1
XLOC_001332	Mapkapk2	7.08414	9.83516	8.03574	9.26273	7.20705	6.40156	0.46044	0.578303	0.328812	1	1
XLOC_001333	Dyrk3	0	0.294611	1.34216	0.39846	0.656698	0.496382	0.0570788	0	#NAME?	1	1
XLOC_001334	Eif2d	23.7871	14.2073	26.6751	19.3396	16.4167	13.934	22.1469	17.0139	-0.380387	0.49145	0.999588
XLOC_001335	Gm17796	0	0	0	0	0.0933796	0	0	0.0534157	inf	1	1
XLOC_001336	Gm28913	1.10425	0.337846	0.477408	0.876272	0.494613	1.32883	1.1601	1.47185	0.343374	0.75715	0.999588
XLOC_001337	Ikbke	1.95229	1.12641	4.3543	3.04505	2.2015	6.1101	0.140291	0.253828	0.855433	1	1
XLOC_001338	Gm28914	0.287121	0.245169	0	0	0	0.339179	0.314616	0.34526	0.13409	1	1
XLOC_001339	Srgap2	3.54454	3.68459	3.96961	4.55867	4.21414	5.45294	1.7409	1.54346	-0.173661	0.91575	0.999588
XLOC_001340	Srgap2	1.69069	1.31259	0.771681	0.809113	1.01269	1.28134	1.09539	0.580753	-0.915446	0.71505	0.999588
XLOC_001341	Fam72a	0.894898	1.67934	1.29045	1.05598	0.269655	0.588537	1.65178	1.04506	-0.660435	0.68945	0.999588
XLOC_001342	Avpr1b	0	0	0	0	0	0	0	0	0	1	1
XLOC_001343	Ctse	0	0	0	0.084766	0.0323138	0.0761091	0.0191196	0.106608	2.47919	1	1
XLOC_001344	Rab7b	0.434708	1.86159	6.48245	14.8757	1.85134	11.3684	4.048	11.4364	1.49835	0.0439	0.999588
XLOC_001345	Slc26a9	0	0	0.0301467	0	0	0	0.00897352	0	#NAME?	1	1
XLOC_001346	Pm20d1	0	0	0.543668	0.0720218	0.0139427	0	0.199499	0.0309891	-2.68655	1	1
XLOC_001347	Slc41a1	10.8903	8.78862	6.74656	10.5004	9.17592	10.5918	11.799	12.3289	0.0633812	0.87885	0.999588
XLOC_001348	Rab29	7.7601	6.20696	3.83869	7.67339	4.66256	7.72711	7.91983	8.85312	0.160716	0.8328	0.999588
XLOC_001349	Gm29105	0	0	0	0	0	0	0	0	0	1	1
XLOC_001350	Nucks1	20.0354	23.6291	23.7002	18.7199	13.3925	16.4137	30.9744	22.9114	-0.43501	0.32745	0.999588
XLOC_001351	Gm38067	0.149144	0.184009	0	0	0	0.0859305	0.19247	0.0547536	-1.81361	1	1
XLOC_001352	Elk4,Gm29103,Slc45a3	6.22539	8.47361	7.52632	6.60356	8.35414	7.53106	11.6813	12.7238	0.123336	0.82265	0.999588
XLOC_001353	Gm26892	0.178326	0.0735231	0.187463	0	0.130282	0	0.162452	0	#NAME?	1	1
XLOC_001354	Gm26034	0	0	0	0	0	0	0	0	0	1	1
XLOC_001355	Gm37120	0.0437516	0.106984	0	0.0754314	0.0636988	0	0.0671236	0.0692789	0.045596	1	1
XLOC_001356	Cdk18	0.688328	3.33278	5.74267	1.8521	3.33102	1.787	4.20332	2.62017	-0.681869	0.5738	0.999588
XLOC_001357	Gm29629	0	0	0	0	0	0	0	0	0	1	1
XLOC_001358	Lemd1	0.178097	0	0	0	0.0180891	0	0.133285	0.0243127	-2.45474	1	1
XLOC_001359	Mir135b	0	0	0	0	0	0	0	0	0	1	1
XLOC_001360	-	0	0	0	0	0	0	0.289708	0	#NAME?	1	1
XLOC_001361	Gm29630	0.04384	0.286946	0.0229927	0.121218	0.287561	0	0.354427	0.180515	-0.97337	1	1
XLOC_001362	Gm7241	0.422216	0.628054	0.144239	0.0759299	0.836683	0.0210169	1.16982	0.259056	-2.17495	0.27795	0.999588
XLOC_001363	Klhdc8a	12.8861	7.91797	1.52887	6.71764	9.67275	1.35197	9.66264	7.9415	-0.283006	0.56315	0.999588
XLOC_001364	Nuak2	4.71106	3.98109	1.23358	2.01746	2.2742	1.35073	4.78717	3.28113	-0.54498	0.36425	0.999588
XLOC_001365	F730311O21Rik	0	0	0.0127858	0.0505185	0.017766	0	0.089559	0.0245538	-1.86689	1	1
XLOC_001366	Tmcc2	0.928536	0.746703	1.60393	1.73497	1.40542	1.50163	0.0556059	0.0750253	0.432139	1	1
XLOC_001367	Gm15849	0	0	0	0	0	0	0	0	0	1	1
XLOC_001368	Dstyk	7.55746	5.67698	5.22539	5.84597	7.6229	8.21909	8.99425	9.95221	0.146013	0.71825	0.999588
XLOC_001369	Rbbp5,Tmem81	13.257	9.90994	12.4669	16.325	11.4425	10.5852	16.132	17.1285	0.0864752	0.8674	0.999588
XLOC_001370	Nfasc	0	0.0173031	0	0.0146405	0	0	0	0.00408587	inf	1	1
XLOC_001371	Gm10538	0	0	0	0	0	0	0	0	0	1	1
XLOC_001372	Lrrn2	0	0	0.0205465	0.198407	0	0	3.05024e-06	0.0564529	14.1758	1	1
XLOC_001373	Mdm4	17.3783	5.43376	6.45745	9.586	7.63386	7.54362	0.492827	0.491521	-0.00382955	1	1
XLOC_001374	Gm29257	0.306804	0	0	0	0	0.363277	0.135438	0.102246	-0.405588	1	1
XLOC_001375	Pik3c2b	0.675752	1.1731	0.495556	0.388817	0.286944	0.494267	1.02343	0.688409	-0.572079	0.43135	0.999588
XLOC_001376	Ppp1r15b	10.8564	20.5196	14.8736	15.1737	22.7173	11.6987	27.235	28.1571	0.0480331	0.9041	0.999588
XLOC_001377	Plekha6	0.222737	0.384546	1.03082	0.123472	0.581763	0.232968	0.822224	0.496173	-0.728687	1	1
XLOC_001378	Gm28040,Golt1a,Kiss1	0	0	0	0	0	0	0	0	0	1	1
XLOC_001379	Ren1	0	0	0	0	0	0	0	0	0	1	1
XLOC_001380	Etnk2	0	0.111693	0.0713854	0	0.106598	0.078267	0.0339849	0.218789	2.68657	1	1
XLOC_001381	-	0	0.156299	1.18097	0	0	0	0.57233	0.037818	-3.9197	1	1
XLOC_001382	Gm8596	0	0	0	0	0	0	0	0	0	1	1
XLOC_001383	Gm23939	0	0	0	0	0	0	0	0	0	1	1
XLOC_001384	Snrpe	0.831371	0.800929	0.846612	0.879407	0.606078	0.898985	0.764991	0.523695	-0.546715	1	1
XLOC_001385	Gm26706	0	0.205967	0	0	0	0	0.0593747	0	#NAME?	1	1
XLOC_001386	Zc3h11a	21.2043	20.0355	15.2686	19.38	21.2177	22.803	0.147638	0.13642	-0.114006	1	1
XLOC_001387	Gm38394	10.7411	9.9814	5.78772	8.99806	7.99863	9.42181	7.12175	6.88285	-0.0492249	0.96525	0.999588
XLOC_001388	Lax1	0	0.038091	0.00612858	0.0322495	0	0.0535557	0.0147255	0.00996127	-0.56392	1	1
XLOC_001389	Atp2b4	3.97486	12.554	0.63986	3.05562	1.48179	0.438908	1.61804	0.452408	-1.83855	0.4838	0.999588
XLOC_001390	Gm10537	0	0	0	0	0	0	0	0	0	1	1
XLOC_001391	Gm28441	0	0	0	0	0	0	0	0	0	1	1
XLOC_001392	Optc	2.77357	7.18149	2.02974	2.47664	0.770333	0	6.43133	0.930493	-2.78905	0.37925	0.999588
XLOC_001393	Gm15851	2.32359	0.992633	0	8.6606	1.5015	0.343245	0	0	0	1	1
XLOC_001394	Prelp	5.40466	5.68304	0.429703	36.4204	5.09576	1.12974	0.403656	0.0297592	-3.76172	1	1
XLOC_001395	Gm1627	0	0	0	0.0735626	0.232564	0	0.0208632	0.0877885	2.07307	1	1
XLOC_001396	-	0.329356	1.27194	0	0.152855	0.321183	1.01619	0.58548	0.747587	0.352621	1	1
XLOC_001397	-	1.53712	0	0	0	0.580843	0.958609	0.870925	1.40981	0.694879	0.61385	0.999588
XLOC_001398	Fmod	54.7759	1.34826	0.0909783	1.37897	2.14932	0.0995924	30.4504	2.17774	-3.80556	5e-05	0.0267403
XLOC_001399	-	0	0	0	0	0	0	0	0	0	1	1
XLOC_001400	Btg2	20.4145	6.95989	9.87039	10.5742	12.7079	6.40028	0.0915814	0	#NAME?	1	1
XLOC_001401	-	0	0	0	0	0	0	0	0	0	1	1
XLOC_001402	Gm8618	0	0	0	0	0	0	0	0.133405	inf	1	1
XLOC_001403	Chit1	0.474548	0	0	0.0596978	0	0	0.201614	0.0345172	-2.54621	1	1
XLOC_001404	-	0	0	0	0	0	0	0	0	0	1	1
XLOC_001405	Chil1	304.357	4.113	0.131587	0.175554	1.69693	0	113.543	0.678297	-7.3871	0.04115	0.999588
XLOC_001406	Mybph	2.18081	0.0492057	0	0.0557322	0.059135	0.0308548	0.111312	0.017624	-2.65899	1	1
XLOC_001407	Myog	0	0	0	0	0	0	0	0.0207205	inf	1	1
XLOC_001408	Ppfia4	0	0.0451454	0.0288994	0	0.240969	0.0633183	4.77662e-06	0.0178315	11.8662	1	1
XLOC_001409	Tmem183a	3.44293	6.68339	6.00082	4.78181	3.88766	4.74896	0.879	0.697209	-0.334273	0.8838	0.999588
XLOC_001410	4933406M09Rik	0	0	0	0	0	0	0	0	0	1	1
XLOC_001411	Adipor1,Cyb5r1	84.8949	104.646	147.055	128.486	196.777	165.411	113.992	160.96	0.497773	0.23695	0.999588
XLOC_001412	Platr1	0	0	0	0	0	0	0	0	0	1	1
XLOC_001413	Klhl12	7.72895	7.79711	6.1819	6.88926	6.23046	8.8562	8.78884	8.10169	-0.11745	0.818	0.999588
XLOC_001414	Rabif	6.23591	9.18244	7.27999	7.08307	9.20283	9.57707	11.6552	13.7226	0.235581	0.6125	0.999588
XLOC_001415	Gm25612	0	0	0	0	0	0	0	0	0	1	1
XLOC_001416	-	0	0	0	0	0	0	0	0	0	1	1
XLOC_001417	Gm15454	0.49615	0	0	0	0	0.60078	0.4216	1.84828e-05	-14.4774	1	1
XLOC_001418	Gm29376	0	0	0	0	0	0	0	0	0	1	1
XLOC_001419	Kdm5b	12.8529	16.5616	9.51467	12.6876	19.1967	17.9931	14.4504	18.2725	0.33856	0.4309	0.999588
XLOC_001420	Syt2	0	0	0.0208244	0	0.0411542	0	0.0847349	0.0155254	-2.44832	1	1
XLOC_001421	Ppp1r12b	1.92294	7.36357	4.94366	6.23003	1.85563	5.78813	4.65868	3.65777	-0.348954	0.65495	0.999588
XLOC_001422	Gm22232	0	0	0	0	0	0	0	0	0	1	1
XLOC_001423	Gm28892	0.050318	0	0	0	0	0.115641	0.00785829	0.0488659	2.63654	1	1
XLOC_001424	Ube2t	8.28752	7.23749	13.9277	7.45658	1.3783	2.82061	11.5141	4.17251	-1.46441	0.0925	0.999588
XLOC_001425	Lgr6	0.37823	0.154281	1.23172	0.242341	0.0196723	1.73384	0.0753389	0.303955	2.01239	1	1
XLOC_001426	Gm10535	0	0	0	0.12847	0	0.213652	0	0.0972956	inf	1	1
XLOC_001427	Ptpn7	0.0461619	0	0.112211	0.0285362	0	0	0.0609343	0.0216104	-1.49553	1	1
XLOC_001428	Arl8a	32.7897	35.9873	66.2995	49.4271	47.6108	63.9192	61.9351	71.9679	0.216598	0.6129	0.999588
XLOC_001429	Gm15445	1.00938	0.579715	0.178985	0.48016	0.996266	0.799573	0	0	0	1	1
XLOC_001430	Gm4204	81.8672	92.4774	152.468	113.454	67.6707	87.041	192.393	145.629	-0.401764	0.42335	0.999588
XLOC_001431	Gm26642	0.540265	0.0804411	0.283424	0.407639	0.179029	0.169291	0.321454	0.203746	-0.65784	1	1
XLOC_001432	Rnpep	1.13614	0.535358	0.343969	0.592203	0.459561	0.462853	0.902327	0.744424	-0.277527	0.8794	0.999588
XLOC_001433	Rnpep	20.7707	11.1219	18.8415	18.2748	8.0692	12.5094	6.03759	4.63704	-0.380767	0.83125	0.999588
XLOC_001434	-	0	0.774478	0.440828	0.0363318	0.114865	0.0603554	0.527435	0.130773	-2.01193	1	1
XLOC_001435	Timm17a	1.62131	1.75583	2.60484	1.92186	1.52966	2.54702	0.335781	0.390859	0.219127	1	1
XLOC_001436	-	0	0	0	0	0	0	0	0	0	1	1
XLOC_001437	Lmod1	31.021	19.3885	2.82925	36.2884	9.72372	3.67289	28.796	26.2147	-0.135492	0.7815	0.999588
XLOC_001438	Shisa4	5.02448	3.57271	2.7544	1.56436	2.64529	1.86007	1.99345	0.931982	-1.09689	0.48805	0.999588
XLOC_001439	-	0	0	0	0.793446	0	0	0	0.229477	inf	1	1
XLOC_001440	Ipo9	5.76006	8.06845	8.70642	9.41162	6.057	8.32607	0.487553	0.651662	0.418566	1	1
XLOC_001441	Nav1	0.417589	2.72493	3.04986	4.14162	1.1022	7.32728	1.21285	2.15491	0.829226	0.6994	0.999588
XLOC_001442	Gm4793	0.0525328	0.172179	0.303197	0.181736	0.0383044	0.362285	0.0323846	0.0302596	-0.0979139	1	1
XLOC_001443	Csrp1	218.64	315.144	113.254	282.261	284.635	159.054	229.16	226.177	-0.0189005	0.9704	0.999588
XLOC_001444	Phlda3	79.6968	42.8627	72.6217	64.7847	86.8746	69.1723	108.694	121.627	0.16219	0.8482	0.999588
XLOC_001445	Tnni1	0.0651848	0.264803	0	0	0.188347	0	0.0940526	0.161579	0.780701	1	1
XLOC_001446	Lad1	0	0.0494415	0	0.166918	0.131874	0	0.0229932	0.0628275	1.45019	1	1
XLOC_001447	Tnnt2	0	0.187037	0.686015	1.66581	0	0.168001	0.303493	0.528976	0.801541	1	1
XLOC_001448	Gm28883	0	0	0	0	0.682587	0	0	0.392097	inf	1	1
XLOC_001449	Pkp1	0	0	0	0	0	0	0	0.020313	inf	1	1
XLOC_001450	Tmem9	22.8504	23.7433	20.3193	13.916	51.8219	32.7407	37.0635	50.1028	0.434891	0.34465	0.999588
XLOC_001451	Ascl5	0	0	0	0	0	0	0	0	0	1	1
XLOC_001452	Cacna1s	0	0	0	0	0	0	0	0	0	1	1
XLOC_001453	Gm37014	0	0	0	0	0	0	0	0	0	1	1
XLOC_001454	Kif21b	0.14104	0.76045	1.48327	0.777717	4.57011	2.11949	1.10428	3.36397	1.60707	0.00525	0.47824
XLOC_001455	5730559C18Rik	0	3.96843	5.09561	4.3832	1.11157	4.8599	1.11678	1.76976	0.664202	0.78295	0.999588
XLOC_001456	Gm26568	0	0	0	0.255442	0.0671574	0.212243	0	0.212613	inf	1	1
XLOC_001457	A430034D21Rik	0	0	0	0	0	0	0	0	0	1	1
XLOC_001458	Gm37552	0	0	0	0	0	0	0	0	0	1	1
XLOC_001459	Gm26781	0	0.332262	0.15862	0.13984	0	0.116199	0.206783	0.0934348	-1.14609	1	1
XLOC_001460	Camsap2	7.63603	11.1298	10.1431	12.3389	9.7481	12.3498	3.64452	3.9192	0.10483	0.9455	0.999588
XLOC_001461	Ddx59	4.55759	4.41288	3.68219	2.25617	5.96193	3.80078	6.04711	5.41018	-0.160569	0.7905	0.999588
XLOC_001462	Kif14	3.5294	3.99772	2.67239	2.94509	0.0959326	0.180974	3.89169	1.09779	-1.8258	0.0294	0.999588
XLOC_001463	Gm29486	0	0	0	0	0	0	0	0	0	1	1
XLOC_001464	Gm29485	0	0	0	0	0	0	0	0	0	1	1
XLOC_001465	Gm37799	0	0	0	0	0	0	0	0	0	1	1
XLOC_001466	Gm33994	0	0	0	0.0356852	0	0	0	0	0	1	1
XLOC_001467	-	0	0	0	0	0	0	0.0179859	0	#NAME?	1	1
XLOC_001468	Zfp281	9.43316	13.4554	13.1675	16.1962	9.81701	11.5723	18.0074	17.5673	-0.0356973	0.9321	0.999588
XLOC_001469	Gm19705	1.40855	1.29466	21.2643	1.01612	1.05524	1.18281	7.69271	1.54748	-2.31357	0.20025	0.999588
XLOC_001470	Platr22	0.18077	0.149093	0.0950217	0.0627909	0.33019	0.417371	0.187812	0.391585	1.06004	1	1
XLOC_001471	Gm24086	0	0	0	0	0	0	0	0	0	1	1
XLOC_001472	Gm29718	0.508196	0	0.272622	0.369606	0	0.616238	0.219451	0.280164	0.352375	1	1
XLOC_001473	Gm37057	0	0	0	0	0	0	0	0	0	1	1
XLOC_001474	Gm22727	0	0	0	0	0	0	0	0	0	1	1
XLOC_001475	Gm37293	0	0	0	0	0	0	0	0	0	1	1
XLOC_001476	Gm4258	0	0	0	0	0.101493	0.548036	0	0.278235	inf	1	1
XLOC_001477	Gm37298	0	0	0.0180603	0.0237906	0	0.0395156	0.0216054	0.0180089	-0.262685	1	1
XLOC_001478	Gm37124	0	0	0	0	0	0	0	0	0	1	1
XLOC_001479	A130050O07Rik	0	0	0	0	0	0	0	0.0435501	inf	1	1
XLOC_001480	Gm26930	0	0	0	0	0	0	0	0	0	1	1
XLOC_001481	D130019J16Rik	0	0	0	0.045044	0	0.224508	0.0307878	0.139493	2.17976	1	1
XLOC_001482	Gm37534	0.0753175	0.0409494	0.0131553	0	0.0365583	0.287656	0.0736273	0.15226	1.04822	1	1
XLOC_001483	A430106G13Rik,Mir181a-1	0	0.356934	0.0416223	0.191958	0.231353	0.956556	0.272554	0.634023	1.21799	1	1
XLOC_001484	Gm37632	0	0	0	0	0	0.319181	0	0.0898749	inf	1	1
XLOC_001485	Ptprc	0.0152202	0.0371748	0	0.0629333	0.0110757	0	0	0	0	1	1
XLOC_001486	Gm18667	0	0	0	0	0	0	0	0	0	1	1
XLOC_001487	1700113B19Rik	0	0	0	0	0	0	0	0	0	1	1
XLOC_001488	Atp6v1g3	0	0	0	0	0	0	0	0	0	1	1
XLOC_001489	Gm28500	0	0	0	0	0	0	0	0	0	1	1
XLOC_001490	Nek7	14.9948	17.4549	29.0855	32.1743	16.9116	25.0267	0.390297	0.132768	-1.55566	1	1
XLOC_001491	Gm28501	0	0	0	0	0	0	0	0	0	1	1
XLOC_001492	-	0	0	0	0	0	0	0	0	0	1	1
XLOC_001493	Lhx9	7.11916	2.06593	0.233759	2.65717	0.0590544	0.162584	0.133055	0.0611318	-1.12203	1	1
XLOC_001494	2310009B15Rik	0.947571	0.565822	0.477685	0.805529	0.557574	0.710807	0.87248	0.91173	0.0634853	0.9572	0.999588
XLOC_001495	Dennd1b	1.20149	2.42802	2.10248	1.49867	2.19597	2.53339	2.81615	3.05332	0.116654	0.8155	0.999588
XLOC_001496	Gm37423	0	0	0	0	0	0.0924536	0.011407	0.0260435	1.191	1	1
XLOC_001497	4930596I21Rik	0	0	0	0	0	0	0	0	0	1	1
XLOC_001498	Gm37470	0	0	0	0	0	0	0	0	0	1	1
XLOC_001499	Gm43544	0	0	0	0	0	0.0642849	0	0.0362148	inf	1	1
XLOC_001500	Gm37718	0	0	0	0	0.0380644	0	0.0147857	0.0882437	2.57729	1	1
XLOC_001501	4933436E23Rik	0	0	0	0	0	0	0	0	0	1	1
XLOC_001502	Gm34816	0	0	0	0	0	0	0	0	0	1	1
XLOC_001503	Zbtb41	6.63434	8.50973	6.69715	8.11423	3.76078	5.53091	9.29141	7.69203	-0.272533	0.5293	0.999588
XLOC_001504	Aspm	13.8097	9.47998	5.99807	5.57932	0.327206	0.960952	10.7338	2.62797	-2.03014	0.00305	0.361185
XLOC_001505	F13b	0	0	0	0	0	0	0	0	0	1	1
XLOC_001506	Gm26271	0	0	0	0	0	0	0	0	0	1	1
XLOC_001507	Gm25619	0	0	0	0	0	0	0	0	0	1	1
XLOC_001508	Gm5837	0.589969	0.487257	0.672179	0.341837	0.574976	0.795318	0.913691	0.762102	-0.261721	0.8188	0.999588
XLOC_001509	Gm38266	0	0	0	0	0	0	0	0	0	1	1
XLOC_001510	Gm26048	0	0	0	0	0	0	0	0	0	1	1
XLOC_001511	Cfh	0	0.266345	1.65028	0.884017	7.8073	1.10383	0.149056	1.50448	3.33534	0.42565	0.999588
XLOC_001512	Kcnt2	0	0.0301764	0.558911	0.0409694	0.93822	0.564089	0.229741	0.648129	1.49627	1	1
XLOC_001513	Gm37777	0	0	0	0	0	0	0	0.0166618	inf	1	1
XLOC_001514	Gm37371	0	0	0	0	0	0	0	0	0	1	1
XLOC_001515	Gm25457	0	0	0	0	0	0	0	0	0	1	1
XLOC_001516	Gm22016	0	0	0	0	0	0	0	0	0	1	1
XLOC_001517	Gm37599	0	0	0	0	0	0	0.0772938	0	#NAME?	1	1
XLOC_001518	Gm37604	0	0	0	0	0	0	0	0	0	1	1
XLOC_001519	-	0	0	0	0	0	0	0	0	0	1	1
XLOC_001520	Gm28724	0	0	0	0	0	0	0	0	0	1	1
XLOC_001521	Gm37796	0	0	0	0	0	0	0	0	0	1	1
XLOC_001522	Gm5835	0.945885	0.811781	0.837786	1.12228	1.39889	0	2.61905	1.82025	-0.524909	0.61215	0.999588
XLOC_001523	-	0	0	0	0	0	0	0	0	0	1	1
XLOC_001524	Cdc73	1.99676	2.3155	2.39846	2.40739	2.56969	2.37019	0	0	0	1	1
XLOC_001525	B3galt2	0.027671	0.0112616	0	0.00953326	0	0	0.0202801	0.0191214	-0.0848736	1	1
XLOC_001526	Gm6397	0	0	0	0	0	0	0	0.0302169	inf	1	1
XLOC_001527	Glrx2	21.5353	30.4874	27.9575	35.997	26.205	36.5893	28.7937	32.5973	0.179	0.81655	0.999588
XLOC_001528	Trove2	5.7454	4.48739	6.56425	8.54543	4.19352	6.59589	0.195884	0	#NAME?	1	1
XLOC_001529	Uchl5	25.5685	33.6999	45.7509	33.4232	7.71818	15.5622	33.5472	17.8938	-0.90673	0.10185	0.999588
XLOC_001530	Gm29170	0.0729537	0.0596126	0.133869	0.151169	0.42519	0.334791	0.239705	0.52687	1.13619	1	1
XLOC_001531	Rgs2	0.0313957	0.025632	0.493684	0.650205	0.297264	1.94391	0.00805204	0.0969254	3.58945	1	1
XLOC_001532	Rgs13	0	0	0	0	0	0	0	0	0	1	1
XLOC_001533	Rgs1	0	0	0	0.0187756	0	0.0311841	0	0	0	1	1
XLOC_001534	Rgs18	0	0	0	0	0	0	0	0	0	1	1
XLOC_001535	Gm8856	0	0	0	0	0	0	0	0	0	1	1
XLOC_001536	Gm5262	0	0	0	0	0	0	0	0	0	1	1
XLOC_001537	-	0	0	0	0	0	0	0	0	0	1	1
XLOC_001538	Gm5263	0	0	0	0	0	0	0	0	0	1	1
XLOC_001539	Brinp3	0	0	17.6697	33.9533	0	0.847085	7.08287	13.9979	0.982807	0.59585	0.999588
XLOC_001540	Gm15583	0.0764241	0.0312335	0.040071	0	0	0.0438483	0.0642254	0.0494073	-0.378419	1	1
XLOC_001541	Gm37749	0	0	0	0	0	0	0	0	0	1	1
XLOC_001542	Gm38284	0	0	0	0	0	0	0	0	0	1	1
XLOC_001543	Gm29516	0	0	0	0	0	0	0	0	0	1	1
XLOC_001544	Gm19891	0	0	0	0	0	0	0	0	0	1	1
XLOC_001545	Gm5703	0	0	0	0	0	0	0	0	0	1	1
XLOC_001546	Gm18751	0	0	0	0	0	0	0	0	0	1	1
XLOC_001547	Gm29020	0	0	0	0	0	0	0	0	0	1	1
XLOC_001548	Gm18701	0	0	0	0	0	0	0	0	0	1	1
XLOC_001549	-	0	0	0	0.617658	0	0	0	0.178566	inf	1	1
XLOC_001550	Pla2g4a	9.07536	10.7543	21.5014	12.9423	1.69459	17.2932	0.921118	0.180282	-2.35313	0.29165	0.999588
XLOC_001551	n-R5s219	0	0	0	0	0	0	0	0	0	1	1
XLOC_001552	-	0	0.74324	0.431077	1.13887	0.0599152	0.0946195	0.601133	0.498439	-0.270265	1	1
XLOC_001553	Ptgs2	8.48795	50.1571	172.315	128.258	5.48623	21.632	113.091	74.3874	-0.604356	0.3403	0.999588
XLOC_001554	-	0	0	0.760725	0.37702	0	0	0.204229	0.120881	-0.756608	1	1
XLOC_001555	Gm9687	0	0	0	0	0	0	0.0534148	0	#NAME?	1	1
XLOC_001556	Ptgs2os2	0.0760121	1.20755	4.49945	3.01325	0	4.02521	0.240158	0.466967	0.959335	1	1
XLOC_001557	-	0	0	0	0	0	0	0	0.510701	inf	1	1
XLOC_001558	-	0	0.11985	0	0.100592	0	0.334467	0.0693215	0.0876133	0.337848	1	1
XLOC_001559	Pdc	0	0	0.0701856	0	0	0.349956	0.0938845	0.180018	0.93918	1	1
XLOC_001560	Gm37764	0	0	0	0	0	0	0	0	0	1	1
XLOC_001561	Tpr	53.1454	49.0124	75.7114	69.8557	40.297	64.7586	57.3759	51.0626	-0.168179	0.68215	0.999588
XLOC_001562	Ska2l-ps	0	0	0.52485	0	0	0	0.312466	0	#NAME?	1	1
XLOC_001563	Hmcn1	1.18378	0.445122	0	3.37052	4.87943	0.248967	0.650466	1.97063	1.59911	0.671	0.999588
XLOC_001564	Gm20631	0	0	0	0	0.0166889	0	0.00649586	0.00477602	-0.443712	1	1
XLOC_001565	Gm29188	0	0	0	0	0	0	0	0	0	1	1
XLOC_001566	Gm37671	0	0	0	0	0	0	0	0	0	1	1
XLOC_001567	Gm19087	0	0	0	0	0	0	0	0	0	1	1
XLOC_001568	Gm8941	0	0	0.297026	0	0	0.218878	0.147348	0.137717	-0.0975249	1	1
XLOC_001569	C730036E19Rik	0	0	0.0757843	0	0	0	0.0902307	0	#NAME?	1	1
XLOC_001570	-	0	0	0	0	0	0	0	0	0	1	1
XLOC_001571	-	0	0	0	0	0	0	0	0	0	1	1
XLOC_001572	-	0	0	0	0	0	0	0	0	0	1	1
XLOC_001573	-	0	0.104261	0.445636	0.0293652	0.743115	2.58525	0	0.454357	inf	1	1
XLOC_001574	Ivns1abp	21.8479	52.1677	63.5955	95.7481	71.422	79.799	53.9789	94.2456	0.804029	0.06165	0.999588
XLOC_001575	Swt1	2.55025	1.26456	1.07304	1.34815	1.3424	2.35843	0.31047	0.105875	-1.55209	1	1
XLOC_001576	Trmt1l	14.8701	10.8337	9.39229	12.477	13.9246	15.144	13.9521	15.3122	0.134199	0.8399	0.999588
XLOC_001577	Mir7682	0	0	0	0	0	0	0	0	0	1	1
XLOC_001578	Gm37893	1.59025	1.07113	0.417278	0.864902	0.95269	0.391868	1.53994	1.57317	0.0308066	0.98725	0.999588
XLOC_001579	Rnf2	3.70408	3.84138	4.67554	4.59616	6.40434	5.66794	0.197727	0.221266	0.162272	1	1
XLOC_001580	Gm29072	0	0	0	0	0	0	0	0	0	1	1
XLOC_001581	Fam129a	0.248681	20.5584	34.9052	33.6524	36.2915	132.94	16.6168	59.6511	1.8439	0.00065	0.134704
XLOC_001582	2810414N06Rik	0.135409	0.337677	0.427999	0.189052	0.495864	0.78569	0.0187474	0.18573	3.30845	1	1
XLOC_001583	Edem3	12.4559	16.1906	9.60812	13.3468	15.0326	14.0324	15.5615	16.1715	0.0554679	0.9008	0.999588
XLOC_001584	Gm28610	0	0	2.31525	0.529588	0.537076	0.883524	0	0	0	1	1
XLOC_001585	1700025G04Rik	0.967356	1.26148	1.25011	2.46083	0.766775	1.13253	0	0.0735864	inf	1	1
XLOC_001586	Gm8964	0	0	0	0	0	0	0	0	0	1	1
XLOC_001587	Tsen15	1.68211	1.71197	1.84526	2.11572	2.15551	1.69874	0.402042	0.48672	0.275745	1	1
XLOC_001588	Tsen15	0.602819	0.455464	0.267552	0.384749	0.236601	0.266302	0.618515	0.412562	-0.584196	1	1
XLOC_001589	Colgalt2	0	0	0	0.0275971	0	0.0458404	0	0.0208906	inf	1	1
XLOC_001590	Rgl1	22.5705	5.09668	4.75411	3.04202	12.2753	7.02564	0	0	0	1	1
XLOC_001591	Apobec4	0	0	0	0	0	0	0	0	0	1	1
XLOC_001592	Arpc5	94.5456	119.966	112.929	162.307	75.7801	70.7619	159.827	150.167	-0.0899435	0.8186	0.999588
XLOC_001593	Ncf2	3.05273	3.08713	3.71981	3.49312	3.22173	3.11762	0.139562	0.177718	0.348686	1	1
XLOC_001594	-	2.93716	0	0.816427	3.47551	3.39556	0	1.87621	4.62445	1.30146	0.60775	0.999588
XLOC_001595	1700040K01Rik	0	0	0	0	0	0	0	0	0	1	1
XLOC_001596	Nmnat2	1.61042	2.55632	3.4448	1.56692	1.17366	2.5207	2.58002	1.92177	-0.424945	0.5204	0.999588
XLOC_001597	Lamc2	0.157881	1.8194	4.72783	3.23162	0.461128	1.63819	0.120294	0.295266	1.29544	1	1
XLOC_001598	Lamc1	30.3668	27.4476	14.7866	35.2777	15.192	18.2008	0.565791	0.637758	0.172739	1	1
XLOC_001599	Gm8818	0	0	0	0	0	0	0	0.0503061	inf	1	1
XLOC_001600	E330020D12Rik	0	0.0290203	0	0	0	0	0.00547699	0	#NAME?	1	1
XLOC_001601	E330020D12Rik	0.0746608	0	0	0	0	0	0.0211457	0	#NAME?	1	1
XLOC_001602	Shcbp1l	0.0588759	0.381503	0.209047	0	0	0	0.205212	0.0475996	-2.10809	1	1
XLOC_001603	Gm25588	0	0	0	0	0	0	0	0	0	1	1
XLOC_001604	Gm37669	0.212595	0	0.224831	0.149654	0	0	0.047188	0.0377643	-0.321396	1	1
XLOC_001605	Dhx9	35.6913	53.4806	57.9951	46.4012	55.3978	42.7345	24.7295	21.3826	-0.209795	0.9109	0.999588
XLOC_001606	-	0	0	0	0	0	0	0	0	0	1	1
XLOC_001607	Npl	0	0	0.621759	0	0	0.2758	0.100464	0.282727	1.49273	1	1
XLOC_001608	Rgs8	0	0.0301682	0.0121961	0.330781	0	0	0.0782438	0.0956334	0.289538	1	1
XLOC_001609	5530400K19Rik	0	0	0	0	0	0	0	0	0	1	1
XLOC_001610	-	0	0	1.66706	0.669881	0	0	0.662871	0.387365	-0.775037	1	1
XLOC_001611	Rgs16	0.53491	2.68168	160.498	125.269	0.0433527	17.1603	82.2648	68.8453	-0.256919	0.65225	0.999588
XLOC_001612	Rnasel	2.47144	0.245376	2.51617	1.92525	0.875873	3.05967	2.37878	2.89743	0.284549	0.72015	0.999588
XLOC_001613	Gm28512	0.235797	0	0	0.665627	0	0.276867	0.133558	0.318502	1.25384	1	1
XLOC_001614	Teddm1b	0	0	0	0	0	0	0	0	0	1	1
XLOC_001615	Teddm1a	0	0	0	0	0	0	0	0	0	1	1
XLOC_001616	Glul,Mir8114	12.0572	11.01	21.4192	19.4869	24.6679	18.2869	15.5216	22.0689	0.507739	0.19685	0.999588
XLOC_001617	Gm29290	0	0	0	0	0	0	0	0	0	1	1
XLOC_001618	Gm29291	0	0	0	0	0	0	0	0	0	1	1
XLOC_001619	Zfp648	0	0	0	0	0	0	0	0	0	1	1
XLOC_001620	4930532M18Rik	0	0	0	0	0	0	0	0	0	1	1
XLOC_001621	Gm29441,Ier5	22.701	40.3554	35.6506	61.4719	40.6249	18.9781	52.6028	62.4867	0.24841	0.54965	0.999588
XLOC_001622	Gm29441	0	0	0	0	0	0	0	0	0	1	1
XLOC_001623	Mr1	4.37929	0.0377301	1.01554	1.91237	5.51052	6.14164	0.148055	0.225839	0.60916	1	1
XLOC_001624	Mr1	0.169929	0	0	0.119067	0.374058	0.593977	0.151246	0.270278	0.837547	1	1
XLOC_001625	Stx6	17.3104	35.0334	24.7338	37.0616	24.4127	28.7371	26.0899	31.1204	0.254371	0.5687	0.999588
XLOC_001626	Gm8850	0	0	0.186621	0.250542	0	0	0.254124	0.144891	-0.810568	1	1
XLOC_001627	BC034090	2.43847	2.42144	2.77042	1.43225	0.949183	1.90852	2.41656	1.51105	-0.677404	0.51165	0.999588
XLOC_001628	BC034090	2.90461	3.39191	3.49032	1.87811	1.69541	3.34316	0.0852609	0.0543452	-0.649731	1	1
XLOC_001629	Gm37622	0	0	1.14114	0	0	0	0.339643	0.476102	0.487253	1	1
XLOC_001630	Xpr1	4.93311	5.0549	4.83072	4.30589	6.13635	4.71978	0.552404	0.834264	0.594781	1	1
XLOC_001631	Gm22569	0	0	0	0	0	0	0	0	0	1	1
XLOC_001632	Acbd6	46.3801	44.0241	52.0518	40.5963	59.4778	51.9547	54.4711	56.859	0.0618986	0.9024	0.999588
XLOC_001633	Gm37089	0	0	0	0	0	0	0	0	0	1	1
XLOC_001634	Qsox1	33.9693	62.421	13.6139	30.6468	57.9309	20.1193	0.708011	0.771375	0.123662	1	1
XLOC_001635	Gm37539	0	0	0	0	0	0	0	0	0	1	1
XLOC_001636	Gm37571	0	0	0	0	0	0	0	0	0	1	1
XLOC_001637	Cep350	5.25851	4.21032	3.35918	5.38706	4.64242	4.87337	1.62335	2.58507	0.671229	0.69875	0.999588
XLOC_001638	Gm38038	0	0	0	0	0	0	0	0	0	1	1
XLOC_001639	Gm36934	0	0	0	0	0	0	0	0	0	1	1
XLOC_001640	Gm23744	0	0	0	0	0	0	0	0	0	1	1
XLOC_001641	Gm9694	0	0	0	0	0	0	0	0	0	1	1
XLOC_001642	Tor1aip2	39.757	41.1276	43.6679	42.4086	39.3883	71.946	67.2723	83.5867	0.313261	0.5826	0.999588
XLOC_001643	Tdrd5	0	0	0	0.30555	0	0	0	0.0883548	inf	1	1
XLOC_001644	4930518J20Rik	0	0	0	0	0	0	0	0	0	1	1
XLOC_001645	Nphs2	0	0	0.0955852	0	0.132829	0.0523149	0.0355668	0.0765776	1.10639	1	1
XLOC_001646	Gm2000	95.3438	86.3173	115.065	79.4747	95.7509	147.999	168.462	195.556	0.215162	0.7228	0.999588
XLOC_001647	Soat1	1.46167	3.45421	10.0762	6.76711	3.11265	7.3133	0.155037	0.167287	0.109716	1	1
XLOC_001648	Gm37648	0	0	0	0	0	0.0617613	0.0320255	0.0281611	-0.185517	1	1
XLOC_001649	Gm10031	5.63862	6.44198	5.86252	3.72204	6.67604	8.79906	6.55611	7.14231	0.123552	0.84905	0.999588
XLOC_001650	Abl2	2.96723	6.87507	7.56488	3.90095	4.05061	7.32887	8.15408	7.97448	-0.032131	0.9443	0.999588
XLOC_001651	Gm38043	0.02552	0.0416278	0.0267451	0	0.0185811	0.0584829	0.0691488	0.0217975	-1.66554	1	1
XLOC_001652	Tor3a	3.73156	2.38087	4.24937	2.28468	6.57877	9.51867	0.437417	0.287665	-0.60462	1	1
XLOC_001653	Gm19918	15.3031	7.28956	9.2599	11.6752	11.9263	12.3482	0.221989	0.970815	2.12871	0.40105	0.999588
XLOC_001654	Gm15428	0	0	0	0	0	0	0.196399	0	#NAME?	1	1
XLOC_001655	Ralgps2	0	0.0186578	0.287787	0.363056	0.0833071	0.367027	0	0.00660671	inf	1	1
XLOC_001656	Angptl1	0	0	0	0.393657	0	0.0595025	0.0178228	0.147736	3.05122	1	1
XLOC_001657	4930439D14Rik	0	0	0	0	0	0	0	0	0	1	1
XLOC_001658	-	0	0	0	0	0	0	0	0	0	1	1
XLOC_001659	-	0	0	0	0	0	0	0	0	0	1	1
XLOC_001660	Gm10531	0	0	0	0	0	0	0	0	0	1	1
XLOC_001661	-	0	0	0	0	0	0	0	0	0	1	1
XLOC_001662	Rasal2	2.41646	3.16935	1.42715	1.22714	4.60563	0.855477	0.242217	0	#NAME?	1	1
XLOC_001663	2810025M15Rik	16.9089	22.8526	8.90525	3.44834	23.3129	5.79351	22.5516	15.7006	-0.522409	0.5373	0.999588
XLOC_001664	BC026585	0.1401	0	0	1.32134	0.168492	0	2.69407e-05	0.519506	14.2351	1	1
XLOC_001665	Sec16b	1.7396	6.80506	0.418975	2.07522	4.75235	0.680605	4.13542	2.57076	-0.685841	0.3718	0.999588
XLOC_001666	Gm37682	0	0	0	0	0	0	0	0	0	1	1
XLOC_001667	Gm37713	0	0	0	0	0	0	0	0	0	1	1
XLOC_001668	Gm38256	0	0	0	0	0	0	0	0	0	1	1
XLOC_001669	Astn1	0.236687	0	0	0	0	0.150226	0.0772516	0.0909938	0.236204	1	1
XLOC_001670	Gm37861	0	0	0	0	0	0	0	0	0	1	1
XLOC_001671	Mir488	0	0	0	0	0	0	0	0	0	1	1
XLOC_001672	Gm37367	0	0	0	0	0	0	0	0	0	1	1
XLOC_001673	Pappa2	0	0.166403	0.0529586	0.910433	0.147228	0.814715	0.122459	0.639722	2.38515	1	1
XLOC_001674	4930562F17Rik	0	0	0	0	0	0	0	0	0	1	1
XLOC_001675	Rfwd2	76.0122	75.9287	86.6557	93.4385	91.1593	95.9663	66.6304	75.2944	0.176361	0.7471	0.999588
XLOC_001676	Gm37115	0.0478583	0.0391829	0.025105	0	0.0697744	0	0.0323265	0.0199586	-0.695708	1	1
XLOC_001677	Mir1843b,Scarna3a	0	0	0	0	0	0	0	0	0	1	1
XLOC_001678	Gm31256	0	0	0	0	0	0	0	0	0	1	1
XLOC_001679	-	0	0.590215	1.04647	0.198178	0	0	0.803241	0.114586	-2.8094	1	1
XLOC_001680	-	0.0552911	0.271958	0.928461	0.229601	0.0403215	0.254285	0.237378	0.0230588	-3.3638	1	1
XLOC_001681	Gm37757	0	0	0	0	0	0	0	0	0	1	1
XLOC_001682	Tnr	0.217535	0.0243909	0.0313246	0	0.114236	0.472119	0.091835	0.215393	1.22986	1	1
XLOC_001683	Gm37731	0	0	0	0	0	0	0	0	0	1	1
XLOC_001684	Gm10530	0	0	0	0	0	0	0	0	0	1	1
XLOC_001685	-	0	0	0	0	0	0	0	0	0	1	1
XLOC_001686	-	0	0	0	0	0	0	0	0	0	1	1
XLOC_001687	4930523C07Rik	17.6589	5.20274	2.05842	2.22144	7.76639	2.68034	9.99283	5.30643	-0.913152	0.3083	0.999588
XLOC_001688	-	0.502295	0	0	0	0	0	0.10327	0	#NAME?	1	1
XLOC_001689	Tnn	75.3847	2.55029	0.0814001	3.54742	0	0.535845	0.358545	0.0817973	-2.13203	1	1
XLOC_001690	Mrps14	36.9224	32.062	36.7342	32.1399	27.7119	31.0794	55.6398	45.7006	-0.283904	0.6075	0.999588
XLOC_001691	Cacybp	11.489	10.4986	17.3033	11.2677	3.94958	9.906	0.580385	0.317356	-0.870908	1	1
XLOC_001692	4933417C20Rik	0.305003	0.0627353	0.0801076	0	0.111338	0.0878822	0.244714	0.0813504	-1.58888	1	1
XLOC_001693	Rabgap1l	1.57164	1.07982	1.23513	1.37813	0.997022	1.46587	0	0	0	1	1
XLOC_001694	Rabgap1l	0.351498	0.296259	0.151201	0.112433	0.11874	0.244167	0.213788	0.139551	-0.615384	1	1
XLOC_001695	Gm36975	0	0	0	0	0	0	0	0	0	1	1
XLOC_001696	Gm23528	0	0	0	0	0	0	0	0	0	1	1
XLOC_001697	Gm38126	0	0	0	0	0	0	0.0197755	0	#NAME?	1	1
XLOC_001698	Gm37083	0	0	0	0	0	0	0	0	0	1	1
XLOC_001699	Gm38060	0	0	0	0	0	0	0	0	0	1	1
XLOC_001700	Gm6177	0	0	0	0	0	0	0	0	0	1	1
XLOC_001701	Rc3h1	5.9708	3.79351	2.85899	3.19656	3.62143	4.80422	4.90772	4.69511	-0.0638929	0.888	0.999588
XLOC_001702	Gm37052	0	0	0	0	0	0	0.0371915	0.0254229	-0.548846	1	1
XLOC_001703	Gm37809	0	0	0	0	0	0	0	0	0	1	1
XLOC_001704	Gm37653	0.0374358	0.0305949	0	0	0.0272744	0	0.0505491	0.00780178	-2.69581	1	1
XLOC_001705	Serpinc1	1.21748	1.0626	1.1487	1.08848	1.19701	1.97529	0.0771627	0.213425	1.46776	1	1
XLOC_001706	Gm37729	0	0	0	0	0	0	0	0	0	1	1
XLOC_001707	Gm37362	0	0.266345	0	0	0	0	0.153577	0.0657009	-1.22498	1	1
XLOC_001708	Gas5,Gm22357,Gm22489,Gm23212,Gm25789,Gm26224,Mir5117,Snord47,Snord78,Snord80	327.772	439.958	353	277.011	880.235	702.78	349.503	545.746	0.642924	0.19335	0.999588
XLOC_001709	Gm37634	0	0	0	0	0.441464	1.06024	0	0	0	1	1
XLOC_001710	Cenpl	7.8522	8.43495	3.45601	4.14881	1.33068	2.3417	9.91093	3.9799	-1.31629	0.1847	0.999588
XLOC_001711	Klhl20	4.1131	3.05058	3.07514	3.86752	3.02451	5.02562	0.328141	0.385326	0.231763	1	1
XLOC_001712	Ankrd45	0	0.24167	0.0194183	0	0	0.337613	0.0754427	0.0950203	0.332855	1	1
XLOC_001713	Gm6185	0	0	0	0	0	0	0	0	0	1	1
XLOC_001714	Prdx6	11.6168	9.83993	28.4364	35.1804	14.1191	20.3364	0.823644	0.921137	0.161396	0.9147	0.999588
XLOC_001715	Tnfsf4	0	0	0	0	0	0	0	0	0	1	1
XLOC_001716	Tnfsf18	0	0	0.501901	1.46687	0	0.0786167	0.209761	0.506893	1.27294	1	1
XLOC_001717	-	0	0	0	0	0	0	0	0	0	1	1
XLOC_001718	Gm37638	0	0	0	0	0	0	0	0	0	1	1
XLOC_001719	Gm15429	1.12401	0.650028	1.79713	1.61086	2.7789	1.78881	0.810655	0.763788	-0.0859163	1	1
XLOC_001720	Gm5049	0	0	0	0	0	0	0	0	0	1	1
XLOC_001721	-	0	0	0	0	0	0	0	0	0	1	1
XLOC_001722	-	0	0	0	0	0	0	0	0	0	1	1
XLOC_001723	Fasl	0	0.0389878	0.0499613	0	0	0	0	0	0	1	1
XLOC_001724	Fasl	0	0	0	0	0	0	0	0	0	1	1
XLOC_001725	Suco	7.14766	10.7359	10.707	7.52504	8.0061	8.5124	1.24228	0.814871	-0.608341	0.8106	0.999588
XLOC_001726	Gm7496	0.31194	0	0	0	0	0.544297	0	0.139481	inf	1	1
XLOC_001727	Suco	7.90557	8.6639	11.3662	6.74485	6.59696	7.34462	0.988912	0	#NAME?	0.1552	0.999588
XLOC_001728	Gm31925	0	0	0	0	0	0	0	0	0	1	1
XLOC_001729	Gm38304,Pigc	12.3012	8.38583	3.66117	8.55195	7.88486	11.6189	11.2275	14.3767	0.356697	0.77905	0.999588
XLOC_001730	2810442N19Rik	0.546071	0	0	0	0	0.212384	0.257756	0.173157	-0.573921	1	1
XLOC_001731	Dnm3os	24.7344	7.21025	6.54146	11.1555	4.31319	21.6016	20.3485	19.2716	-0.0784478	0.87625	0.999588
XLOC_001732	Gm16101	0	0	0	0	0	0	0	0	0	1	1
XLOC_001733	Gm10176	0	0	0	0.0853609	0.0449569	0	0	0	0	1	1
XLOC_001734	Mettl13	8.07671	12.0666	7.90849	5.45569	7.94771	13.1454	4.70085	6.66408	0.503483	0.7802	0.999588
XLOC_001735	Vamp4	24.9357	15.3844	18.7251	19.4242	19.633	25.6376	22.3437	24.3658	0.124989	0.79395	0.999588
XLOC_001736	-	0	0	0	0	0.178042	0	0.0761894	0.151178	0.988582	1	1
XLOC_001737	Myoc,Prrc2c	10.6788	12.1401	9.91175	9.57391	7.59219	8.80246	5.95931	4.02695	-0.565456	0.8053	0.999588
XLOC_001738	Myoc	0.0679782	0.0558491	0	0	0	0	0.0514601	0.0142184	-1.8557	1	1
XLOC_001739	Fmo1	0	2.15783	0	0	3.19316	0	0	0.106454	inf	1	1
XLOC_001740	Fmo2	0	0	0	0.379349	0	0	0.0141198	0.0110607	-0.352272	1	1
XLOC_001741	Gm37273	0	0	0	0	0	0	0	0	0	1	1
XLOC_001742	Gm37049	0	0	0	0	0	0	0	0	0	1	1
XLOC_001743	Gm22434	0	0	0	0	0	0	0	0	0	1	1
XLOC_001744	-	0	0	0	0	0	0	0	0	0	1	1
XLOC_001745	-	0	0	0	0	0	0	0	0	0	1	1
XLOC_001746	Prrx1	30.486	26.8148	35.6568	62.5871	3.52984	22.3915	14.8361	13.9461	-0.089252	0.9005	0.999588
XLOC_001747	Gm20471	0	0	0	0	0	0	0.140102	0	#NAME?	1	1
XLOC_001748	-	0	0	0	0	0	0	0	0	0	1	1
XLOC_001749	Gorab	8.75887	6.24281	7.10824	11.5581	2.18196	3.81517	0.341631	0.238922	-0.515899	1	1
XLOC_001750	Gm24940	0	0	0	0	0	0	0	0	0	1	1
XLOC_001751	Gm29500	0	0	0	0	0	0	0	0	0	1	1
XLOC_001752	Rpsa-ps1	0.764752	0.481469	0.403963	0.402817	0.421336	0.223316	0	0	0	1	1
XLOC_001753	Gm2343	0	0	0	0	0	0	0	0	0	1	1
XLOC_001754	Kifap3	26.2117	13.2655	11.0524	17.0316	10.9729	16.2723	19.215	16.8158	-0.192416	0.6443	0.999588
XLOC_001755	Scyl3	7.15858	8.65276	5.42844	4.95002	7.54215	6.79393	9.33484	8.9728	-0.0570662	0.9133	0.999588
XLOC_001756	Mettl18	2.84168	2.52862	1.868	1.83426	1.57832	1.21939	3.85461	2.78481	-0.469004	0.6005	0.999588
XLOC_001757	Gm37119	0	0	0	0	0	0	0	0	0	1	1
XLOC_001758	Sele	0.0467305	0.114762	0.502346	0	0	0.107356	0.261074	0.0195614	-3.73838	1	1
XLOC_001759	Sell	0.0636612	0.0193192	0.0663518	0.22237	0.0961074	0	0.154491	0.172416	0.158371	1	1
XLOC_001760	Selp	1.01588	1.82054	0.539074	0.0269933	2.35995	0	1.30553	0.63454	-1.04085	0.3392	0.999588
XLOC_001761	F5	0	0.141765	0	0	0.566832	0.0199237	0.0496249	0.232946	2.23086	1	1
XLOC_001762	Gm16588	0	0	0	0	0	0	0	0	0	1	1
XLOC_001763	-	0	0	0	0	0	0.24891	0.00506945	0.165017	5.02464	1	1
XLOC_001764	Slc19a2	14.9508	3.96804	11.6179	11.3058	6.84285	10.3186	15.5304	14.6923	-0.0800292	0.8546	0.999588
XLOC_001765	Ccdc181	2.61773	1.80041	2.77928	1.93827	5.89447	4.91654	2.97698	5.03444	0.757981	0.3021	0.999588
XLOC_001766	Nme7	34.0384	21.7712	48.3584	43.1151	59.8373	18.3903	11.4458	8.76485	-0.385014	0.76185	0.999588
XLOC_001767	Gm37411	0	0.0501268	0	0	0	0.0702808	0.0240171	0.0570437	1.24801	1	1
XLOC_001768	Gm32391	0	0	0	0	0	0	0	0	0	1	1
XLOC_001769	Gm37732	0	0	0	0	0	0	0	0	0	1	1
XLOC_001770	Gm26685	0	0	0	0	0	0	0	0	0	1	1
XLOC_001771	D630023O14Rik	0	0	0	0	0	0	0	0	0	1	1
XLOC_001772	Gm37754	0	0	0	0	0	0	0	0.194008	inf	1	1
XLOC_001773	Gm37184	0	0	0	0	0	0	0	0	0	1	1
XLOC_001774	Dpt	0.335637	0.329701	7.0154	132.855	1.28725	548.951	4.03902	287.222	6.15202	0.013	0.756235
XLOC_001775	Gm20743	0	0	0	0	0.0680604	0	0	0.019467	inf	1	1
XLOC_001776	1700029M03Rik	0	0	0	0	0	0	0	0	0	1	1
XLOC_001777	Gm26042	0	0	0	0	0	0	0	0	0	1	1
XLOC_001778	Sft2d2	5.3559	3.07042	4.39974	2.6943	14.1851	6.93994	0.752906	1.50044	0.994848	0.5981	0.999588
XLOC_001779	-	0	0	0	0	0	0.229399	0	0.0645786	inf	1	1
XLOC_001780	Tiprl	4.91861	5.57677	5.92847	4.74174	4.84237	6.14268	1.92669	1.42585	-0.434309	0.84325	0.999588
XLOC_001781	Gpr161	3.06813	2.53703	2.37592	9.41925	2.63655	2.68296	3.85689	6.24543	0.695365	0.1987	0.999588
XLOC_001782	Dcaf6	2.89429	2.46409	0.613373	1.00161	1.66423	1.79193	0.297339	0.484424	0.70416	1	1
XLOC_001783	Gm38368	0	0	0	0.0790191	0.083002	0	0	0.046584	inf	1	1
XLOC_001784	Gm24637	0	0	0	0	0	0	0	0	0	1	1
XLOC_001785	Mpc2	40.2197	36.6809	27.2477	28.4877	40.0857	39.0982	39.9463	39.9412	-0.00018282	0.99955	0.99995
XLOC_001786	Gm37860	0.15597	0	0.0822468	0	0.114358	0	0.143682	0.0654129	-1.13523	1	1
XLOC_001787	Adcy10	0.0244778	0	0	0	0	0	0.00693304	0	#NAME?	1	1
XLOC_001788	Gm18186	0	0	0	0	0	0	7.55236e-06	0	#NAME?	1	1
XLOC_001789	Gm38210	0	0	0	0	0	0	0	0	0	1	1
XLOC_001790	Mpzl1	8.77336	10.7155	4.37825	6.09971	7.36331	4.24915	0.679514	0.472348	-0.524653	1	1
XLOC_001791	Rcsd1	0	0.202074	0	0.0488066	0.0257411	0	0.0582666	0.00627434	-3.21513	1	1
XLOC_001792	Rcsd1	0	0	0.0388439	0.051287	0.0539868	0.0852145	4.74271e-06	0	#NAME?	1	1
XLOC_001793	Rcsd1	0	0	0	0	0	0	0	0.00396811	inf	1	1
XLOC_001794	Gm44458	0	0	0	0	0	0	0	0	0	1	1
XLOC_001795	Gm37073	0	0	0	0	0	0	0	0	0	1	1
XLOC_001796	-	0	0	0	0	0	0	0	0	0	1	1
XLOC_001797	Creg1	8.5241	8.24876	23.4465	16.7873	14.2643	40.6795	15.8257	30.3054	0.937307	0.10465	0.999588
XLOC_001798	Cd247,Gm16565	1.54294	2.3335	1.52294	2.04323	3.5983	1.33558	0.121793	0.474279	1.9613	1	1
XLOC_001799	Gm17976	0	0	0	0	0	0	0	0	0	1	1
XLOC_001800	Gm26665	0	0	0	0	0	0	0	0	0	1	1
XLOC_001801	Gm37923	0	0	0	0	0	0	0	0	0	1	1
XLOC_001802	Dusp27	0	1.37179	0.0676498	0	1.03408	0	0.580576	0.0361524	-4.00532	1	1
XLOC_001803	Gpa33	0	0	0	0	0	0	0	0	0	1	1
XLOC_001804	Ildr2	0	0.843213	2.12988	2.5199	0	2.09894	1.33756	1.774	0.407402	0.80925	0.999588
XLOC_001805	-	0	0	0	0	0	0	0	0	0	1	1
XLOC_001806	Tada1	9.88864	11.3875	8.58246	9.05439	11.6378	11.9158	11.3588	12.3144	0.116546	0.8692	0.999588
XLOC_001807	Gm16418	11.3074	18.0999	13.1808	13.3361	11.0045	16.1789	25.3087	19.9781	-0.341213	0.6705	0.999588
XLOC_001808	Gm22992	0	0	0	0	0	0	0	0	0	1	1
XLOC_001809	Gm4954	0	0	0	0	0	0	0	0	0	1	1
XLOC_001810	Gm6286	1.22722	2.10323	2.60765	1.09104	2.72125	0.726553	3.70327	3.31449	-0.160015	0.8352	0.999588
XLOC_001811	Fam78b	0	0.0510518	2.61091	0.796992	0.11681	5.89395	0.890723	2.60722	1.54946	0.3758	0.999588
XLOC_001812	Gm17868	0	0	0	0	0	0	0	0	0	1	1
XLOC_001813	Uck2	5.48359	15.9593	13.5099	19.3573	20.1046	16.1996	0.20206	0.298052	0.560779	1	1
XLOC_001814	Gm37982	0	0	0	0	0	0	0	0	0	1	1
XLOC_001815	Gm2453	0	0	0	0	0	0	0.105161	0	#NAME?	1	1
XLOC_001816	Mir6347	0	0	0	0	0	0	0	0	0	1	1
XLOC_001817	-	0	0	0	0	0	0	0	0	0	1	1
XLOC_001818	Tmco1	52.2689	58.8276	56.123	51.5401	44.6523	73.2878	67.5241	67.4171	-0.00228819	0.99575	0.999588
XLOC_001819	Gm24182	0	0	0	0	0	0	0	0	0	1	1
XLOC_001820	Aldh9a1	17.2735	8.90334	14.8768	11.5689	8.55836	20.7089	15.6758	16.0694	0.0357778	0.9334	0.999588
XLOC_001821	Rxrg	0	0	0	0	0	0.196103	0	0.055231	inf	1	1
XLOC_001822	Lmx1a	0	0	0	0	0	0	0	0	0	1	1
XLOC_001823	Gm20711	0	0	0	0	0	0	0.0634853	0	#NAME?	1	1
XLOC_001824	Mir6348	0	0	0	0	0	0	0	0	0	1	1
XLOC_001825	-	0	0.739822	0.374406	1.59276	0	0	2.05583e-05	6.90298e-05	1.7475	1	1
XLOC_001826	-	0	0	0	0	0	0	0	0	0	1	1
XLOC_001827	Nuf2	6.24061	4.53447	3.43144	3.78604	0.260116	0.683678	0.242491	0.0354163	-2.77544	1	1
XLOC_001828	Rgs5	21.4853	7.20042	2.93986	0.156657	2.49731	0.559322	14.4401	0.97478	-3.88886	0.0402	0.999588
XLOC_001829	Rgs4	1.12004	1.79328	1.17525	12.9253	1.0022	2.69126	0	0.305162	inf	1	1
XLOC_001830	Gm37586	0	0	0	0	0	0	0	0	0	1	1
XLOC_001831	Ccdc190	0.690706	0.116155	0	0	0	0	0.195624	0	#NAME?	1	1
XLOC_001832	Hsd17b7	4.19382	9.54691	4.79349	4.55773	1.227	17.94	0.13512	0.0446265	-1.59827	1	1
XLOC_001833	3110045C21Rik	24.079	25.8353	25.8358	32.0597	27.6535	41.5182	1.81698	2.31567	0.349892	0.8076	0.999588
XLOC_001834	-	0	0.145359	0.0916739	0	0.382431	0.404945	0.207581	0.632425	1.60722	1	1
XLOC_001835	Uap1	5.6793	6.0273	3.94608	8.12884	1.09707	5.45357	0.335391	0.252285	-0.410793	1	1
XLOC_001836	Gm37748	0.137791	0.229174	0	0	0	0	0.105124	0.0900754	-0.222883	1	1
XLOC_001837	Uhmk1	7.00986	8.44267	10.5199	12.2777	6.34315	12.9935	0.14094	0.571396	2.01941	1	1
XLOC_001838	4930500M09Rik	0.47024	0.853785	0.642786	1.1765	0.824733	0.760322	0.0543926	0.0228273	-1.25265	1	1
XLOC_001839	Sh2d1b2	0	0	0	0	0	0	0	0	0	1	1
XLOC_001840	Sh2d1b1	0.0182836	0.0894873	0.311456	0.0378124	0	0	0.152955	2.93013e-06	-15.6718	1	1
XLOC_001841	Gm7694	0.393644	0.0643634	0.0619226	0.271976	0.258142	0	0.102195	0.206226	1.01291	1	1
XLOC_001842	1700015E13Rik	0	0	0	0	0	0	0	0	0	1	1
XLOC_001843	Gm7299	0	0	0.380823	0	0.79494	0.851871	0.113603	0.345946	1.60654	1	1
XLOC_001844	Olfml2b	9.00093	47.9856	7.42095	22.331	20.2906	12.5292	31.5307	26.5397	-0.248605	0.5661	0.999588
XLOC_001845	Atf6	3.83608	5.36813	13.5923	12.2797	11.1702	9.44793	0.122285	0.316351	1.37128	1	1
XLOC_001846	Gm26620,Gm9929	1.26423	4.30165	2.32344	2.84732	2.36256	4.82822	1.2099	1.10142	-0.135521	0.9453	0.999588
XLOC_001847	Dusp12	3.35326	3.09764	2.81663	2.37778	3.91874	6.26626	1.32846	0.777456	-0.772917	0.80865	0.999588
XLOC_001848	Fcrlb	0	0	0	0	0	0	0	0	0	1	1
XLOC_001849	Fcrla	0	0	0	0	0	0	0	0	0	1	1
XLOC_001850	Fcrla	0.688628	0.538532	0.345861	0.435642	0.376107	0.263112	0.333767	0.10945	-1.60857	1	1
XLOC_001851	Gm37030	0	0	0	0	0	0	0	0	0	1	1
XLOC_001852	-	0.122969	0.201966	0.0217621	0.028314	0	0.0171581	0.164844	0.0185529	-3.15139	1	1
XLOC_001853	Fcgr2b	0	0	0	0.0108903	0.0114993	0.144687	7.37254e-05	6.78371e-05	-0.120087	1	1
XLOC_001854	Gm38204	0	0	0	0	0	0	0	0	0	1	1
XLOC_001855	Gm10522	0	0	0	0	0	0	0	0	0	1	1
XLOC_001856	Fcgr4	0	0	0	0	0.089381	0.141566	0	0.0654309	inf	1	1
XLOC_001857	Gm26110	0	0	0	0	0	0	0	0	0	1	1
XLOC_001858	Fcgr3	0	0.0999091	0	0	0	0	0.0287571	0	#NAME?	1	1
XLOC_001859	Cfap126	0.935814	0.650587	0.247739	0.330446	0.968948	0.522413	0.639025	0.819525	0.358915	1	1
XLOC_001860	Sdhc	14.2672	9.09866	11.9879	11.6641	9.75115	14.4817	0.962484	1.15666	0.265125	0.8862	0.999588
XLOC_001861	Mpz	0.119638	0	0.345402	0.0510015	0	0	0.149445	0.0294069	-2.34538	1	1
XLOC_001862	Pcp4l1	6.12862	5.8315	0	0	6.91616	0.091769	0.68804	0.165982	-2.05147	1	1
XLOC_001863	Nr1i3	1.54736	1.31444	1.29924	1.12912	1.77609	1.151	0.149283	0.121334	-0.299062	1	1
XLOC_001864	Apoa2	0.550442	0.492972	2.36735	0	0.411827	1.9058	1.1585	1.0109	-0.196627	0.8709	0.999588
XLOC_001865	Fcer1g	0.0266488	0.152171	0	0.0183872	0.116425	0.0305388	0.154728	0.132911	-0.219276	1	1
XLOC_001866	Adamts4	5.09269	4.60146	3.59698	6.18489	7.28728	4.02748	6.91405	8.82273	0.351694	0.69835	0.999588
XLOC_001867	B4galt3	10.1175	13.4638	12.2813	10.7568	10.2255	18.1731	15.5323	17.2236	0.149115	0.79185	0.999588
XLOC_001868	Usp21	0.935868	0.794071	0.37742	0.646378	0.629342	0.578111	0.314049	0.361387	0.202555	1	1
XLOC_001869	Usp21	3.62687	2.81409	2.71871	1.75494	2.03552	3.05899	0.506285	0.255781	-0.985039	1	1
XLOC_001870	Rpl27-ps1	0.26357	0.448222	0.558867	0	0.388747	0.310491	0.446292	0.0998457	-2.16022	1	1
XLOC_001871	Gm25151	0	0	0	0	0	0	0	0	0	1	1
XLOC_001872	Dedd	0.507292	0.414051	0.312798	0.391335	0.695425	0.752603	0.0830903	0	#NAME?	1	1
XLOC_001873	-	0.483298	0.718274	0.203298	0.873537	0.635815	0.670004	1.20626	0.986674	-0.289898	0.87145	0.999588
XLOC_001874	Dedd	18.4438	17.2758	17.6476	16.9873	21.0253	20.3669	24.588	23.7098	-0.052472	0.94185	0.999588
XLOC_001875	Pfdn2	38.9153	59.4639	101.802	78.6283	85.9496	84.3675	58.1103	70.7792	0.284533	0.6644	0.999588
XLOC_001876	Gm37154	0.236565	0.686205	0.498074	0.247255	0.0865498	0	0.614342	0.245808	-1.32151	1	1
XLOC_001877	Gm37097	0	0	0	0	0	0	0	0	0	1	1
XLOC_001878	Pvrl4	0.0421565	0.0689872	0.044239	0.02915	0	0.0968469	3.45996e-07	0	#NAME?	1	1
XLOC_001879	Arhgap30	0	0	0.0313131	0.0618556	0.0217441	0.0684908	0.0275126	0.0586837	1.09287	1	1
XLOC_001880	Tstd1,Usf1	24.5084	27.6899	22.9851	22.6588	42.1912	30.8734	26.2505	34.3499	0.38796	0.5002	0.999588
XLOC_001881	F11r	0	1.30228	0.862422	0.265406	5.27343	2.45638	0.821757	4.31687	2.3932	0.2025	0.999588
XLOC_001882	Alyref2	0.84148	1.99494	0.442961	0.335119	1.7594	1.53181	1.4103	1.71167	0.279406	0.8233	0.999588
XLOC_001883	Gm9765	0	0	0	0	0	0	0	0	0	1	1
XLOC_001884	Gm37450	0	0	0	0	0	0	0	0	0	1	1
XLOC_001885	Cd244	0	0	0	0.0793099	0	0	0	0.0229276	inf	1	1
XLOC_001886	Ly9	0	0	0	0	0	0	0.0320471	0.0227812	-0.492347	1	1
XLOC_001887	Gm37787	0	0.0119171	0	0	0.0115975	0	0.0034364	0	#NAME?	1	1
XLOC_001888	Cd48	0.18123	0	0.138158	0.0915162	0.096037	0	0.0991201	0.0803823	-0.3023	1	1
XLOC_001889	Gm37010	0	0	0	0	0	0	0	0	0	1	1
XLOC_001890	Tma7-ps	160.36	136.865	63.6526	69.0399	27.7807	0	132.056	45.0934	-1.55016	0.52025	0.999588
XLOC_001891	Gm19030	0	0	0	0	0	0	0	0	0	1	1
XLOC_001892	Slamf1	0	0	0	0	0	0	0	0	0	1	1
XLOC_001893	-	0	0	0	0	0	0	0	0	0	1	1
XLOC_001894	Cd84	0	0.0376017	0.0240976	0	0	0	0.0670888	0.0520722	-0.365558	1	1
XLOC_001895	Gm10521	0	0	0	0.00711907	0	0.0118223	0	0	0	1	1
XLOC_001896	-	0	0	0	0	0	0	0	0	0	1	1
XLOC_001897	Slamf6	0.0227848	0	0	0.116493	0.439603	0	0.0347513	0.157356	2.1789	1	1
XLOC_001898	Copa	113.383	152.961	127.934	130.017	95.5646	182.003	131.395	133.068	0.0182617	0.97045	0.999588
XLOC_001899	Gm38164	0	0	0	0	0	0	0	0	0	1	1
XLOC_001900	Pex19	54.9103	34.1738	36.133	28.7583	28.4787	46.7541	47.9717	42.6902	-0.168278	0.6912	0.999588
XLOC_001901	-	0.173939	0	0	0	0	0	0.0492616	0.0365087	-0.432222	1	1
XLOC_001902	Dcaf8	47.0701	45.0106	69.7088	55.5727	52.4559	78.4618	41.5473	43.6708	0.0719168	0.93275	0.999588
XLOC_001903	Gm17224	0	0.409981	0	0	0	0	0.118164	0.0990682	-0.254303	1	1
XLOC_001904	Gm37950	0	0	0	0	0	0	0	0	0	1	1
XLOC_001905	Igsf8	30.2856	12.9723	14.7777	20.6038	9.20493	15.8366	24.8799	22.0738	-0.172648	0.70515	0.999588
XLOC_001906	Kcnj9	0	0	0	0	0	0	0	0.00296219	inf	1	1
XLOC_001907	Gm36937	0	0	0	0	0	0	0	0	0	1	1
XLOC_001908	Kcnj10	0	0	0.0380537	0	0.0176251	0.332816	4.59508e-05	0.125025	11.4098	1	1
XLOC_001909	Pigm	2.73782	3.44216	3.12802	3.51479	3.05104	3.97632	5.56845	6.25139	0.166901	0.7051	0.999588
XLOC_001910	Gm37145	0.0754702	0.186254	0.237853	0.209383	0.0550967	0.0869746	0.075591	0.000288308	-8.03446	1	1
XLOC_001911	Gm7804	0	0	0	0	0	0	0	0	0	1	1
XLOC_001912	Igsf9,Slamf9	0.261281	0.318326	1.58859	0.504514	0.264611	0.784419	0.712713	0.700058	-0.0258451	1	1
XLOC_001913	Tagln2	205.949	221.493	211.007	315.911	139.704	106.812	256.778	229.8	-0.160147	0.69805	0.999588
XLOC_001914	Gm37125	0.0943313	0.0778544	0	0	0	0	0.0639271	0.0197174	-1.69696	1	1
XLOC_001915	-	0	0	0	0	0	0	0	0	0	1	1
XLOC_001916	-	0	0	0	0	0	0	0.3912	0	#NAME?	1	1
XLOC_001917	Cfap45	0	2.09478	0	0.0961062	1.67609	1.73016	0.597809	1.03718	0.79491	1	1
XLOC_001918	Vsig8	0	0	0	0	0	0	0.0275449	0.0203316	-0.438063	1	1
XLOC_001919	Slamf8	0	0	0	0	0.0965458	0	0	0.0552262	inf	1	1
XLOC_001920	Fcrl6	0	0	0	0	0	0	0	0	0	1	1
XLOC_001921	Dusp23	0.731946	0.864529	1.26504	0.87302	0.917464	0.846365	0.621844	0.279537	-1.15351	1	1
XLOC_001922	Dusp23	0.618126	0.560121	1.66678	3.64004	2.78427	3.03598	1.91008	1.52029	-0.329285	0.8657	0.999588
XLOC_001923	Crp	0	0	0	0	0	0	0	0	0	1	1
XLOC_001924	Gm38051	0	0	0	0	0	0	0	0	0	1	1
XLOC_001925	9430083B18Rik	0	0	0.104699	0	0	0	0.031163	0	#NAME?	1	1
XLOC_001926	Apcs	0	0	0	0	0	0	0	0	0	1	1
XLOC_001927	Olfr16	0	0	0	0	0	0	0	0	0	1	1
XLOC_001928	Gm42475	0	0	0	0	0	0	0	0	0	1	1
XLOC_001929	Olfr1407-ps1	0	0	0	0	0	0	0	0	0	1	1
XLOC_001930	Olfr218	0	0	0	0	0	0	0	0	0	1	1
XLOC_001931	Olfr1404	0	0	0	0	0	0	0	0	0	1	1
XLOC_001932	Fcer1a	0	0	0	0	0	0	0	0	0	1	1
XLOC_001933	Olfr418	0	0	0	0	0	0	0	0	0	1	1
XLOC_001934	Ackr1	0	0	0.20089	0	0	0.147429	0	0	0	1	1
XLOC_001935	Cadm3	0	0	0.510837	0.481642	0	0.400114	0.00670182	0.278434	5.37664	1	1
XLOC_001936	Aim2	0	0	0.487257	0.0469831	0	0.314009	0.438236	0.190171	-1.20441	1	1
XLOC_001937	Gm44481	0	0	0	0	0	0	0	0	0	1	1
XLOC_001938	Pydc4,Pyhin1	0.0149711	0.0121883	0.0078409	0	0.0328603	0.0775831	0	0.00948273	inf	1	1
XLOC_001939	Pyhin1	0.0919098	0.031945	1.39262	1.47885	0.065432	2.37292	0.755324	1.51872	1.00768	0.44835	0.999588
XLOC_001940	Pydc3	0.163122	0	0.0476522	0	0	0.10434	0.0603853	0.0751893	0.316329	1	1
XLOC_001941	Gm18752	0	0	0	0	0	0	0	0.0235245	inf	1	1
XLOC_001942	Ifi202b	0	0	0	0	2.55596	0	0	0.336357	inf	1	1
XLOC_001943	Olfr433	0	0	0	0	0	0	0	0	0	1	1
XLOC_001944	Olfr432	0	0	0	0	0	0	0	0	0	1	1
XLOC_001945	Olfr431-ps1	0	0	0	0	0	0	0	0	0	1	1
XLOC_001946	Olfr430	0	0	0	0	0	0	0	0	0	1	1
XLOC_001947	Olfr429	0	0	0	0	0	0	0	0	0	1	1
XLOC_001948	Olfr428-ps1	0	0	0	0	0	0	0	0	0	1	1
XLOC_001949	Olfr427	0	0	0	0	0	0	0	0	0	1	1
XLOC_001950	Gm37417	0	0	0	0	0	0	0	0	0	1	1
XLOC_001951	Olfr424	0	0	0	0	0	0	0	0	0	1	1
XLOC_001952	Olfr258-ps1	0	0	0	0	0	0	0	0	0	1	1
XLOC_001953	Olfr421-ps1	0	0	0	0	0	0	0	0	0	1	1
XLOC_001954	-	0	0	0	0	0	0	0	0	0	1	1
XLOC_001955	Olfr420	0	0	0	0	0	0	0.0241182	0	#NAME?	1	1
XLOC_001956	Gm43440	0	0	0	0	0	0	0	0	0	1	1
XLOC_001957	Spta1	0.0297907	0	0.0949201	0.123312	0	0.373424	0.153825	0.163134	0.084767	1	1
XLOC_001958	Mptx1	0	0	0	0	0	0	0	0	0	1	1
XLOC_001959	-	0	0	0	0	0	0	0	0	0	1	1
XLOC_001960	Olfr417	0	0	0	0	0	0	0	0	0	1	1
XLOC_001961	Olfr416-ps1	0	0	0	0	0	0	0	0	0	1	1
XLOC_001962	Olfr248	0	0	0	0	0	0	0	0	0	1	1
XLOC_001963	Olfr414	0	0	0	0	0	0	0	0	0	1	1
XLOC_001964	Olfr220	0	0	0	0	0	0	0	0	0	1	1
XLOC_001965	Fmn2	0	0	2.04937	5.90788	0.15013	3.17716	0.938791	3.2404	1.78729	0.4196	0.999588
XLOC_001966	Grem2	8.29429	5.61305	56.7543	148.545	0.585799	23.4954	0.181435	0.589263	1.69946	1	1
XLOC_001967	Gm36307	0	0	0	0	0	0	0	0	0	1	1
XLOC_001968	Kmo	0	0	0.0266776	0	0.0264816	0	0.00795071	0.0130658	0.716638	1	1
XLOC_001969	Wdr64	0	0	0	0	0	0	0	0	0	1	1
XLOC_001970	Gm25560	0	0	0	0	0	0	0	0	0	1	1
XLOC_001971	Exo1	11.7634	7.36792	11.3493	15.5787	0.24317	0.52901	9.92681	5.16693	-0.942023	0.1674	0.999588
XLOC_001972	Gm23805	0	0	0	0	0	0	0	0	0	1	1
XLOC_001973	Gm38100	0	0	0	0	0	0	0	0	0	1	1
XLOC_001974	Gm37916	0	0	0	0	0	0	0	0	0	1	1
XLOC_001975	Gm38101	0	0	0	0	0	0	0	0	0	1	1
XLOC_001976	Gm26104	0	0	0	0	0	0	0	0	0	1	1
XLOC_001977	Gm36992	0	0	0	0	0	0.779416	0.179496	0.219075	0.287469	1	1
XLOC_001978	Cep170	11.1704	10.5331	17.9303	14.4765	10.3647	24.2326	4.64927	8.20785	0.820001	0.75155	0.999588
XLOC_001979	Gm25288	0	0	0	0	0	0	0	0	0	1	1
XLOC_001980	Sdccag8	10.3594	8.04519	8.57143	10.0875	9.84168	11.4561	6.39131	7.14164	0.160143	0.87415	0.999588
XLOC_001981	Gm38158	0	2.20639	3.74766	0.875308	0	1.45737	2.30934	0.662784	-1.80087	0.46885	0.999588
XLOC_001982	Gm25993	0	0	0	0	0	0	0	0	0	1	1
XLOC_001983	Gm37246	0	0	0	0	0	0	0	0	0	1	1
XLOC_001984	Gm37490	0	0	0	0	0	0	0	0	0	1	1
XLOC_001985	Gm37519	0	0	0	0	0.0461875	0	0	0.0264234	inf	1	1
XLOC_001986	Gm38328	0	0	0	0	0	0	0	0	0	1	1
XLOC_001987	-	0	0	0	0	0	0	0	0	0	1	1
XLOC_001988	-	0	0	0	0	0	0	0	0	0	1	1
XLOC_001989	Zbtb18	1.42558	4.50748	2.50235	4.19889	7.66274	7.57768	5.50975	9.48436	0.783564	0.08705	0.999588
XLOC_001990	Gm29856	0	0	0	0	0	0	0	0	0	1	1
XLOC_001991	Gm37306	0	0	0	0	0	0	0	0	0	1	1
[truncated: 63,531 more rows]
