# Supplementary material for: Maintenance of epigenetic landscape requires CIZ1 and is corrupted in differentiated fibroblasts in long-term culture
Source: Nat Commun. 2019 Jan 28;10:460. doi: 10.1038/s41467-018-08072-2 (PMC6484225; doi:10.1038/s41467-018-08072-2)
Supplement: Supplementary file 6 — Supplementary Data 4 [file 41467_2018_8072_MOESM6_ESM.xlsx]

## Sheet: Primary
Supplementary Data set 4							http://cole-trapnell-lab.github.io/cufflinks/cuffdiff/
266 transcription units significantly (q<0.05) changed in primary CIZ1 null cells compared to WT							gene_id	Unique identifier describing the transcript being tested
							gene	Non-annotated genes are indicated with a hyphen.
							Gm	predicted genes
							p_value	The uncorrected p-value of the test statistic
							q_value	The FDR-adjusted p-value of the test statistic after after Benjamini-Hochberg correction
			Cuffdiff calculated gene expression value from triplicate analysis
gene_id	gene	locus	Primary WT	Primary CIZ1 Null	log2(fold_change)	p_value	q_value
XLOC_000025	-	1:6326588-6326983	1.32693	0	#NAME?	5e-05	0.00579682
XLOC_000120	-	1:16100598-16101004	0	1.25838	inf	5e-05	0.00579682
XLOC_000877	Sp100,n-R5s215	1:84958612-85711693	0.745392	2.90278	1.96136	0.0003	0.0238454
XLOC_000964	-	1:88614349-88615694	0	0.852926	inf	5e-05	0.00579682
XLOC_001364	Nuak2	1:132316123-132333488	18.7752	11.5459	-0.701448	0.00015	0.0141466
XLOC_001398	Fmod	1:134037253-134048566	42.8629	26.7473	-0.680336	0.00025	0.0210671
XLOC_001437	Lmod1	1:135324758-135368474	64.5717	41.5723	-0.635279	0.00015	0.0141466
XLOC_001553	Ptgs2	1:150074872-150108683	209.679	90.8018	-1.20739	5e-05	0.00579682
XLOC_001611	Rgs16	1:153740348-153749324	142.233	85.0997	-0.741026	0.00015	0.0141466
XLOC_001774	Dpt	1:164796643-164936775	15.9012	36.8107	1.21099	5e-05	0.00579682
XLOC_002008	Kif26b	1:178529124-178939200	8.70685	15.7695	0.856917	5e-05	0.00579682
XLOC_002270	-	1:6277253-6277650	1.13346	0	#NAME?	0.0001	0.0100564
XLOC_002651	Pantr1	1:42590781-42744791	0.457508	2.5575	2.48287	5e-05	0.00579682
XLOC_003594	Btg2	1:134074942-134084062	65.3952	39.2895	-0.735041	0.0001	0.0100564
XLOC_003615	Ptprv	1:135108496-135132594	0.81101	8.61259	3.40866	5e-05	0.00579682
XLOC_004067	Fcgr2b	1:170958516-170977746	0.0659226	0.677708	3.36182	0.00025	0.0210671
XLOC_004075	Pcp4l1	1:171172720-171196268	7.79263	3.45256	-1.17444	0.0004	0.0304636
XLOC_004174	Grem2	1:174833583-174921819	173.832	109.805	-0.662758	0.0003	0.0238454
XLOC_004601	Sgk1	10:21882183-22000202	80.771	45.4998	-0.827977	5e-05	0.00579682
XLOC_004647	Ctgf	10:24549440-24598929	1767.45	963.078	-0.875948	0.0003	0.0238454
XLOC_004734	Lama4	10:38965196-39110188	21.0012	32.4758	0.628894	0.0005	0.036404
XLOC_004799	Cd24a	10:43579168-43584526	32.2933	18.208	-0.826663	5e-05	0.00579682
XLOC_005007	Egr2	10:67496359-67542188	21.3837	9.0873	-1.23459	5e-05	0.00579682
XLOC_005247	Gadd45b	10:80929868-80932270	42.9607	25.7832	-0.736586	0.0002	0.0176718
XLOC_005267	Tbxa2r	10:81328673-81335823	5.92287	13.8064	1.22097	5e-05	0.00579682
XLOC_005302	-	10:82413806-82414485	0	0.548451	inf	0.00015	0.0141466
XLOC_005313	Chst11	10:82984898-83195969	17.8894	7.28424	-1.29626	5e-05	0.00579682
XLOC_005379	Igf1	10:87826376-87937043	3.0176	8.60885	1.51242	0.00065	0.0446464
XLOC_005469	Dcn	10:97479499-97518329	31.4052	57.6264	0.87573	5e-05	0.00579682
XLOC_005470	Lum	10:97565500-97572713	4.69004	14.5078	1.62916	5e-05	0.00579682
XLOC_005554	Phlda1	10:111506285-111508645	93.7782	45.9845	-1.0281	5e-05	0.00579682
XLOC_005682	Avpr1a	10:122448033-122456814	7.76469	13.8393	0.83377	0.0001	0.0100564
XLOC_005764	Stat2	10:128270523-128293373	3.8337	7.20934	0.91113	5e-05	0.00579682
XLOC_006097	-	10:37113261-37113651	0	1.59788	inf	5e-05	0.00579682
XLOC_006098	Marcks	10:37133107-37151315	47.9162	79.3267	0.727292	5e-05	0.00579682
XLOC_006104	-	10:38116216-38122007	0	6.14214	inf	5e-05	0.00579682
XLOC_006150	Gm9855	10:42052343-42057357	7.28505	0.627828	-3.5365	5e-05	0.00579682
XLOC_006898	Lgr5	10:115450269-115587780	2.62257	10.5893	2.01355	0.0001	0.0100564
XLOC_006922	Lyz2	10:117277277-117282284	17.684	52.0379	1.55712	5e-05	0.00579682
XLOC_007186	Lif	11:4257556-4272521	11.1455	4.15893	-1.42218	5e-05	0.00579682
XLOC_007424	Efemp1	11:28853196-28926749	42.0479	22.8502	-0.879829	5e-05	0.00579682
XLOC_007586	Adam19	11:46055991-46147343	57.5837	37.794	-0.607504	0.0001	0.0100564
XLOC_007753	Irf1	11:53770013-53778374	4.87274	9.37061	0.94341	0.00015	0.0141466
XLOC_007779	Gpx3	11:54902452-54910450	7.69512	15.6588	1.02496	5e-05	0.00579682
XLOC_007923	Mfap4	11:61484734-61494406	30.4669	72.9879	1.26041	5e-05	0.00579682
XLOC_008356	Ccl11	11:82057822-82063065	2.41667	8.54696	1.82239	0.00025	0.0210671
XLOC_008701	Igfbp4	11:99040079-99054392	146.116	61.4954	-1.24857	5e-05	0.00579682
XLOC_008835	Fzd2	11:102603573-102608413	29.8634	48.5352	0.700654	0.0001	0.0100564
XLOC_009077	Sphk1	11:116529214-116536674	30.6523	15.8659	-0.950069	5e-05	0.00579682
XLOC_009336	Igfbp3	11:7206085-7213929	9.0767	32.2629	1.82963	5e-05	0.00579682
XLOC_009766	Jade2	11:51813405-51857653	0.917838	2.31564	1.3351	0.00015	0.0141466
XLOC_010134	Kctd11	11:69875052-69881406	36.2731	21.2423	-0.77196	0.0001	0.0100564
XLOC_010158	-	11:70383053-70383384	2.16088	0	#NAME?	5e-05	0.00579682
XLOC_010275	Rap1gap2	11:74383355-74610915	6.27621	3.21956	-0.96303	5e-05	0.00579682
XLOC_010842	Krt19	11:100140763-100148665	24.1653	11.483	-1.07343	5e-05	0.00579682
XLOC_011211	Lgals3bp	11:118390115-118402092	49.1679	74.3827	0.59725	0.00055	0.0388027
XLOC_011454	-	12:19818777-19819146	0	3.07465	inf	5e-05	0.00579682
XLOC_011455	-	12:19820672-19821178	0	0.544408	inf	0.0006	0.0418437
XLOC_011456	-	12:19846446-19846696	0	3.86491	inf	0.0004	0.0304636
XLOC_011488	-	12:21632194-21632462	0	5.26323	inf	5e-05	0.00579682
XLOC_011696	Srp54b	12:55155103-55189213	5.88868	1.93659	-1.60443	5e-05	0.00579682
XLOC_011924	Rgs6	12:82588291-83162056	0.29211	1.06379	1.86463	0.00045	0.0335693
XLOC_012354	BC022687	12:112808861-112816403	16.7845	29.0044	0.789143	0.0002	0.0176718
XLOC_012682	Gm20474	12:23526490-23634765	0	0.948848	inf	5e-05	0.00579682
XLOC_012701	Id2	12:25093798-25096238	24.9946	12.7324	-0.973104	5e-05	0.00579682
XLOC_012737	Acp1	12:30884321-30960162	18.0362	9.39212	-0.941375	5e-05	0.00579682
XLOC_013773	Klf6	13:5861488-5870550	77.2404	50.9249	-0.600984	0.0003	0.0238454
XLOC_014199	Edn1	13:42301269-42307989	6.42887	2.87839	-1.1593	0.0004	0.0304636
XLOC_014269	Aspn	13:49421251-49652900	36.5613	71.1709	0.960968	5e-05	0.00579682
XLOC_014288	S1pr3	13:51408540-51422797	49.2701	86.7492	0.816138	5e-05	0.00579682
XLOC_014375	Tgfbi	13:56609502-56639751	7.16141	11.9683	0.740906	0.0005	0.036404
XLOC_014496	-	13:67310194-67310448	0	5.05931	inf	5e-05	0.00579682
XLOC_014951	Fgf10	13:118669790-118792115	2.82433	5.59973	0.987449	5e-05	0.00579682
XLOC_015444	Gfod1	13:43195240-43304172	6.44641	3.21841	-1.00215	5e-05	0.00579682
XLOC_015501	Fgd3	13:49260324-49320313	23.3834	13.5109	-0.791356	5e-05	0.00579682
XLOC_015556	Msx2	13:53466883-53473074	4.45015	1.67543	-1.40932	5e-05	0.00579682
XLOC_015649	Gas1	13:60174404-60177607	10.682	33.7882	1.66134	5e-05	0.00579682
XLOC_015783	Irx1	13:71957920-71963784	39.1619	77.1264	0.977776	5e-05	0.00579682
XLOC_015904	Thbs4	13:92751589-92794818	2.26076	0.895857	-1.33547	0.0003	0.0238454
XLOC_016063	Rps3a3	13:108449947-109956108	31.6392	85.1249	1.42787	0.0004	0.0304636
XLOC_016333	Plau	14:20817191-20843485	100.363	56.6669	-0.824656	5e-05	0.00579682
XLOC_016412	Mustn1	14:30878977-30881610	8.49861	2.46072	-1.78815	5e-05	0.00579682
XLOC_017055	Sacs	14:61138456-61258490	14.0089	7.79839	-0.845094	5e-05	0.00579682
XLOC_017163	Egr3	14:70077276-70083111	7.16947	2.67815	-1.42063	5e-05	0.00579682
XLOC_017921	Bmp4	14:46379413-46390669	6.07776	11.4744	0.916803	0.0003	0.0238454
XLOC_018158	Gzmd,Gzme,Gzmg	14:56117611-56159579	19.3193	8.68325	-1.15373	0.0001	0.0100564
XLOC_018477	-	14:92603168-92603390	0	5.67333	inf	0.00055	0.0388027
XLOC_018480	-	14:94198147-94199022	0.734272	0	#NAME?	0.0001	0.0100564
XLOC_018748	Cdh18	15:22549021-23474694	1.21041	0.290372	-2.05952	5e-05	0.00579682
XLOC_018789	Sema5a	15:32244812-32696341	1.92097	4.38628	1.19116	5e-05	0.00579682
XLOC_018907	Gm10020	15:52477610-52478245	5.58569	33.1982	2.5713	5e-05	0.00579682
XLOC_018921	Nov	15:54745701-54756588	8.53366	24.9368	1.54704	5e-05	0.00579682
XLOC_018929	Col14a1	15:55307644-55521459	0.542106	1.77164	1.70844	5e-05	0.00579682
XLOC_018959	Trib1	15:59648239-59656858	13.5824	8.40239	-0.692865	0.00055	0.0388027
XLOC_019274	Cacna1i	15:80287237-80398289	0.674881	0.0137148	-5.62083	0.00045	0.0335693
XLOC_019368	Parvb	15:84232042-84315714	7.88498	3.02837	-1.38056	5e-05	0.00579682
XLOC_019386	Fbln1	15:85205939-85286535	22.7995	37.4453	0.715783	0.0001	0.0100564
XLOC_019767	Npr3	15:11839887-11907207	3.34616	1.78441	-0.907061	5e-05	0.00579682
XLOC_019903	Klf10	15:38294411-38300707	20.3814	7.45738	-1.45052	5e-05	0.00579682
XLOC_020117	Arc	15:74669082-74672680	7.00045	3.04789	-1.19964	5e-05	0.00579682
XLOC_020532	Prickle1	15:93498670-93596114	3.76983	8.00168	1.0858	5e-05	0.00579682
XLOC_020571	Vdr	15:97854095-97910630	3.08415	6.65335	1.10921	0.0001	0.0100564
XLOC_020596	Rnd1	15:98663420-98677474	10.2216	4.47158	-1.19276	5e-05	0.00579682
XLOC_020741	Itga5	15:103272882-103371038	304.565	156.067	-0.964587	5e-05	0.00579682
XLOC_020794	Dnaja3,Vasn	16:4625211-4707695	119.769	75.8493	-0.659053	0.0002	0.0176718
XLOC_021021	Ephb3	16:21204754-21223305	11.1106	22.0842	0.991078	5e-05	0.00579682
XLOC_021180	Mylk	16:34745209-35002436	12.0008	6.1781	-0.957894	0.0003	0.0238454
XLOC_021456	Robo1	16:72663122-73046097	4.21266	2.41125	-0.804952	0.0002	0.0176718
XLOC_021813	Myh11	16:14194526-14292406	14.3038	7.39693	-0.951396	5e-05	0.00579682
XLOC_021993	Masp1	16:23451784-23614225	28.7489	10.0221	-1.52031	5e-05	0.00579682
XLOC_022052	Apod	16:31296191-31314860	8.151	21.0982	1.37207	5e-05	0.00579682
XLOC_022438	Adamts1	16:85793826-85803324	35.6389	55.0384	0.626988	0.0001	0.0100564
XLOC_022708	Smoc2	17:14279505-14404951	63.6615	33.4774	-0.927235	5e-05	0.00579682
XLOC_023024	Mapk13	17:28768995-28778705	14.7187	7.2456	-1.02247	5e-05	0.00579682
XLOC_023269	Ier3	17:35821619-35822923	111.86	65.3596	-0.775225	5e-05	0.00579682
XLOC_023743	Rasgrp3	17:75435904-75529051	4.08256	1.89407	-1.10799	5e-05	0.00579682
XLOC_023748	Crim1	17:78200183-78376605	56.2262	35.1971	-0.675784	0.0003	0.0238454
XLOC_024290	Dusp1	17:26505050-26508986	86.5431	49.0965	-0.817799	5e-05	0.00579682
XLOC_024555	Aif1	17:35170990-35176068	0	1.53895	inf	5e-05	0.00579682
XLOC_025097	Cdc42ep3	17:79331516-79358022	94.8328	61.2694	-0.630219	0.00045	0.0335693
XLOC_025755	Arsi	18:60911779-60919615	1.27371	3.83456	1.59002	5e-05	0.00579682
XLOC_025817	Pmaip1	18:66458571-66465593	23.1838	14.6862	-0.658653	0.0005	0.036404
XLOC_025885	Smad7	18:75367325-75395935	52.3863	26.567	-0.979552	0.00055	0.0388027
XLOC_025927	Pqlc1	18:80253291-80292933	34.619	18.4832	-0.905354	5e-05	0.00579682
XLOC_026112	Cdh2	18:16567769-16809323	57.5059	38.5875	-0.575577	0.00045	0.0335693
XLOC_026256	Hbegf	18:36504789-36517569	144.182	58.0888	-1.31156	5e-05	0.00579682
XLOC_026353	Cdo1	18:46713202-46728546	20.3174	41.8223	1.04156	5e-05	0.00579682
XLOC_026423	Fbn2	18:58008600-58221885	8.57103	19.4717	1.18384	5e-05	0.00579682
XLOC_026443	Synpo	18:60593029-60660142	34.105	63.4478	0.89559	5e-05	0.00579682
XLOC_026599	Slc14a1	18:78099672-78142166	2.22869	0.93928	-1.24657	0.0004	0.0304636
XLOC_026759	Fosl1	19:5447528-5458039	75.678	45.6464	-0.729374	0.00065	0.0446464
XLOC_026895	Rab3il1	19:10001668-10039148	1.66455	5.34811	1.6839	5e-05	0.00579682
XLOC_027045	Prune2	19:16956117-17224106	2.19195	1.08101	-1.01984	5e-05	0.00579682
XLOC_027124	Dmrt2	19:25672419-25679226	1.34108	3.74131	1.48015	5e-05	0.00579682
XLOC_027204	Ifit3	19:34583519-34589307	2.06408	4.77268	1.2093	0.00035	0.0273421
XLOC_027422	Dusp5	19:53528687-53542668	65.2969	28.0943	-1.21674	5e-05	0.00579682
XLOC_027428	Adra2a	19:54044876-54049082	21.913	9.16234	-1.258	5e-05	0.00579682
XLOC_027496	-	19:60791125-60791372	5.53128	0	#NAME?	0.0002	0.0176718
XLOC_028041	Ankrd1	19:36111959-36119844	82.3997	50.4068	-0.709021	0.0002	0.0176718
XLOC_028648	Etl4	2:19909779-20818911	3.23528	7.5661	1.22566	0.0007	0.0479
XLOC_028913	Aif1l	2:31950138-31973500	21.3966	12.0902	-0.823539	0.0002	0.0176718
XLOC_028928	Ciz1	2:32308344-32381938	19.1821	0.320506	-5.90327	5e-05	0.00579682
XLOC_028961	Angptl2	2:33133183-33371486	116.232	72.5424	-0.68011	0.0001	0.0100564
XLOC_029452	Itga4	2:79255423-79461107	2.63808	4.33769	0.717441	0.00025	0.0210671
XLOC_029686	Syt13	2:92915075-92956058	16.505	28.7249	0.799401	5e-05	0.00579682
XLOC_029805	-	2:107031212-107031421	10.5912	0	#NAME?	0.0001	0.0100564
XLOC_029816	Bdnf	2:109674699-109727157	14.4268	9.1556	-0.65603	0.0003	0.0238454
XLOC_029943	Chac1	2:119350802-119355005	14.6718	27.7864	0.921337	5e-05	0.00579682
XLOC_030280	Cfap61	2:145917478-146215039	1.96463	0.107099	-4.19724	5e-05	0.00579682
XLOC_030408	Hck	2:153108467-153151442	5.9868	1.85842	-1.68771	5e-05	0.00579682
XLOC_030668	Snai1	2:167538194-167542820	83.1459	48.5719	-0.775523	5e-05	0.00579682
XLOC_030865	Slco4a1	2:180456244-180474867	2.59939	0.806037	-1.68925	0.0001	0.0100564
XLOC_031066	Nebl	2:17343579-17731464	0.608011	0.0892908	-2.76751	0.00015	0.0141466
XLOC_031360	Lcn2	2:32384632-32388252	0.0561261	0.482813	3.10472	0.0001	0.0100564
XLOC_032823	Trib3	2:152337315-152344053	14.7198	33.8503	1.20141	5e-05	0.00579682
XLOC_032847	Foxs1	2:152931850-152933378	32.0542	19.5679	-0.712024	0.0003	0.0238454
XLOC_033053	Sdc4	2:164423783-164443887	76.356	44.5851	-0.776179	5e-05	0.00579682
XLOC_033125	B4galt5	2:167298377-167349183	20.9164	13.0531	-0.680239	0.00015	0.0141466
XLOC_033564	Gm6197	3:25426214-26333377	5.98141	30.0021	2.32651	5e-05	0.00579682
XLOC_033614	Skil	3:31094687-31122581	17.6473	11.4994	-0.617889	0.00055	0.0388027
XLOC_033699	Gm43820,Spry1	3:37638578-37647952	33.0132	57.5882	0.802727	5e-05	0.00579682
XLOC_033785	Noct	3:51221275-51251831	34.618	18.653	-0.892111	5e-05	0.00579682
XLOC_034076	Gm42476,Pdgfc	3:81030468-81214704	35.7782	21.945	-0.705185	5e-05	0.00579682
XLOC_034104	Sfrp2	3:83696199-83789964	6.61585	25.0492	1.92077	5e-05	0.00579682
XLOC_034164	Nes	3:87970998-87980461	27.1598	16.4619	-0.722343	5e-05	0.00579682
XLOC_034409	Ctss	3:95526785-95556403	1.64942	4.69252	1.5084	0.00035	0.0273421
XLOC_034569	Ngf	3:102469918-102521019	58.4197	24.4423	-1.25707	5e-05	0.00579682
XLOC_034573	Tspan2	3:102720230-102801513	12.8944	4.86046	-1.40758	5e-05	0.00579682
XLOC_035045	Adh1	3:138260990-138307022	0.825261	3.26907	1.98596	5e-05	0.00579682
XLOC_035131	Syde2	3:145987385-146021727	5.76523	2.82317	-1.03006	0.0001	0.0100564
XLOC_036163	Chtop	3:90498077-90510155	57.6808	96.8729	0.748003	0.0001	0.0100564
XLOC_036212	Lce1h	3:92763093-92765065	14.8228	3.64395	-2.02424	5e-05	0.00579682
XLOC_036591	Csf1	3:107696640-107785897	453.185	237.625	-0.931414	5e-05	0.00579682
XLOC_036710	Snx7	3:117781646-117868980	97.683	63.3096	-0.625683	0.0002	0.0176718
XLOC_037022	Clca3a1,Clca3a2	3:144729439-144819494	9.56482	20.7898	1.12006	5e-05	0.00579682
XLOC_037077	Rpsa-ps10	3:150072574-150073614	446.942	82.9282	-2.43015	5e-05	0.00579682
XLOC_037093	Dnajb4	3:152178510-152210302	64.8047	39.2648	-0.722863	5e-05	0.00579682
XLOC_038125	Pde4b	4:102087542-102607471	7.32102	12.7098	0.795825	5e-05	0.00579682
XLOC_038767	Id3	4:136143418-136145762	259.688	154.017	-0.753686	5e-05	0.00579682
XLOC_038864	Mfap2	4:141010417-141015984	33.5623	56.5931	0.753783	0.0002	0.0176718
XLOC_038875	Epha2	4:141301239-141329384	35.1807	18.7539	-0.907592	5e-05	0.00579682
XLOC_039026	Nppb	4:147985787-147987205	26.7611	13.5435	-0.982539	5e-05	0.00579682
XLOC_039092	Errfi1	4:150825732-150869086	87.7985	51.0096	-0.783426	5e-05	0.00579682
XLOC_039107	Klhl21	4:152006758-152017683	28.4643	18.1536	-0.648901	0.0002	0.0176718
XLOC_039325	Ripk2	4:16117052-16163689	17.863	8.61682	-1.05175	5e-05	0.00579682
XLOC_039475	Ddx58	4:40203645-40239828	6.92778	11.8184	0.770575	0.0001	0.0100564
XLOC_040138	Pcsk9	4:106313373-106464558	15.442	33.2233	1.10534	0.0005	0.036404
XLOC_040513	Gjb3	4:127325234-127330844	10.7559	5.68057	-0.921014	0.00045	0.0335693
XLOC_040739	C1qb	4:136878985-136886187	3.51714	9.50691	1.43458	0.00015	0.0141466
XLOC_040741	C1qa	4:136895911-136898803	4.21821	12.0351	1.51255	0.0001	0.0100564
XLOC_041137	Isg15	4:156199414-156200957	17.5674	45.142	1.36157	5e-05	0.00579682
XLOC_041340	Lrrc17	5:21483846-21645634	37.5481	58.3463	0.635899	0.00035	0.0273421
XLOC_041890	Uchl1	5:66626494-66687236	40.1835	22.8955	-0.811542	0.00025	0.0210671
XLOC_041978	Mir7025,Pdgfra	5:75152291-75198215	9.9827	18.2101	0.867241	0.0002	0.0176718
XLOC_042113	Cxcl5	5:90758829-90763415	64.3642	38.6232	-0.73679	0.00015	0.0141466
XLOC_042115	Ppbp	5:90768502-90770343	26.9782	12.5116	-1.10853	5e-05	0.00579682
XLOC_042121	Cxcl1	5:90891240-90893122	7.64939	18.5335	1.27672	5e-05	0.00579682
XLOC_042127	Ereg	5:91051275-91093646	26.5727	12.3425	-1.10631	5e-05	0.00579682
XLOC_042470	Mn1	5:111416583-111457097	8.40744	13.3121	0.663005	0.00055	0.0388027
XLOC_043125	Nptx2	5:144545890-144557479	18.7817	6.7278	-1.48112	5e-05	0.00579682
XLOC_044094	Gm43499,Tec	5:72755715-72868653	7.05927	3.6671	-0.944878	0.00055	0.0388027
XLOC_044345	Gm7993	5:95974239-95975968	11.83	37.0956	1.6488	0.0002	0.0176718
XLOC_044463	Gbp4,Gbp8,Gbp9	5:105012550-105139586	0.226407	0.890859	1.97628	5e-05	0.00579682
XLOC_044625	2900026A02Rik	5:113086297-113182240	14.7432	8.50223	-0.794136	0.00025	0.0210671
XLOC_044989	Eln	5:134702592-134822967	3.44871	20.4002	2.56445	5e-05	0.00579682
XLOC_045061	Serpine1	5:137061225-137072304	2046.59	976.16	-1.06803	0.00035	0.0273421
XLOC_045608	Mest	6:30723546-30896826	9.97347	26.8026	1.4262	5e-05	0.00579682
XLOC_045613	-	6:31054976-31055863	0.979429	0	#NAME?	5e-05	0.00579682
XLOC_046031	Aqp1	6:55336070-55348572	26.3997	16.778	-0.653957	0.00065	0.0446464
XLOC_046621	Slc6a6	6:91683699-91759072	53.6245	36.4214	-0.558106	0.0006	0.0418437
XLOC_046735	Bhlhe40	6:108577038-108666925	47.6556	30.635	-0.637467	0.0005	0.036404
XLOC_046940	Mfap5	6:122505844-122602444	54.3737	31.3904	-0.792587	0.0003	0.0238454
XLOC_047068	Tspan11	6:127887588-127953977	1.64591	5.70757	1.79399	0.0005	0.036404
XLOC_047225	Gprc5a	6:135065626-135084709	22.8915	12.6558	-0.855011	5e-05	0.00579682
XLOC_047278	Mgst1	6:138140315-138173190	15.0961	27.9212	0.887182	0.0004	0.0304636
XLOC_047722	Ptn	6:36714743-36810220	237.118	526.25	1.15014	5e-05	0.00579682
XLOC_048377	Hk2	6:82724823-82774454	16.8905	10.8248	-0.641875	5e-05	0.00579682
XLOC_048594	Adamts9	6:92772698-93272979	2.91967	5.83029	0.997762	5e-05	0.00579682
XLOC_048755	Ghrl	6:113713528-113720433	1.00454	0.0589804	-4.09015	5e-05	0.00579682
XLOC_049244	Rerg	6:137054824-137170497	3.76668	7.86032	1.06129	0.0001	0.0100564
XLOC_049436	Ttyh1	7:4074124-4136926	0.184061	0.934473	2.34397	0.0003	0.0238454
XLOC_049902	Plaur	7:24461956-24476207	143.463	76.2475	-0.911918	5e-05	0.00579682
XLOC_050560	Tmem86a	7:47050600-47054855	4.57748	9.92295	1.11622	5e-05	0.00579682
XLOC_050580	Nav2	7:48898806-49610090	6.00752	3.20871	-0.904775	0.0002	0.0176718
XLOC_050714	-	7:65714704-65714915	0	10.284	inf	5e-05	0.00579682
XLOC_050795	Rgma	7:73310379-73420877	4.81791	13.8719	1.52569	5e-05	0.00579682
XLOC_050940	Adamtsl3	7:82335516-82615035	6.69986	2.12011	-1.65999	5e-05	0.00579682
XLOC_051135	Lrrc32	7:98489282-98529301	153.187	92.3618	-0.729929	5e-05	0.00579682
XLOC_051208	Arap1	7:101348066-101412586	20.2831	37.59	0.89007	0.00015	0.0141466
XLOC_052078	Il11	7:4772372-4782857	11.2269	4.30011	-1.38451	5e-05	0.00579682
XLOC_053160	Saa1,Saa3	7:46711996-46754314	1.76305	10.0445	2.51026	0.0001	0.0100564
XLOC_053577	Aldh1a3	7:66390760-66427517	16.3306	7.12595	-1.19643	0.0003	0.0238454
XLOC_053660	-	7:74045756-74065375	0	0.813664	inf	5e-05	0.00579682
XLOC_053811	Zfand6	7:84613765-84779053	27.9095	48.9118	0.809428	0.00015	0.0141466
XLOC_054778	H19,Mir675	7:142575528-142578143	255.183	466.707	0.870985	5e-05	0.00579682
XLOC_054793	Cdkn1c	7:143458338-143461050	26.8672	50.6605	0.915016	0.0001	0.0100564
XLOC_055156	Sfrp1	8:23411385-23450186	14.6697	32.588	1.1515	5e-05	0.00579682
XLOC_055276	Micu3	8:40279165-40386600	8.47393	4.65543	-0.864117	0.00055	0.0388027
XLOC_055440	Lpl	8:68880490-68907448	4.60531	10.7177	1.21862	5e-05	0.00579682
XLOC_055475	Comp	8:70373547-70382065	3.38245	0.922429	-1.87456	5e-05	0.00579682
XLOC_055479	Crlf1	8:70493087-70504095	308.014	156.703	-0.974959	5e-05	0.00579682
XLOC_055483	Isyna1	8:70594350-70597298	12.5504	23.302	0.892719	5e-05	0.00579682
XLOC_055798	Mt2	8:94172310-94173567	117.676	47.4915	-1.30908	5e-05	0.00579682
XLOC_055862	-	8:103271381-103276411	0	3.28161	inf	5e-05	0.00579682
XLOC_056129	Mir1903,Nrp1	8:128358650-128506448	79.5108	48.686	-0.707645	5e-05	0.00579682
XLOC_056746	2810428I15Rik	8:70504291-70506752	34.5099	66.1464	0.938654	5e-05	0.00579682
XLOC_056751	Ssbp4	8:70597482-70608314	34.1667	59.182	0.792565	5e-05	0.00579682
XLOC_056791	Bst2	8:71534263-71538971	61.5075	123.377	1.00424	5e-05	0.00579682
XLOC_056963	Junb	8:84976696-84979272	130.958	80.8584	-0.69563	5e-05	0.00579682
XLOC_057567	Icam1	9:21015959-21028897	2.5467	5.12331	1.00845	0.00065	0.0446464
XLOC_057608	Cnn1	9:22099218-22109630	272.205	148.055	-0.878564	5e-05	0.00579682
XLOC_057625	Bmper	9:23222790-23485202	14.3352	8.43172	-0.765662	0.00025	0.0210671
XLOC_057854	Pvrl1	9:43743886-43807464	10.6213	6.27631	-0.758967	5e-05	0.00579682
XLOC_058020	Crabp1	9:54764612-54773624	498.489	908.61	0.866099	5e-05	0.00579682
XLOC_058083	Sema7a	9:57940096-57962869	33.6486	15.8841	-1.08297	5e-05	0.00579682
XLOC_058646	Slco2a1	9:102988711-103096002	16.1066	8.53431	-0.916308	5e-05	0.00579682
XLOC_059996	Htr1b	9:81628290-81645156	70.4361	37.4523	-0.911262	0.0001	0.0100564
XLOC_060980	Agtr2	X:21484543-21489164	1.91345	11.0862	2.53451	0.0006	0.0418437
XLOC_061267	Fhl1	X:56731786-56793641	326.827	190.39	-0.779574	5e-05	0.00579682
XLOC_061978	Tnmd	X:133850979-133865577	34.6569	20.7368	-0.74095	0.00025	0.0210671
XLOC_062100	Tmem164	X:142681405-142843494	13.3557	22.9533	0.781241	5e-05	0.00579682
XLOC_062312	Scml2	X:161117192-161258214	0.571871	0.0924734	-2.62858	0.00025	0.0210671
XLOC_062351	Figf	X:164373271-164402659	7.76944	16.5299	1.0892	5e-05	0.00579682
XLOC_062363	Gpm6b	X:166238910-166389162	3.13994	6.46205	1.04126	5e-05	0.00579682
XLOC_063781	Gm6472,Rpl7a-ps12	X:152908777-152910296	231.68	358.169	0.628503	0.00025	0.0210671
XLOC_063923	Egfl6	X:166522994-166585720	1.65803	6.74274	2.02386	5e-05	0.00579682

## Sheet: Induced
Supplementary Data set 4
Expression of the 266 transcription units significantly (q<0.05) changed in the 'Primary' tab in CIZ1 null primary cell populations (13.17 and 14.19) with GFP-CIZ1 transgene, with and without doxycylin induction
Mean data for two CIZ1 null primary cell populations (13.17 and 14.19) with GFP-CIZ1 transgene, with and without doxycylin induction
			Cuffdiff calculated gene expression value
gene_id	gene	locus	CIZ1 Null No Dox	CIZ1 Null 24 hours DOX	log2(fold_change)	p_value
XLOC_000025	-	1:6326588-6326983	0	1.4971	inf	0.01865
XLOC_000120	-	1:16100598-16101004	1.92748	0	#NAME?	0.00635
XLOC_000877	Sp100,n-R5s215	1:84958612-85711693	4.96024	8.13909	0.714458	0.34385
XLOC_000964	-	1:88614349-88615694	0.529072	0.022729	-4.54086	1
XLOC_001364	Nuak2	1:132316123-132333488	12.4156	10.1473	-0.29106	0.5039
XLOC_001398	Fmod	1:134037253-134048566	17.7756	13.4831	-0.398746	0.3718
XLOC_001437	Lmod1	1:135324758-135368474	22.9948	25.1949	0.131825	0.7439
XLOC_001553	Ptgs2	1:150074872-150108683	33.5078	48.3377	0.528654	0.1909
XLOC_001611	Rgs16	1:153740348-153749324	27.0665	42.8021	0.661172	0.1181
XLOC_001774	Dpt	1:164796643-164936775	63.113	23.6474	-1.41625	0.01115
XLOC_002008	Kif26b	1:178529124-178939200	14.7228	8.90912	-0.7247	0.0957
XLOC_002270	-	1:6277253-6277650	0	0	0	1
XLOC_002651	Pantr1	1:42590781-42744791	4.02583	2.19988	-0.871859	0.1102
XLOC_003594	Btg2	1:134074942-134084062	45.0317	23.4672	-0.940295	0.0205
XLOC_003615	Ptprv	1:135108496-135132594	16.3515	10.7274	-0.608125	0.4519
XLOC_004067	Fcgr2b	1:170958516-170977746	0.674551	0.274393	-1.29768	1
XLOC_004075	Pcp4l1	1:171172720-171196268	2.16474	6.46293	1.57799	0.0194
XLOC_004174	Grem2	1:174833583-174921819	53.6176	102.176	0.930279	0.01505
XLOC_004601	Sgk1	10:21882183-22000202	26.2429	41.5165	0.661758	0.10195
XLOC_004647	Ctgf	10:24549440-24598929	375.119	462.055	0.300718	0.4634
XLOC_004734	Lama4	10:38965196-39110188	48.4127	34.4146	-0.492367	0.21625
XLOC_004799	Cd24a	10:43579168-43584526	10.088	29.4388	1.54508	0.0017
XLOC_005007	Egr2	10:67496359-67542188	2.98614	2.04277	-0.547755	0.4042
XLOC_005247	Gadd45b	10:80929868-80932270	27.0739	28.8969	0.0940124	0.8388
XLOC_005267	Tbxa2r	10:81328673-81335823	14.7555	11.818	-0.320268	0.5085
XLOC_005302	-	10:82413806-82414485	0.660782	0	#NAME?	1
XLOC_005313	Chst11	10:82984898-83195969	4.30281	5.73964	0.41568	0.36285
XLOC_005379	Igf1	10:87826376-87937043	11.1071	7.21112	-0.623186	0.4778
XLOC_005469	Dcn	10:97479499-97518329	146.94	74.277	-0.984243	0.02345
XLOC_005470	Lum	10:97565500-97572713	44.9192	14.9993	-1.58243	0.0023
XLOC_005554	Phlda1	10:111506285-111508645	13.9468	25.9729	0.897076	0.0634
XLOC_005682	Avpr1a	10:122448033-122456814	11.578	10.6609	-0.119054	0.80105
XLOC_005764	Stat2	10:128270523-128293373	17.6624	24.7011	0.483895	0.30465
XLOC_006097	-	10:37113261-37113651	0	0	0	1
XLOC_006098	Marcks	10:37133107-37151315	113.156	65.5016	-0.788707	0.03775
XLOC_006104	-	10:38116216-38122007	9.51645	0	#NAME?	0.00485
XLOC_006150	Gm9855	10:42052343-42057357	0.565538	0.293912	-0.944239	1
XLOC_006898	Lgr5	10:115450269-115587780	26.4394	15.1515	-0.803227	0.13615
XLOC_006922	Lyz2	10:117277277-117282284	85.277	78.7288	-0.115265	0.7655
XLOC_007186	Lif	11:4257556-4272521	3.09763	2.62287	-0.240019	0.7245
XLOC_007424	Efemp1	11:28853196-28926749	80.9405	79.778	-0.0208707	0.9605
XLOC_007586	Adam19	11:46055991-46147343	27.4208	26.901	-0.0276094	0.9421
XLOC_007753	Irf1	11:53770013-53778374	16.1566	12.09	-0.418305	0.32355
XLOC_007779	Gpx3	11:54902452-54910450	20.3271	13.7918	-0.559589	0.21115
XLOC_007923	Mfap4	11:61484734-61494406	133.309	32.2923	-2.04552	0.00875
XLOC_008356	Ccl11	11:82057822-82063065	13.8098	12.8801	-0.100555	0.86725
XLOC_008701	Igfbp4	11:99040079-99054392	60.9905	88.2534	0.533067	0.34455
XLOC_008835	Fzd2	11:102603573-102608413	60.361	45.8067	-0.398058	0.30335
XLOC_009077	Sphk1	11:116529214-116536674	12.7924	10.3312	-0.308283	0.56845
XLOC_009336	Igfbp3	11:7206085-7213929	147.571	25.842	-2.51362	5e-05
XLOC_009766	Jade2	11:51813405-51857653	2.54601	3.18588	0.323455	0.5267
XLOC_010134	Kctd11	11:69875052-69881406	16.7623	14.0731	-0.252279	0.5618
XLOC_010158	-	11:70383053-70383384	0	0	0	1
XLOC_010275	Rap1gap2	11:74383355-74610915	1.99715	2.95544	0.565427	0.4786
XLOC_010842	Krt19	11:100140763-100148665	10.1711	21.4618	1.0773	0.05415
XLOC_011211	Lgals3bp	11:118390115-118402092	68.8054	140.735	1.03239	0.01355
XLOC_011454	-	12:19818777-19819146	3.84062	0.521169	-2.88152	0.20755
XLOC_011455	-	12:19820672-19821178	0.920755	0.761515	-0.273946	0.86835
XLOC_011456	-	12:19846446-19846696	2.15649	0	#NAME?	0.0386
XLOC_011488	-	12:21632194-21632462	4.272	3.71585	-0.201221	0.89545
XLOC_011696	Srp54b	12:55155103-55189213	1.60939	5.20654	1.69381	0.0088
XLOC_011924	Rgs6	12:82588291-83162056	0.528806	0.320049	-0.724444	1
XLOC_012354	BC022687	12:112808861-112816403	40.3916	51.6396	0.354424	0.42375
XLOC_012682	Gm20474	12:23526490-23634765	1.38342	0.185557	-2.8983	0.1157
XLOC_012701	Id2	12:25093798-25096238	13.2846	26.3131	0.986026	0.0452
XLOC_012737	Acp1	12:30884321-30960162	11.6833	13.2502	0.181565	0.68695
XLOC_013773	Klf6	13:5861488-5870550	40.4223	40.3467	-0.00270174	0.99425
XLOC_014199	Edn1	13:42301269-42307989	1.86583	2.29428	0.298228	0.6948
XLOC_014269	Aspn	13:49421251-49652900	182.351	61.3771	-1.57095	0.00165
XLOC_014288	S1pr3	13:51408540-51422797	85.1453	67.9517	-0.325418	0.3994
XLOC_014375	Tgfbi	13:56609502-56639751	14.5448	12.6754	-0.198468	0.6677
XLOC_014496	-	13:67310194-67310448	0	0	0	1
XLOC_014951	Fgf10	13:118669790-118792115	5.18168	8.9437	0.787452	0.1015
XLOC_015444	Gfod1	13:43195240-43304172	1.25057	1.51119	0.273101	0.6626
XLOC_015501	Fgd3	13:49260324-49320313	6.85134	10.8202	0.659266	0.17285
XLOC_015556	Msx2	13:53466883-53473074	1.05423	2.13906	1.02079	0.2172
XLOC_015649	Gas1	13:60174404-60177607	59.5852	28.9355	-1.04211	0.06085
XLOC_015783	Irx1	13:71957920-71963784	98.4715	66.2998	-0.570701	0.1454
XLOC_015904	Thbs4	13:92751589-92794818	0.934265	0.672738	-0.473787	0.5367
XLOC_016063	Rps3a3	13:108449947-109956108	36.668	37.2707	0.0235209	0.973
XLOC_016333	Plau	14:20817191-20843485	31.9202	48.6235	0.607185	0.12185
XLOC_016412	Mustn1	14:30878977-30881610	0.783177	2.62908	1.74715	0.09005
XLOC_017055	Sacs	14:61138456-61258490	3.15356	5.84659	0.890615	0.06055
XLOC_017163	Egr3	14:70077276-70083111	1.27409	0.784168	-0.700228	0.4432
XLOC_017921	Bmp4	14:46379413-46390669	15.1475	13.2673	-0.191201	0.7387
XLOC_018158	Gzmd,Gzme,Gzmg	14:56117611-56159579	4.83654	3.85363	-0.32776	0.61685
XLOC_018477	-	14:92603168-92603390	6.18867	5.8156	-0.0897019	0.5392
XLOC_018480	-	14:94198147-94199022	0.192236	0.110212	-0.802599	1
XLOC_018748	Cdh18	15:22549021-23474694	0.465505	1.71065	1.87767	0.0079
XLOC_018789	Sema5a	15:32244812-32696341	8.10923	4.9788	-0.703765	0.1154
XLOC_018907	Gm10020	15:52477610-52478245	3.17683	4.76865	0.585993	0.4718
XLOC_018921	Nov	15:54745701-54756588	82.3547	23.852	-1.78774	5e-05
XLOC_018929	Col14a1	15:55307644-55521459	2.38598	0.619815	-1.94467	0.00355
XLOC_018959	Trib1	15:59648239-59656858	5.08701	5.76716	0.181043	0.71855
XLOC_019274	Cacna1i	15:80287237-80398289	0	0.0116976	inf	1
XLOC_019368	Parvb	15:84232042-84315714	1.90506	4.50288	1.24101	0.0316
XLOC_019386	Fbln1	15:85205939-85286535	40.2805	26.3657	-0.611422	0.13205
XLOC_019767	Npr3	15:11839887-11907207	2.00771	2.16191	0.106757	0.8353
XLOC_019903	Klf10	15:38294411-38300707	6.82845	9.69946	0.506346	0.2653
XLOC_020117	Arc	15:74669082-74672680	2.08868	2.21762	0.0864248	0.93555
XLOC_020532	Prickle1	15:93498670-93596114	9.76882	9.81834	0.00729445	0.98675
XLOC_020571	Vdr	15:97854095-97910630	5.56565	9.14678	0.716714	0.1084
XLOC_020596	Rnd1	15:98663420-98677474	2.37113	6.20851	1.38867	0.04205
XLOC_020741	Itga5	15:103272882-103371038	83.7688	96.7655	0.20808	0.67795
XLOC_020794	Dnaja3,Vasn	16:4625211-4707695	61.4114	66.0295	0.104603	0.8022
XLOC_021021	Ephb3	16:21204754-21223305	34.2733	23.8886	-0.520763	0.1799
XLOC_021180	Mylk	16:34745209-35002436	5.58664	2.55779	-1.12708	0.1407
XLOC_021456	Robo1	16:72663122-73046097	2.72221	2.81899	0.0503998	0.91635
XLOC_021813	Myh11	16:14194526-14292406	2.28151	3.17669	0.477538	0.3666
XLOC_021993	Masp1	16:23451784-23614225	13.0871	22.6404	0.790757	0.2207
XLOC_022052	Apod	16:31296191-31314860	46.7105	31.0338	-0.589908	0.31115
XLOC_022438	Adamts1	16:85793826-85803324	92.7593	39.5833	-1.2286	0.0021
XLOC_022708	Smoc2	17:14279505-14404951	42.1536	45.5917	0.113116	0.7746
XLOC_023024	Mapk13	17:28768995-28778705	6.15269	14.8996	1.27598	0.02975
XLOC_023269	Ier3	17:35821619-35822923	34.3792	43.8103	0.349732	0.4564
XLOC_023743	Rasgrp3	17:75435904-75529051	1.45533	1.88832	0.37576	0.5049
XLOC_023748	Crim1	17:78200183-78376605	19.5509	25.7954	0.399875	0.3172
XLOC_024290	Dusp1	17:26505050-26508986	26.4243	32.4964	0.298413	0.49815
XLOC_024555	Aif1	17:35170990-35176068	2.48811	0	#NAME?	5e-05
XLOC_025097	Cdc42ep3	17:79331516-79358022	36.3974	32.4519	-0.165532	0.6926
XLOC_025755	Arsi	18:60911779-60919615	5.30261	3.16302	-0.745399	0.1935
XLOC_025817	Pmaip1	18:66458571-66465593	23.4919	16.9145	-0.473901	0.2648
XLOC_025885	Smad7	18:75367325-75395935	14.4561	21.1908	0.551761	0.31615
XLOC_025927	Pqlc1	18:80253291-80292933	13.2197	19.41	0.554104	0.23685
XLOC_026112	Cdh2	18:16567769-16809323	37.8722	50.6921	0.420622	0.26585
XLOC_026256	Hbegf	18:36504789-36517569	22.886	31.8395	0.476352	0.2937
XLOC_026353	Cdo1	18:46713202-46728546	50.1905	60.259	0.263762	0.53215
XLOC_026423	Fbn2	18:58008600-58221885	38.8228	9.98701	-1.95878	5e-05
XLOC_026443	Synpo	18:60593029-60660142	70.0176	47.2893	-0.566204	0.1858
XLOC_026599	Slc14a1	18:78099672-78142166	0.666725	0.998358	0.582465	0.37415
XLOC_026759	Fosl1	19:5447528-5458039	25.6615	47.7274	0.895211	0.08845
XLOC_026895	Rab3il1	19:10001668-10039148	13.9106	8.09219	-0.781583	0.10235
XLOC_027045	Prune2	19:16956117-17224106	0.834297	1.29941	0.639222	0.2379
XLOC_027124	Dmrt2	19:25672419-25679226	6.28277	3.39507	-0.88796	0.1256
XLOC_027204	Ifit3	19:34583519-34589307	25.6292	24.9645	-0.03791	0.9435
XLOC_027422	Dusp5	19:53528687-53542668	12.6556	12.0376	-0.0722274	0.8905
XLOC_027428	Adra2a	19:54044876-54049082	2.66851	4.46707	0.743293	0.16795
XLOC_027496	-	19:60791125-60791372	0	0	0	1
XLOC_028041	Ankrd1	19:36111959-36119844	26.1201	23.9206	-0.126905	0.76805
XLOC_028648	Etl4	2:19909779-20818911	14.8967	7.85455	-0.923395	0.09915
XLOC_028913	Aif1l	2:31950138-31973500	8.79507	10.0922	0.198472	0.65315
XLOC_028928	Ciz1	2:32308344-32381938	0.462924	240.04	9.01829	5e-05
XLOC_028961	Angptl2	2:33133183-33371486	61.9946	78.2519	0.335984	0.38745
XLOC_029452	Itga4	2:79255423-79461107	6.72534	3.40285	-0.982861	0.0381
XLOC_029686	Syt13	2:92915075-92956058	27.948	48.6532	0.799792	0.03965
XLOC_029805	-	2:107031212-107031421	0	0	0	1
XLOC_029816	Bdnf	2:109674699-109727157	7.35269	12.8069	0.800579	0.075
XLOC_029943	Chac1	2:119350802-119355005	24.9817	18.5186	-0.431902	0.3301
XLOC_030280	Cfap61	2:145917478-146215039	0.0477269	0	#NAME?	1
XLOC_030408	Hck	2:153108467-153151442	1.15765	1.00187	-0.208503	0.8139
XLOC_030668	Snai1	2:167538194-167542820	42.4137	55.9746	0.400242	0.34915
XLOC_030865	Slco4a1	2:180456244-180474867	0.662205	1.27329	0.943209	0.2025
XLOC_031066	Nebl	2:17343579-17731464	1.43e-05	0.0468776	11.6759	1
XLOC_031360	Lcn2	2:32384632-32388252	0.716295	0.0566899	-3.65939	0.199
XLOC_032823	Trib3	2:152337315-152344053	45.858	16.7529	-1.45276	0.0006
XLOC_032847	Foxs1	2:152931850-152933378	14.3528	8.06607	-0.831396	0.1399
XLOC_033053	Sdc4	2:164423783-164443887	30.7149	38.5279	0.326965	0.42335
XLOC_033125	B4galt5	2:167298377-167349183	9.1768	22.6569	1.30388	0.00895
XLOC_033564	Gm6197	3:25426214-26333377	33.5087	28.0499	-0.256539	0.5481
XLOC_033614	Skil	3:31094687-31122581	12.4612	11.3505	-0.134693	0.75465
XLOC_033699	Gm43820,Spry1	3:37638578-37647952	55.3585	30.1767	-0.875372	0.03605
XLOC_033785	Noct	3:51221275-51251831	9.54553	13.4218	0.491678	0.31415
XLOC_034076	Gm42476,Pdgfc	3:81030468-81214704	20.2238	19.0553	-0.0858611	0.8334
XLOC_034104	Sfrp2	3:83696199-83789964	17.8929	22.1705	0.309256	0.58925
XLOC_034164	Nes	3:87970998-87980461	9.30228	6.33227	-0.554862	0.2157
XLOC_034409	Ctss	3:95526785-95556403	7.46312	11.7444	0.654122	0.2424
XLOC_034569	Ngf	3:102469918-102521019	12.6925	25.5846	1.0113	0.0842
XLOC_034573	Tspan2	3:102720230-102801513	3.65372	3.87603	0.0852158	0.86335
XLOC_035045	Adh1	3:138260990-138307022	10.9504	5.71407	-0.938391	0.0993
XLOC_035131	Syde2	3:145987385-146021727	1.81526	1.83846	0.0183217	0.9779
XLOC_036163	Chtop	3:90498077-90510155	92.937	59.2932	-0.648386	0.1432
XLOC_036212	Lce1h	3:92763093-92765065	0.444962	1.13378	1.34938	0.30665
XLOC_036591	Csf1	3:107696640-107785897	126.785	217.908	0.781335	0.0745
XLOC_036710	Snx7	3:117781646-117868980	51.8248	63.4711	0.292457	0.48355
XLOC_037022	Clca3a1,Clca3a2	3:144729439-144819494	35.2748	34.755	-0.021416	0.96305
XLOC_037077	Rpsa-ps10	3:150072574-150073614	97.7242	81.0453	-0.269987	0.5239
XLOC_037093	Dnajb4	3:152178510-152210302	29.7371	37.4417	0.332382	0.39325
XLOC_038125	Pde4b	4:102087542-102607471	13.4966	12.7139	-0.0861925	0.8397
XLOC_038767	Id3	4:136143418-136145762	98.9485	174.016	0.814472	0.0603
XLOC_038864	Mfap2	4:141010417-141015984	71.4406	39.8674	-0.841534	0.04295
XLOC_038875	Epha2	4:141301239-141329384	12.8128	23.4929	0.874637	0.04415
XLOC_039026	Nppb	4:147985787-147987205	4.40624	5.35691	0.281854	0.71865
XLOC_039092	Errfi1	4:150825732-150869086	22.1706	29.3059	0.402538	0.323
XLOC_039107	Klhl21	4:152006758-152017683	15.1256	18.267	0.272243	0.5252
XLOC_039325	Ripk2	4:16117052-16163689	6.86718	9.17564	0.418091	0.42705
XLOC_039475	Ddx58	4:40203645-40239828	18.8081	22.4945	0.258219	0.54325
XLOC_040138	Pcsk9	4:106313373-106464558	35.2408	23.6957	-0.57262	0.34655
XLOC_040513	Gjb3	4:127325234-127330844	3.47588	10.3035	1.56769	0.02265
XLOC_040739	C1qb	4:136878985-136886187	11.0272	10.7797	-0.0327467	0.949
XLOC_040741	C1qa	4:136895911-136898803	13.1904	12.2341	-0.108577	0.8437
XLOC_041137	Isg15	4:156199414-156200957	56.5933	194.102	1.77811	0.00085
XLOC_041340	Lrrc17	5:21483846-21645634	98.8994	52.721	-0.907585	0.02875
XLOC_041890	Uchl1	5:66626494-66687236	17.2642	32.9947	0.934451	0.05175
XLOC_041978	Mir7025,Pdgfra	5:75152291-75198215	26.4298	29.6036	0.163607	0.7066
XLOC_042113	Cxcl5	5:90758829-90763415	38.5043	59.4076	0.625628	0.14325
XLOC_042115	Ppbp	5:90768502-90770343	7.56686	23.6405	1.64349	0.00345
XLOC_042121	Cxcl1	5:90891240-90893122	10.1511	13.7937	0.442376	0.4395
XLOC_042127	Ereg	5:91051275-91093646	3.55307	9.20746	1.37374	0.0079
XLOC_042470	Mn1	5:111416583-111457097	17.2509	12.7851	-0.432213	0.2927
XLOC_043125	Nptx2	5:144545890-144557479	3.30258	2.15077	-0.61874	0.35645
XLOC_044094	Gm43499,Tec	5:72755715-72868653	2.19826	2.64184	0.265182	0.65645
XLOC_044345	Gm7993	5:95974239-95975968	24.3832	25.3436	0.0557319	0.9
XLOC_044463	Gbp4,Gbp8,Gbp9	5:105012550-105139586	2.13552	3.40161	0.671627	0.3403
XLOC_044625	2900026A02Rik	5:113086297-113182240	4.57069	7.8119	0.773261	0.17165
XLOC_044989	Eln	5:134702592-134822967	45.4385	13.2168	-1.78154	0.00085
XLOC_045061	Serpine1	5:137061225-137072304	387.582	701.3	0.85553	0.04915
XLOC_045608	Mest	6:30723546-30896826	74.7682	15.2146	-2.29696	0.0007
XLOC_045613	-	6:31054976-31055863	0	0.24702	inf	1
XLOC_046031	Aqp1	6:55336070-55348572	16.6983	34.5632	1.04953	0.02955
XLOC_046621	Slc6a6	6:91683699-91759072	31.0282	43.9423	0.50203	0.16825
XLOC_046735	Bhlhe40	6:108577038-108666925	26.3219	19.6111	-0.424594	0.28425
XLOC_046940	Mfap5	6:122505844-122602444	28.133	24.7247	-0.186313	0.7753
XLOC_047068	Tspan11	6:127887588-127953977	9.70112	11.4979	0.24514	0.7282
XLOC_047225	Gprc5a	6:135065626-135084709	8.54561	24.1413	1.49825	0.0023
XLOC_047278	Mgst1	6:138140315-138173190	56.4026	62.2835	0.143087	0.7729
XLOC_047722	Ptn	6:36714743-36810220	972.088	652.699	-0.57467	0.14675
XLOC_048377	Hk2	6:82724823-82774454	7.38651	8.47629	0.19854	0.642
XLOC_048594	Adamts9	6:92772698-93272979	7.29953	3.86475	-0.917427	0.0809
XLOC_048755	Ghrl	6:113713528-113720433	0.000363292	0.214951	9.20866	1
XLOC_049244	Rerg	6:137054824-137170497	9.13378	5.21568	-0.808357	0.1221
XLOC_049436	Ttyh1	7:4074124-4136926	0.732307	0.818514	0.160559	0.79225
XLOC_049902	Plaur	7:24461956-24476207	29.4334	65.5258	1.15461	0.0094
XLOC_050560	Tmem86a	7:47050600-47054855	14.7435	9.18212	-0.683177	0.14915
XLOC_050580	Nav2	7:48898806-49610090	1.97862	4.72343	1.25534	0.0156
XLOC_050714	-	7:65714704-65714915	2.90822	9.45605	1.7011	0.27705
XLOC_050795	Rgma	7:73310379-73420877	19.9979	10.5311	-0.925191	0.036
XLOC_050940	Adamtsl3	7:82335516-82615035	2.96521	3.81967	0.365313	0.4841
XLOC_051135	Lrrc32	7:98489282-98529301	59.6757	100.618	0.753672	0.0492
XLOC_051208	Arap1	7:101348066-101412586	68.4843	49.4356	-0.470222	0.29495
XLOC_052078	Il11	7:4772372-4782857	1.20452	4.5252	1.90953	0.0154
XLOC_053160	Saa1,Saa3	7:46711996-46754314	5.5093	1.63616	-1.75155	0.10535
XLOC_053577	Aldh1a3	7:66390760-66427517	3.32341	3.70977	0.158669	0.80745
XLOC_053660	-	7:74045756-74065375	0	0	0	1
XLOC_053811	Zfand6	7:84613765-84779053	66.331	36.6228	-0.85694	0.1001
XLOC_054778	H19,Mir675	7:142575528-142578143	1028.23	536.451	-0.938638	0.03225
XLOC_054793	Cdkn1c	7:143458338-143461050	102.735	43.0968	-1.25328	0.00705
XLOC_055156	Sfrp1	8:23411385-23450186	39.2919	34.7685	-0.176451	0.6584
XLOC_055276	Micu3	8:40279165-40386600	3.08763	4.0182	0.380052	0.52705
XLOC_055440	Lpl	8:68880490-68907448	21.6846	16.6788	-0.378657	0.3993
XLOC_055475	Comp	8:70373547-70382065	0.427169	2.38675	2.48217	0.017
XLOC_055479	Crlf1	8:70493087-70504095	100.421	154.305	0.619728	0.1778
XLOC_055483	Isyna1	8:70594350-70597298	21.8521	23.1483	0.0831347	0.85005
XLOC_055798	Mt2	8:94172310-94173567	79.0142	133.329	0.754811	0.1466
XLOC_055862	-	8:103271381-103276411	4.73343	0.351703	-3.75045	0.10665
XLOC_056129	Mir1903,Nrp1	8:128358650-128506448	32.0374	37.6769	0.233922	0.52805
XLOC_056746	2810428I15Rik	8:70504291-70506752	79.3936	61.7311	-0.363026	0.4557
XLOC_056751	Ssbp4	8:70597482-70608314	56.4749	45.6913	-0.305688	0.4948
XLOC_056791	Bst2	8:71534263-71538971	122.257	258.742	1.08159	0.02055
XLOC_056963	Junb	8:84976696-84979272	52.8021	46.577	-0.180976	0.6648
XLOC_057567	Icam1	9:21015959-21028897	11.5625	8.85542	-0.384823	0.4241
XLOC_057608	Cnn1	9:22099218-22109630	66.7807	83.4696	0.321819	0.4554
XLOC_057625	Bmper	9:23222790-23485202	6.66279	7.22399	0.11667	0.8042
XLOC_057854	Pvrl1	9:43743886-43807464	4.85881	7.17004	0.561377	0.2465
XLOC_058020	Crabp1	9:54764612-54773624	1484.04	1071.29	-0.470182	0.23335
XLOC_058083	Sema7a	9:57940096-57962869	7.73045	6.36995	-0.279272	0.6109
XLOC_058646	Slco2a1	9:102988711-103096002	4.66009	12.5554	1.42988	0.00125
XLOC_059996	Htr1b	9:81628290-81645156	22.7963	20.8347	-0.129806	0.75315
XLOC_060980	Agtr2	X:21484543-21489164	66.818	27.9976	-1.25493	0.0071
XLOC_061267	Fhl1	X:56731786-56793641	93.3634	126.392	0.436979	0.27565
XLOC_061978	Tnmd	X:133850979-133865577	32.2028	15.9514	-1.01351	0.03495
XLOC_062100	Tmem164	X:142681405-142843494	34.0007	19.8546	-0.776094	0.0412
XLOC_062312	Scml2	X:161117192-161258214	0.164631	0.633918	1.94506	1
XLOC_062351	Figf	X:164373271-164402659	35.1281	27.1337	-0.372542	0.43115
XLOC_062363	Gpm6b	X:166238910-166389162	7.31317	5.40645	-0.435814	0.38715
XLOC_063781	Gm6472,Rpl7a-ps12	X:152908777-152910296	405.242	362.45	-0.161002	0.6637
XLOC_063923	Egfl6	X:166522994-166585720	8.48793	2.90131	-1.54871	0.0051

## Sheet: Adapted
Supplementary Data set 4
Expression of the 266 transcription units significantly (q<0.05) changed in the 'Primary' tab in culutre-adapted derived populations
Mean expression in triplicate analysis of culture-adapted derived populations is shown
			Cuffdiff calculated gene expression value from triplicate analysis
gene_id	gene	locus	WT Adapted	CIZ1 Null Adapted	log2(fold_change)	p_value	q_value
XLOC_000025	-	1:6326588-6326983	0.60861	0.984489	0.693857	1	1
XLOC_000120	-	1:16100598-16101004	0.344564	0.898069	1.38205	1	1
XLOC_000877	Sp100,n-R5s215	1:84958612-85711693	0.746562	1.20245	0.687641	0.3039	0.999588
XLOC_000964	-	1:88614349-88615694	0.0581609	0.588965	3.34006	1	1
XLOC_001364	Nuak2	1:132316123-132333488	4.78717	3.28113	-0.54498	0.36425	0.999588
XLOC_001398	Fmod	1:134037253-134048566	30.4504	2.17774	-3.80556	5e-05	0.0267403
XLOC_001437	Lmod1	1:135324758-135368474	28.796	26.2147	-0.135492	0.7815	0.999588
XLOC_001553	Ptgs2	1:150074872-150108683	113.091	74.3874	-0.604356	0.3403	0.999588
XLOC_001611	Rgs16	1:153740348-153749324	82.2648	68.8453	-0.256919	0.65225	0.999588
XLOC_001774	Dpt	1:164796643-164936775	4.03902	287.222	6.15202	0.013	0.756235
XLOC_002008	Kif26b	1:178529124-178939200	6.592	14.3475	1.12201	0.00885	0.628738
XLOC_002270	-	1:6277253-6277650	0	0.262526	inf	1	1
XLOC_002651	Pantr1	1:42590781-42744791	0.230927	0.00213027	-6.76026	1	1
XLOC_003594	Btg2	1:134074942-134084062	28.891	23.4517	-0.300924	0.4557	0.999588
XLOC_003615	Ptprv	1:135108496-135132594	0.503158	0.717014	0.51099	1	1
XLOC_004067	Fcgr2b	1:170958516-170977746	0.0239765	0.595646	4.63476	1	1
XLOC_004075	Pcp4l1	1:171172720-171196268	8.21905	5.45782	-0.590648	0.5402	0.999588
XLOC_004174	Grem2	1:174833583-174921819	54.9051	136.543	1.31435	0.0283	0.999588
XLOC_004601	Sgk1	10:21882183-22000202	159.128	44.6804	-1.83247	5e-05	0.0267403
XLOC_004647	Ctgf	10:24549440-24598929	606.763	568.571	-0.0937917	0.8969	0.999588
XLOC_004734	Lama4	10:38965196-39110188	13.0566	39.7106	1.60475	0.00035	0.0951254
XLOC_004799	Cd24a	10:43579168-43584526	160.456	75.0515	-1.09623	0.01255	0.745758
XLOC_005007	Egr2	10:67496359-67542188	1.84827	2.34139	0.341185	0.61285	0.999588
XLOC_005247	Gadd45b	10:80929868-80932270	48.3291	32.5143	-0.571818	0.24035	0.999588
XLOC_005267	Tbxa2r	10:81328673-81335823	0.748738	0.846962	0.177837	1	1
XLOC_005302	-	10:82413806-82414485	0.137373	0.382637	1.47788	1	1
XLOC_005313	Chst11	10:82984898-83195969	7.38144	10.9476	0.568645	0.3052	0.999588
XLOC_005379	Igf1	10:87826376-87937043	12.4555	4.84225	-1.36304	0.036	0.999588
XLOC_005469	Dcn	10:97479499-97518329	390.229	725.526	0.894708	0.1684	0.999588
XLOC_005470	Lum	10:97565500-97572713	3.59764	16.6568	2.21099	0.11635	0.999588
XLOC_005554	Phlda1	10:111506285-111508645	45.6968	29.0686	-0.65263	0.1435	0.999588
XLOC_005682	Avpr1a	10:122448033-122456814	4.05841	22.6237	2.47885	0.0618	0.999588
XLOC_005764	Stat2	10:128270523-128293373	24.0862	29.4601	0.290557	0.5386	0.999588
XLOC_006097	-	10:37113261-37113651	0	0	0	1	1
XLOC_006098	Marcks	10:37133107-37151315	106.955	109.81	0.0380049	0.9286	0.999588
XLOC_006104	-	10:38116216-38122007	0	0	0	1	1
XLOC_006150	Gm9855	10:42052343-42057357	9.16954	0.568899	-4.0106	0.0003	0.0843
XLOC_006898	Lgr5	10:115450269-115587780	0.143613	14.2664	6.63429	0.03845	0.999588
XLOC_006922	Lyz2	10:117277277-117282284	3.45255	7.92151	1.19811	0.21735	0.999588
XLOC_007186	Lif	11:4257556-4272521	10.8954	5.32675	-1.03239	0.0981	0.999588
XLOC_007424	Efemp1	11:28853196-28926749	6.80474	6.00302	-0.180853	0.8473	0.999588
XLOC_007586	Adam19	11:46055991-46147343	11.3414	16.7502	0.562585	0.2212	0.999588
XLOC_007753	Irf1	11:53770013-53778374	14.8144	13.8796	-0.0940349	0.8386	0.999588
XLOC_007779	Gpx3	11:54902452-54910450	0.195794	18.8867	6.59189	0.01085	0.702665
XLOC_007923	Mfap4	11:61484734-61494406	1.6519	51.7196	4.96851	0.01475	0.807064
XLOC_008356	Ccl11	11:82057822-82063065	8.33862	23.1854	1.47534	0.4268	0.999588
XLOC_008701	Igfbp4	11:99040079-99054392	95.021	100.559	0.0817298	0.8989	0.999588
XLOC_008835	Fzd2	11:102603573-102608413	29.6992	45.403	0.612363	0.1199	0.999588
XLOC_009077	Sphk1	11:116529214-116536674	7.231	9.82561	0.442352	0.49045	0.999588
XLOC_009336	Igfbp3	11:7206085-7213929	24.8262	16.0875	-0.625929	0.3519	0.999588
XLOC_009766	Jade2	11:51813405-51857653	5.2675	6.16848	0.227797	0.64395	0.999588
XLOC_010134	Kctd11	11:69875052-69881406	4.61299	6.13702	0.411838	0.4837	0.999588
XLOC_010158	-	11:70383053-70383384	0	0	0	1	1
XLOC_010275	Rap1gap2	11:74383355-74610915	3.94083	2.49619	-0.658774	0.32645	0.999588
XLOC_010842	Krt19	11:100140763-100148665	4.69934	2.47015	-0.92786	0.48755	0.999588
XLOC_011211	Lgals3bp	11:118390115-118402092	84.4899	124.716	0.561795	0.25995	0.999588
XLOC_011454	-	12:19818777-19819146	0.438174	2.77906	2.66502	0.40335	0.999588
XLOC_011455	-	12:19820672-19821178	0.0692268	2.32739	5.07124	0.172	0.999588
XLOC_011456	-	12:19846446-19846696	0	0.881946	inf	1	1
XLOC_011488	-	12:21632194-21632462	0.879346	5.94706	2.75767	0.2565	0.999588
XLOC_011696	Srp54b	12:55155103-55189213	9.08039	6.42843	-0.498289	0.3272	0.999588
XLOC_011924	Rgs6	12:82588291-83162056	0.483608	0	#NAME?	1	1
XLOC_012354	BC022687	12:112808861-112816403	6.18134	35.1454	2.50734	0.0003	0.0843
XLOC_012682	Gm20474	12:23526490-23634765	0.123959	0.107189	-0.209706	1	1
XLOC_012701	Id2	12:25093798-25096238	33.5714	39.2432	0.225209	0.6592	0.999588
XLOC_012737	Acp1	12:30884321-30960162	25.3445	11.3269	-1.16192	0.0114	0.715911
XLOC_013773	Klf6	13:5861488-5870550	56.2843	71.0163	0.335416	0.38525	0.999588
XLOC_014199	Edn1	13:42301269-42307989	3.60385	3.32619	-0.115668	0.8814	0.999588
XLOC_014269	Aspn	13:49421251-49652900	47.2252	147.378	1.6419	0.2297	0.999588
XLOC_014288	S1pr3	13:51408540-51422797	43.4602	87.0201	1.00165	0.05365	0.999588
XLOC_014375	Tgfbi	13:56609502-56639751	14.2053	20.7405	0.546023	0.24795	0.999588
XLOC_014496	-	13:67310194-67310448	0	0	0	1	1
XLOC_014951	Fgf10	13:118669790-118792115	13.8792	31.7566	1.19413	0.0174	0.86629
XLOC_015444	Gfod1	13:43195240-43304172	2.45279	2.10677	-0.219394	0.74745	0.999588
XLOC_015501	Fgd3	13:49260324-49320313	5.73998	6.79953	0.24439	0.67515	0.999588
XLOC_015556	Msx2	13:53466883-53473074	6.61726	4.79055	-0.46604	0.43635	0.999588
XLOC_015649	Gas1	13:60174404-60177607	121.721	48.795	-1.31877	0.0077	0.588287
XLOC_015783	Irx1	13:71957920-71963784	38.8197	69.0878	0.831642	0.0601	0.999588
XLOC_015904	Thbs4	13:92751589-92794818	0.0239068	0.00843966	-1.50216	1	1
XLOC_016063	Rps3a3	13:108449947-109956108	20.0122	86.0498	2.10429	0.04665	0.999588
XLOC_016333	Plau	14:20817191-20843485	33.8211	26.6796	-0.342184	0.457	0.999588
XLOC_016412	Mustn1	14:30878977-30881610	6.18992	1.58064	-1.96941	0.4943	0.999588
XLOC_017055	Sacs	14:61138456-61258490	6.87614	5.37704	-0.354787	0.4806	0.999588
XLOC_017163	Egr3	14:70077276-70083111	2.15914	1.15535	-0.902127	0.21845	0.999588
XLOC_017921	Bmp4	14:46379413-46390669	36.3856	7.07681	-2.3622	0.0031	0.361936
XLOC_018158	Gzmd,Gzme,Gzmg	14:56117611-56159579	5.15643	1.06015	-2.28211	0.38315	0.999588
XLOC_018477	-	14:92603168-92603390	5.94672	0	#NAME?	0.05725	0.999588
XLOC_018480	-	14:94198147-94199022	0	0.0791071	inf	1	1
XLOC_018748	Cdh18	15:22549021-23474694	0.320386	0.301274	-0.0887356	1	1
XLOC_018789	Sema5a	15:32244812-32696341	3.06995	7.49103	1.28695	0.0106	0.694614
XLOC_018907	Gm10020	15:52477610-52478245	2.09935	21.9345	3.38519	0.0005	0.113555
XLOC_018921	Nov	15:54745701-54756588	5.99347	35.8409	2.58014	5e-05	0.0267403
XLOC_018929	Col14a1	15:55307644-55521459	0.528018	0.455162	-0.21421	1	1
XLOC_018959	Trib1	15:59648239-59656858	10.7679	8.89096	-0.27633	0.5804	0.999588
XLOC_019274	Cacna1i	15:80287237-80398289	0.153583	0	#NAME?	1	1
XLOC_019368	Parvb	15:84232042-84315714	3.70139	0.889679	-2.05671	0.0735	0.999588
XLOC_019386	Fbln1	15:85205939-85286535	23.4369	62.0449	1.40453	0.00095	0.171196
XLOC_019767	Npr3	15:11839887-11907207	24.604	4.74356	-2.37485	0.0627	0.999588
XLOC_019903	Klf10	15:38294411-38300707	11.2199	8.29404	-0.435914	0.39525	0.999588
XLOC_020117	Arc	15:74669082-74672680	0.687196	0.355149	-0.952297	1	1
XLOC_020532	Prickle1	15:93498670-93596114	6.30466	10.2486	0.700944	0.1902	0.999588
XLOC_020571	Vdr	15:97854095-97910630	2.59892	7.61245	1.55045	0.02035	0.929429
XLOC_020596	Rnd1	15:98663420-98677474	14.3557	16.8381	0.230103	0.63925	0.999588
XLOC_020741	Itga5	15:103272882-103371038	67.9093	53.6863	-0.339054	0.55645	0.999588
XLOC_020794	Dnaja3,Vasn	16:4625211-4707695	42.0236	52.3196	0.316149	0.467	0.999588
XLOC_021021	Ephb3	16:21204754-21223305	10.5819	16.4906	0.64004	0.1713	0.999588
XLOC_021180	Mylk	16:34745209-35002436	2.43867	4.88328	1.00176	0.17505	0.999588
XLOC_021456	Robo1	16:72663122-73046097	4.01209	9.02875	1.17017	0.0522	0.999588
XLOC_021813	Myh11	16:14194526-14292406	0.546146	1.73967	1.67146	0.06765	0.999588
XLOC_021993	Masp1	16:23451784-23614225	48.9217	19.2038	-1.34908	0.1272	0.999588
XLOC_022052	Apod	16:31296191-31314860	3.92772	13.2854	1.75808	0.18165	0.999588
XLOC_022438	Adamts1	16:85793826-85803324	23.8263	29.8711	0.326195	0.45005	0.999588
XLOC_022708	Smoc2	17:14279505-14404951	41.3944	58.5674	0.500663	0.26685	0.999588
XLOC_023024	Mapk13	17:28768995-28778705	22.8194	14.9005	-0.614904	0.29225	0.999588
XLOC_023269	Ier3	17:35821619-35822923	123.781	77.8744	-0.668568	0.10475	0.999588
XLOC_023743	Rasgrp3	17:75435904-75529051	2.72887	1.74291	-0.646801	0.39805	0.999588
XLOC_023748	Crim1	17:78200183-78376605	54.9815	37.8854	-0.537303	0.1954	0.999588
XLOC_024290	Dusp1	17:26505050-26508986	25.6113	59.4028	1.21375	0.01365	0.769739
XLOC_024555	Aif1	17:35170990-35176068	0	0	0	1	1
XLOC_025097	Cdc42ep3	17:79331516-79358022	60.3033	94.3147	0.645245	0.17955	0.999588
XLOC_025755	Arsi	18:60911779-60919615	0.21733	1.18746	2.44992	0.1277	0.999588
XLOC_025817	Pmaip1	18:66458571-66465593	22.2977	10.0805	-1.14532	0.0388	0.999588
XLOC_025885	Smad7	18:75367325-75395935	19.1539	19.5471	0.0293153	0.95925	0.999588
XLOC_025927	Pqlc1	18:80253291-80292933	13.8182	15.4762	0.163482	0.75285	0.999588
XLOC_026112	Cdh2	18:16567769-16809323	25.4713	31.2331	0.294203	0.4956	0.999588
XLOC_026256	Hbegf	18:36504789-36517569	23.6697	17.4003	-0.443928	0.36975	0.999588
XLOC_026353	Cdo1	18:46713202-46728546	15.6444	54.7088	1.80613	0.0003	0.0843
XLOC_026423	Fbn2	18:58008600-58221885	5.86151	1.34664	-2.12191	0.01175	0.726878
XLOC_026443	Synpo	18:60593029-60660142	33.5006	39.9256	0.253128	0.53425	0.999588
XLOC_026599	Slc14a1	18:78099672-78142166	5.92485	0.529282	-3.48467	0.003	0.360413
XLOC_026759	Fosl1	19:5447528-5458039	47.8211	24.7816	-0.948376	0.11175	0.999588
XLOC_026895	Rab3il1	19:10001668-10039148	3.31261	17.5222	2.40314	0.00045	0.105078
XLOC_027045	Prune2	19:16956117-17224106	5.40799	1.58373	-1.77176	0.01755	0.871016
XLOC_027124	Dmrt2	19:25672419-25679226	3.14526	8.58231	1.44818	0.55305	0.999588
XLOC_027204	Ifit3	19:34583519-34589307	39.2399	72.9306	0.894203	0.11115	0.999588
XLOC_027422	Dusp5	19:53528687-53542668	13.2443	4.21864	-1.65053	0.03345	0.999588
XLOC_027428	Adra2a	19:54044876-54049082	1.41874	1.28324	-0.144827	0.90415	0.999588
XLOC_027496	-	19:60791125-60791372	0	0	0	1	1
XLOC_028041	Ankrd1	19:36111959-36119844	96.2846	87.8887	-0.131627	0.7988	0.999588
XLOC_028648	Etl4	2:19909779-20818911	4.61032	4.57913	-0.00979342	0.9865	0.999588
XLOC_028913	Aif1l	2:31950138-31973500	11.9288	18.9237	0.665748	0.1981	0.999588
XLOC_028928	Ciz1	2:32308344-32381938	21.5451	0.458552	-5.55413	5e-05	0.0267403
XLOC_028961	Angptl2	2:33133183-33371486	60.7509	55.6111	-0.127531	0.75285	0.999588
XLOC_029452	Itga4	2:79255423-79461107	0.509284	3.55959	2.80517	0.16815	0.999588
XLOC_029686	Syt13	2:92915075-92956058	7.4967	12.5659	0.745183	0.48505	0.999588
XLOC_029805	-	2:107031212-107031421	0	8.32333	inf	1	1
XLOC_029816	Bdnf	2:109674699-109727157	11.7545	18.233	0.633332	0.1498	0.999588
XLOC_029943	Chac1	2:119350802-119355005	16.5271	58.3232	1.81923	0.00015	0.0592107
XLOC_030280	Cfap61	2:145917478-146215039	0.348828	0.0138925	-4.65014	1	1
XLOC_030408	Hck	2:153108467-153151442	1.10779	0.341198	-1.699	0.34995	0.999588
XLOC_030668	Snai1	2:167538194-167542820	26.9472	33.2386	0.302728	0.5576	0.999588
XLOC_030865	Slco4a1	2:180456244-180474867	0.904335	0.098263	-3.20214	0.0593	0.999588
XLOC_031066	Nebl	2:17343579-17731464	0.0241703	0.0172479	-0.486809	1	1
XLOC_031360	Lcn2	2:32384632-32388252	449.033	213.525	-1.07241	0.0193	0.911609
XLOC_032823	Trib3	2:152337315-152344053	11.2645	52.2779	2.21442	5e-05	0.0267403
XLOC_032847	Foxs1	2:152931850-152933378	1.38028	1.90435	0.464339	0.7319	0.999588
XLOC_033053	Sdc4	2:164423783-164443887	131.027	79.4743	-0.721298	0.10855	0.999588
XLOC_033125	B4galt5	2:167298377-167349183	21.8586	12.3614	-0.822358	0.0773	0.999588
XLOC_033564	Gm6197	3:25426214-26333377	6.03489	33.256	2.46222	0.026	0.999588
XLOC_033614	Skil	3:31094687-31122581	12.2068	16.1617	0.404892	0.33305	0.999588
XLOC_033699	Gm43820,Spry1	3:37638578-37647952	9.71207	19.7538	1.02428	0.0608	0.999588
XLOC_033785	Noct	3:51221275-51251831	23.4307	12.2143	-0.939831	0.0613	0.999588
XLOC_034076	Gm42476,Pdgfc	3:81030468-81214704	13.0558	7.97393	-0.711328	0.1493	0.999588
XLOC_034104	Sfrp2	3:83696199-83789964	199.233	38.5081	-2.37122	5e-05	0.0267403
XLOC_034164	Nes	3:87970998-87980461	5.77764	4.99703	-0.209408	0.7599	0.999588
XLOC_034409	Ctss	3:95526785-95556403	0.114564	0.329151	1.52259	1	1
XLOC_034569	Ngf	3:102469918-102521019	6.84425	1.1915	-2.52211	0.06935	0.999588
XLOC_034573	Tspan2	3:102720230-102801513	9.84246	3.98056	-1.30605	0.0203	0.929429
XLOC_035045	Adh1	3:138260990-138307022	1.68928	36.6525	4.43943	0.0748	0.999588
XLOC_035131	Syde2	3:145987385-146021727	5.38524	3.04686	-0.82169	0.1449	0.999588
XLOC_036163	Chtop	3:90498077-90510155	70.1591	118.352	0.754379	0.0856	0.999588
XLOC_036212	Lce1h	3:92763093-92765065	3.41152	3.12866	-0.124871	0.8146	0.999588
XLOC_036591	Csf1	3:107696640-107785897	227.096	252.876	0.155128	0.77615	0.999588
XLOC_036710	Snx7	3:117781646-117868980	69.6586	43.266	-0.687067	0.12705	0.999588
XLOC_037022	Clca3a1,Clca3a2	3:144729439-144819494	2.69206	10.0079	1.89436	0.1229	0.999588
XLOC_037077	Rpsa-ps10	3:150072574-150073614	425.06	53.1857	-2.99856	5e-05	0.0267403
XLOC_037093	Dnajb4	3:152178510-152210302	39.3448	33.3453	-0.238687	0.5666	0.999588
XLOC_038125	Pde4b	4:102087542-102607471	6.96393	11.128	0.676222	0.18675	0.999588
XLOC_038767	Id3	4:136143418-136145762	148.784	144.212	-0.0450312	0.9194	0.999588
XLOC_038864	Mfap2	4:141010417-141015984	13.0797	22.8414	0.804315	0.19625	0.999588
XLOC_038875	Epha2	4:141301239-141329384	12.1833	9.03019	-0.432071	0.3376	0.999588
XLOC_039026	Nppb	4:147985787-147987205	1.74521	1.40737	-0.3104	0.76935	0.999588
XLOC_039092	Errfi1	4:150825732-150869086	55.6241	27.1538	-1.03455	0.0215	0.948001
XLOC_039107	Klhl21	4:152006758-152017683	8.90778	14.0158	0.653914	0.181	0.999588
XLOC_039325	Ripk2	4:16117052-16163689	16.7357	8.28098	-1.01505	0.0787	0.999588
XLOC_039475	Ddx58	4:40203645-40239828	18.7403	16.3264	-0.198941	0.64185	0.999588
XLOC_040138	Pcsk9	4:106313373-106464558	0.736802	5.32945	2.85464	0.0995	0.999588
XLOC_040513	Gjb3	4:127325234-127330844	7.77124	0.264874	-4.87477	0.2069	0.999588
XLOC_040739	C1qb	4:136878985-136886187	0	0.0920695	inf	1	1
XLOC_040741	C1qa	4:136895911-136898803	0	0	0	1	1
XLOC_041137	Isg15	4:156199414-156200957	64.6489	51.5021	-0.327995	0.57965	0.999588
XLOC_041340	Lrrc17	5:21483846-21645634	10.4624	8.82984	-0.24475	0.68585	0.999588
XLOC_041890	Uchl1	5:66626494-66687236	41.0732	8.17997	-2.32803	0.0021	0.302747
XLOC_041978	Mir7025,Pdgfra	5:75152291-75198215	22.9845	37.955	0.723632	0.133	0.999588
XLOC_042113	Cxcl5	5:90758829-90763415	712.254	42.5194	-4.0662	5e-05	0.0267403
XLOC_042115	Ppbp	5:90768502-90770343	17.6382	37.1627	1.07515	0.0837	0.999588
XLOC_042121	Cxcl1	5:90891240-90893122	100.754	87.5299	-0.202988	0.64655	0.999588
XLOC_042127	Ereg	5:91051275-91093646	27.6732	12.2937	-1.17057	0.02905	0.999588
XLOC_042470	Mn1	5:111416583-111457097	3.65164	8.47132	1.21404	0.02385	0.995573
XLOC_043125	Nptx2	5:144545890-144557479	0.646324	0.0288404	-4.48609	1	1
XLOC_044094	Gm43499,Tec	5:72755715-72868653	2.0052	1.60903	-0.317552	0.6586	0.999588
XLOC_044345	Gm7993	5:95974239-95975968	8.9631	42.1075	2.23201	0.00575	0.504388
XLOC_044463	Gbp4,Gbp8,Gbp9	5:105012550-105139586	2.38113	1.50794	-0.659061	0.38915	0.999588
XLOC_044625	2900026A02Rik	5:113086297-113182240	4.9331	1.29205	-1.93283	0.04585	0.999588
XLOC_044989	Eln	5:134702592-134822967	0.908651	0.538235	-0.755491	0.66555	0.999588
XLOC_045061	Serpine1	5:137061225-137072304	222.32	286.958	0.368204	0.52655	0.999588
XLOC_045608	Mest	6:30723546-30896826	96.0239	138.698	0.530478	0.7033	0.999588
XLOC_045613	-	6:31054976-31055863	0.256288	0	#NAME?	1	1
XLOC_046031	Aqp1	6:55336070-55348572	40.3502	0.544586	-6.21127	0.01565	0.831598
XLOC_046621	Slc6a6	6:91683699-91759072	54.422	28.2024	-0.948375	0.0243	0.999588
XLOC_046735	Bhlhe40	6:108577038-108666925	15.4856	14.7352	-0.071659	0.8794	0.999588
XLOC_046940	Mfap5	6:122505844-122602444	14.7386	22.6521	0.620043	0.3881	0.999588
XLOC_047068	Tspan11	6:127887588-127953977	7.21007	11.2703	0.644446	0.25835	0.999588
XLOC_047225	Gprc5a	6:135065626-135084709	14.549	9.78583	-0.572157	0.26715	0.999588
XLOC_047278	Mgst1	6:138140315-138173190	59.021	129.388	1.13241	0.0382	0.999588
XLOC_047722	Ptn	6:36714743-36810220	58.7692	204.541	1.79926	0.0045	0.457702
XLOC_048377	Hk2	6:82724823-82774454	8.09794	5.94709	-0.445371	0.3824	0.999588
XLOC_048594	Adamts9	6:92772698-93272979	5.87513	7.45309	0.343219	0.5564	0.999588
XLOC_048755	Ghrl	6:113713528-113720433	0.592907	0.92038	0.634424	0.43255	0.999588
XLOC_049244	Rerg	6:137054824-137170497	0.352923	12.916	5.19366	0.05505	0.999588
XLOC_049436	Ttyh1	7:4074124-4136926	0.25055	0.815886	1.70327	1	1
XLOC_049902	Plaur	7:24461956-24476207	36.3942	31.6615	-0.200981	0.68565	0.999588
XLOC_050560	Tmem86a	7:47050600-47054855	16.7791	21.6436	0.367271	0.46795	0.999588
XLOC_050580	Nav2	7:48898806-49610090	6.08905	3.32133	-0.874458	0.1333	0.999588
XLOC_050714	-	7:65714704-65714915	1.69722	2.57976	0.60407	1	1
XLOC_050795	Rgma	7:73310379-73420877	6.81874	12.9513	0.925516	0.0734	0.999588
XLOC_050940	Adamtsl3	7:82335516-82615035	26.6812	3.1386	-3.08763	0.0003	0.0843
XLOC_051135	Lrrc32	7:98489282-98529301	39.8631	60.7137	0.60697	0.208	0.999588
XLOC_051208	Arap1	7:101348066-101412586	5.2075	19.5502	1.90852	0.0001	0.0473686
XLOC_052078	Il11	7:4772372-4782857	1.31958	0.369398	-1.83683	0.1493	0.999588
XLOC_053160	Saa1,Saa3	7:46711996-46754314	1232.57	4691.84	1.92849	0.0001	0.0473686
XLOC_053577	Aldh1a3	7:66390760-66427517	0.296649	0.381293	0.362142	1	1
XLOC_053660	-	7:74045756-74065375	0	0	0	1	1
XLOC_053811	Zfand6	7:84613765-84779053	36.1737	35.8424	-0.0132714	0.9809	0.999588
XLOC_054778	H19,Mir675	7:142575528-142578143	2.54079	59.4196	4.54759	5e-05	0.0267403
XLOC_054793	Cdkn1c	7:143458338-143461050	1.37514	16.6109	3.59448	0.0026	0.336761
XLOC_055156	Sfrp1	8:23411385-23450186	78.3255	171.588	1.13139	0.0157	0.831598
XLOC_055276	Micu3	8:40279165-40386600	5.568	6.4792	0.218656	0.71385	0.999588
XLOC_055440	Lpl	8:68880490-68907448	13.4513	31.6094	1.23261	0.14085	0.999588
XLOC_055475	Comp	8:70373547-70382065	0.207429	0.0114274	-4.18204	1	1
XLOC_055479	Crlf1	8:70493087-70504095	50.7903	13.3846	-1.92398	0.00185	0.281387
XLOC_055483	Isyna1	8:70594350-70597298	1.8469	5.11505	1.46964	0.29165	0.999588
XLOC_055798	Mt2	8:94172310-94173567	536.733	692.59	0.367798	0.4556	0.999588
XLOC_055862	-	8:103271381-103276411	0.144994	0	#NAME?	1	1
XLOC_056129	Mir1903,Nrp1	8:128358650-128506448	39.5507	23.1486	-0.77278	0.1182	0.999588
XLOC_056746	2810428I15Rik	8:70504291-70506752	65.8829	69.8919	0.0852213	0.866	0.999588
XLOC_056751	Ssbp4	8:70597482-70608314	26.216	23.4513	-0.160779	0.7561	0.999588
XLOC_056791	Bst2	8:71534263-71538971	312.396	210.006	-0.572945	0.23395	0.999588
XLOC_056963	Junb	8:84976696-84979272	65.6983	49.1744	-0.417947	0.2909	0.999588
XLOC_057567	Icam1	9:21015959-21028897	3.44276	2.71363	-0.343341	0.67005	0.999588
XLOC_057608	Cnn1	9:22099218-22109630	151.08	72.4833	-1.05959	0.04915	0.999588
XLOC_057625	Bmper	9:23222790-23485202	10.8627	10.5055	-0.0482283	0.92015	0.999588
XLOC_057854	Pvrl1	9:43743886-43807464	3.66713	3.29182	-0.155765	0.7798	0.999588
XLOC_058020	Crabp1	9:54764612-54773624	158.02	752.464	2.25151	0.00075	0.146285
XLOC_058083	Sema7a	9:57940096-57962869	1.42382	2.16162	0.602348	0.49985	0.999588
XLOC_058646	Slco2a1	9:102988711-103096002	7.17327	2.94159	-1.28604	0.02615	0.999588
XLOC_059996	Htr1b	9:81628290-81645156	5.54735	16.9151	1.60844	0.00175	0.27371
XLOC_060980	Agtr2	X:21484543-21489164	1.34519	3.28224	1.28687	0.31575	0.999588
XLOC_061267	Fhl1	X:56731786-56793641	146.245	152.282	0.0583559	0.90625	0.999588
XLOC_061978	Tnmd	X:133850979-133865577	0.026647	0.229151	3.10426	1	1
XLOC_062100	Tmem164	X:142681405-142843494	13.0082	14.8981	0.195709	0.6336	0.999588
XLOC_062312	Scml2	X:161117192-161258214	3.14468	0.317984	-3.30589	0.0487	0.999588
XLOC_062351	Figf	X:164373271-164402659	19.2481	40.8573	1.08588	0.0397	0.999588
XLOC_062363	Gpm6b	X:166238910-166389162	20.9238	99.7892	2.25374	5e-05	0.0267403
XLOC_063781	Gm6472,Rpl7a-ps12	X:152908777-152910296	292.475	483.008	0.723735	0.05875	0.999588
XLOC_063923	Egfl6	X:166522994-166585720	0.254763	99.6939	8.6122	0.00535	0.482052
