# Supplementary material for: Maintenance of epigenetic landscape requires CIZ1 and is corrupted in differentiated fibroblasts in long-term culture
Source: Nat Commun. 2019 Jan 28;10:460. doi: 10.1038/s41467-018-08072-2 (PMC6484225; doi:10.1038/s41467-018-08072-2)
Supplement: Supplementary file 7 — Supplementary Data 5 [file 41467_2018_8072_MOESM7_ESM.xlsx]

## Sheet: Adapted
Supplementary Data Set 5
The 35 significantly changed (q<0.05) genes in adapted CIZ1 null cells compared to adapted WT. Highlighted, the genes also significantly changed in the primary cell comparison.
								Cuffdiff calculated gene expression value from triplicate analysis
gene_id	gene	WT_E13.1_FPKM	WT_E13.8_FPKM	WT_E14.4_FPKM	CIZ1Null_E13.15_FPKM	CIZ1Null_E13.17_FPKM	CIZ1Null_E14.2_FPKM	WT	Null	log2(fold_change)	p_value	q_value
XLOC_001398	Fmod	54.7759	1.34826	0.0909783	1.37897	2.14932	0.0995924	30.4504	2.17774	-3.80556	5e-05	0.0267403
XLOC_003898	Tnn	137.044	2.18946	0.423853	7.14002	0.0268284	0.269866	59.0836	3.3571	-4.13747	5e-05	0.0267403
XLOC_004601	Sgk1	93.2928	239.576	101.685	36.1562	75.5032	13.636	159.128	44.6804	-1.83247	5e-05	0.0267403
XLOC_004896	Smpdl3a	2.09665	2.8894	3.13359	4.70268	42.7683	50.7456	3.02095	37.594	3.63743	5e-05	0.0267403
XLOC_011384	Osr1	66.7611	19.2169	6.213	2.53857	8.32652	2.35222	47.0222	7.06674	-2.73423	5e-05	0.0267403
XLOC_015379	Nrn1	47.2033	28.8073	36.7676	2.25719	3.62683	1.14636	58.8957	4.00459	-3.87844	5e-05	0.0267403
XLOC_017435	Itgbl1	0.592005	0.422445	0.800901	5.40761	0.147322	72.5287	0.560136	27.3785	5.61112	5e-05	0.0267403
XLOC_018921	Nov	3.08721	8.43772	0.896912	1.24808	33.2718	39.3372	5.99347	35.8409	2.58014	5e-05	0.0267403
XLOC_020599	Wnt10b	2.67269	5.56342	0.0636604	0	0	0	3.79099	0	#NAME?	5e-05	0.0267403
XLOC_027235	-	0	0	0	2.02903	1.4773	1.16442	0	3.00106	inf	5e-05	0.0267403
XLOC_028695	Il1rn	0.142769	499.009	0.762553	5.03615	18.7322	0.493373	170.853	7.7317	-4.46582	5e-05	0.0267403
XLOC_028928	Ciz1	24.1225	19.2637	18.6831	0.0545502	0.723682	0.31863	21.5451	0.458552	-5.55413	5e-05	0.0267403
XLOC_031826	Tfpi	0.911821	0.523236	4.21295	111.724	0.704619	105.473	2.287	87.7416	5.26173	5e-05	0.0267403
XLOC_032823	Trib3	2.42937	7.73479	10.6381	9.51914	66.0058	26.7402	11.2645	52.2779	2.21442	5e-05	0.0267403
XLOC_034104	Sfrp2	296.998	56.6089	2.5521	38.6705	17.6004	14.1717	199.233	38.5081	-2.37122	5e-05	0.0267403
XLOC_034408	Ctsk	8.11666	19.0558	45.9427	55.6389	28.9483	343.115	27.7371	153.47	2.46807	5e-05	0.0267403
XLOC_035776	Igsf10	7.95387	4.81965	4.13831	16.428	18.3725	43.4068	10.3665	43.9049	2.08245	5e-05	0.0267403
XLOC_037077	Rpsa-ps10	359.217	397.488	56.0341	39.9191	35.3365	37.0032	425.06	53.1857	-2.99856	5e-05	0.0267403
XLOC_041052	Rnf207	5.52075	6.10523	6.02818	9.36692	5.19878	8.10823	1.05601	0.0439105	-4.58791	5e-05	0.0267403
XLOC_041270	Gm43719,Sema3a	16.6844	58.7091	23.6889	10.0514	2.89067	15.3929	34.2254	9.17197	-1.89976	5e-05	0.0267403
XLOC_041506	Plb1	7.87048	5.64974	0	0.0523318	0.184339	0.0531612	5.23471	0.107995	-5.59907	5e-05	0.0267403
XLOC_042030	Adgrl3	0.296221	0.265514	0.323709	0.753342	0.785198	4.50677	0.292289	2.9454	3.33299	0.0001	0.0473686
XLOC_042113	Cxcl5	206.666	1210.62	0.686025	62.041	16.5312	8.28809	712.254	42.5194	-4.0662	5e-05	0.0267403
XLOC_045121	Gm15672,Prkar1b	1.10731	2.1003	1.60578	17.6198	3.94783	13.2644	1.78609	14.7634	3.04714	5e-05	0.0267403
XLOC_045941	Gpnmb	33.0187	4.66622	9.44762	16.3081	31.2626	250.388	16.5634	103.984	2.6503	5e-05	0.0267403
XLOC_049094	Klra4	20.3648	14.4248	67.519	2.153	3.97738	3.00612	37.0014	3.28574	-3.49329	5e-05	0.0267403
XLOC_051208	Arap1	4.7445	3.45375	7.07289	27.9274	4.60822	25.769	5.2075	19.5502	1.90852	0.0001	0.0473686
XLOC_053160	Saa1,Saa3	3.83846	1589.38	1909.69	4831.48	4846.71	3981.82	1232.57	4691.84	1.92849	0.0001	0.0473686
XLOC_054778	H19,Mir675	3.04846	2.25141	0.381704	121.005	4.26954	0.207459	2.54079	59.4196	4.54759	5e-05	0.0267403
XLOC_055816	Cx3cl1	29.3063	12.2218	0.789298	3.59821	5.05704	2.53311	21.5485	4.94803	-2.12266	0.0001	0.0473686
XLOC_057425	Mmp13	0.307526	6.50948	1.23723	6.06452	894.178	24.5675	3.05441	372.427	6.92992	5e-05	0.0267403
XLOC_057427	Mmp3	11.9122	10.0045	55.0664	93.314	534.407	195.427	27.3771	285.841	3.38417	5e-05	0.0267403
XLOC_057687	Kirrel3	10.2533	1.15838	0.119405	0.0669155	0.193578	0	4.21858	0.0809776	-5.70309	5e-05	0.0267403
XLOC_062363	Gpm6b	9.39553	13.0048	19.0133	86.0098	30.8677	85.6969	20.9238	99.7892	2.25374	5e-05	0.0267403
XLOC_063064	Renbp	2.53285	10.4902	10.2538	23.8818	48.2503	120.775	8.2502	64.0594	2.95691	5e-05	0.0267403

## Sheet: Primary
Supplementary Data Set 5
The 35 significantly changed (q<0.05) genes in adapted CIZ1 null cells compared to adapted WT in primary cell, showing their expression levels in primary cells.
								Cuffdiff calculated gene expression value from triplicate analysis
gene_id	gene	WT_E14.4_FPKM	WT_E13.1_FPKM	WT_E13.8_FPKM	CIZ1Null_E14.2_FPKM	CIZ1Null_E13.15_FPKM	CIZ1Null_E13.17_FPKM	WT	Null	log2(fold_change)	p_value	q_value
XLOC_001398	Fmod	16.471	32.2087	36.4778	19.2397	25.8501	10.1855	42.8629	26.7473	-0.680336	0.00025	0.0210671
XLOC_003898	Tnn	15.0214	4.73235	3.44256	6.22121	10.1038	2.38196	8.44718	6.70534	-0.333158	0.09985	0.954984
XLOC_004601	Sgk1	72.7126	115.165	63.6743	57.4427	55.554	29.8485	80.771	45.4998	-0.827977	5e-05	0.00579682
XLOC_004896	Smpdl3a	5.55632	6.23755	6.75028	9.57456	4.91174	6.63012	6.60706	6.13897	-0.106012	0.6907	0.998683
XLOC_011384	Osr1	6.56713	9.47074	10.4267	13.769	15.1621	12.6949	11.6261	18.5938	0.677445	0.00085	0.0546703
XLOC_015379	Nrn1	4.43283	6.97143	10.3741	4.4617	4.74744	4.67327	9.12162	5.20574	-0.809186	0.0037	0.137164
XLOC_017435	Itgbl1	4.41698	15.28	8.07569	13.4914	3.74812	8.5698	8.01293	7.4549	-0.10414	0.6732	0.998683
XLOC_018921	Nov	9.1259	4.67319	7.16846	15.4102	17.6048	27.7198	8.53366	24.9368	1.54704	5e-05	0.00579682
XLOC_020599	Wnt10b	0.112796	0.406126	0.199055	0.18017	0.140601	0.115806	0.262673	0.172826	-0.603947	1	1
XLOC_027235	-	0	0	0	1.063	2.52502	0.957667	0.00587367	2.20418	8.55176	0.08305	0.895586
XLOC_028695	Il1rn	14.3842	14.3429	23.4177	24.6368	12.4807	38.6126	15.1797	21.872	0.526942	0.42515	0.998683
XLOC_028928	Ciz1	19.0453	24.9628	21.4247	0.279282	0.250796	0.17063	19.1821	0.320506	-5.90327	5e-05	0.00579682
XLOC_031826	Tfpi	48.1434	23.4778	34.6545	32.6402	39.5329	25.3579	36.5716	33.7859	-0.114304	0.56355	0.998683
XLOC_032823	Trib3	8.11392	18.4603	7.80582	16.1713	21.2072	39.2655	14.7198	33.8503	1.20141	5e-05	0.00579682
XLOC_034104	Sfrp2	2.14225	5.24866	5.16917	5.19932	36.3202	15.0769	6.61585	25.0492	1.92077	5e-05	0.00579682
XLOC_034408	Ctsk	72.4354	57.6384	66.0284	96.7019	73.0729	71.1101	62.2249	77.4997	0.316699	0.05865	0.75928
XLOC_035776	Igsf10	2.97701	4.50966	4.01583	5.05128	5.24975	4.78497	5.40981	7.13522	0.39938	0.20155	0.998683
XLOC_037077	Rpsa-ps10	57.7916	446.489	451.92	50.4754	55.8106	86.9973	446.942	82.9282	-2.43015	5e-05	0.00579682
XLOC_041052	Rnf207	12.9157	10.4321	12.6475	13.9988	10.0622	9.14654	0.280925	0.296495	0.0778251	1	1
XLOC_041270	Gm43719,Sema3a	18.0929	18.7665	18.1171	16.7563	7.49696	14.1661	16.2188	12.3903	-0.388451	0.1576	0.998683
XLOC_041506	Plb1	0.173402	0.858417	0.450803	0.113778	0	0.0723361	0.338243	0.0521263	-2.69798	1	1
XLOC_042030	Adgrl3	5.07763	6.11729	2.79972	5.9231	1.98954	5.23421	4.84344	5.33601	0.139729	0.6046	0.998683
XLOC_042113	Cxcl5	3.6373	50.5945	102.207	36.0068	27.7204	29.8791	64.3642	38.6232	-0.73679	0.00015	0.0141466
XLOC_045121	Gm15672,Prkar1b	11.4222	8.73704	9.61344	8.43801	6.86291	6.67686	11.7182	8.59117	-0.44782	0.1047	0.968133
XLOC_045941	Gpnmb	18.1356	22.2809	23.8499	24.2061	15.7436	19.8431	18.8396	17.3025	-0.122784	0.5358	0.998683
XLOC_049094	Klra4	0.600492	0.0470255	0.106403	0.0571598	0.379352	0.210676	0.258659	0.357158	0.465512	1	1
XLOC_051208	Arap1	24.2067	23.3059	23.5185	37.1313	38.6399	61.0234	20.2831	37.59	0.89007	0.00015	0.0141466
XLOC_053160	Saa1,Saa3	0.466831	1.64584	2.98832	5.06438	18.3069	6.91236	1.76305	10.0445	2.51026	0.0001	0.0100564
XLOC_054778	H19,Mir675	196.049	216.584	184.689	271.622	304.365	496.678	255.183	466.707	0.870985	5e-05	0.00579682
XLOC_055816	Cx3cl1	9.65755	13.4781	10.6571	10.512	10.1255	6.00072	15.9012	12.7415	-0.319606	0.08975	0.925757
XLOC_057425	Mmp13	2.80205	1.97336	1.59112	4.01868	0.844921	5.19839	2.1591	3.70385	0.778596	0.00895	0.258995
XLOC_057427	Mmp3	6.49878	4.57884	7.64462	16.7107	0.776626	9.99701	5.80897	8.09401	0.478572	0.06075	0.772187
XLOC_057687	Kirrel3	0.377301	0.406878	0.437064	0.959719	0.225656	0.693564	0.527182	0.626725	0.24953	0.62575	0.998683
XLOC_062363	Gpm6b	3.21211	1.24837	2.59003	5.73102	5.53677	4.39588	3.13994	6.46205	1.04126	5e-05	0.00579682
XLOC_063064	Renbp	27.528	17.9336	17.7015	23.034	20.4089	26.9233	19.0722	20.8475	0.128405	0.56405	0.998683
