# Supplementary material for: Maintenance of epigenetic landscape requires CIZ1 and is corrupted in differentiated fibroblasts in long-term culture
Source: Nat Commun. 2019 Jan 28;10:460. doi: 10.1038/s41467-018-08072-2 (PMC6484225; doi:10.1038/s41467-018-08072-2)
Supplement: Supplementary file 8 — Supplementary Data 6 [file 41467_2018_8072_MOESM8_ESM.xlsx]

## Sheet: Ezh2_isoform_abundances
Supplementary Data Set 6
Individual and mean FPKM values for all detected transcript IDs (TCONS) of EZH2							FPKM	Fragments per Kb per million reads
							TCON	Transcript ID assigned by Cufflinks
TCON	Primary cell populations						culture adapted derivatives
	E14.4 WT	E13.1 WT	E13.8 WT	E14.2 Null	E13.15 Null	E13.17 Null	E13.1 WT	E13.8 WT	E14.4 WT	E13.15 Null	E13.17 Null	E14.2 Null
TCONS_00147437	0.169046	0.198943	0.152333	0.264718	0.139864	0.219568	0.575918	0.25764	0.211086	0.350377	0.132674	0.164675
TCONS_00153597	3.56e-08	0	0	0	0	0	0	1.04048	1.666e-07	0	0	0
TCONS_00153598	0.664059	0.0009142	0.00349535	0.000357357	0.000825414	0.000551825	5.40135	8.93103	4.75484	7.36931	2.20503	0.480796
TCONS_00153599	7.56378	7.83922	8.19195	10.5233	7.20013	7.92749	3.95388	6.99424	8.97464	4.90592	1.96731	1.68078
TCONS_00153600	6.39e-08	0	0	7.2e-09	0	0	0	0	0	0	0	0
TCONS_00153601	1.066e-07	0	0.283736	0	0.303248	5e-10	0.920486	1.23759	1.46284	1.38411	0	1.02277
TCONS_00153602	0.557159	3.39922	1.58515	1.54981	2.00416	2.61607	3.81193	1.86543	4.13423	1.44257	0.0561506	4.4e-09
TCONS_00153604	0	0	0	0	0	0	0	0	0	2.1e-09	0	0
TCONS_00153605	4.7662e-06	0	0	0	0	0	0	0	0.801917	0	0	7.4e-09
TCONS_00153606	5.41659e-05	0	0	6.165e-07	0	1e-10	2.78e-08	3.33593e-05	0.000158559	0	0	0.000154517
TCONS_00153607	2.40724e-05	0	0	1.64e-08	0	3.3e-09	1.05515e-05	7.1e-08	5.2634e-06	0	0	0
TCONS_00153609	4.4e-09	0	0	0	0	0	0	0	6.78e-08	0	0	1.57e-08
TCONS_00153610	9.9e-09	0	0	0	2.714e-07	0	0	0.00112254	7e-10	0	2e-10	0
TCONS_00153611	6.5607e-06	0	0	3.31e-08	1.23022	2.7677e-06	0.00361072	3.2054e-06	2.0474e-05	0.146397	0.463402	0
TCONS_00153612	0	0	0	0	0	0	0.12017	0	0	0	0	1.98612
TCONS_00153613	2.3348	2.6559	1.82414	1.03596	1.25394	0.779523	6.2375	4.40637	2.65008	5.48503	0.478525	1.08842
TCONS_00153614	0.190289	0.442611	0.264863	0.546258	0.208515	0	0.682319	0.737118	0.521389	0.271542	0.073845	0.112105
TCONS_00153615	0.305541	0.183902	0.41025	0	0	1.55486	0.49615	0.440008	0	0.741047	0	0
TCONS_00153616	0.100175	0.0550188	0.0652813	0.0358612	0.334385	0.0306109	0.898871	0.231939	0.374572	0.712768	0.368082	0.0862367
TCONS_00153619	0	0	0	0	0	0	0	0	0	0.477295	0	0
TCONS_00153621	4.01e-08	0	1.57498	0	1.14e-08	0.326264	0.366609	0.732055	0	0	0.177233	0
TCONS_00153622	0	0	0	0	0	0.240341	0.545968	0	0	0.536452	0	0
	Mean Primary WT	Mean Primary Null	Mean Adapted WT	Mean Adapted Null		SEM Primary WT	SEM Primary Null	SEM Adapted WT	SEM Adapted Null
TCONS_00147437	0.173441	0.20805	0.348215	0.215909		0.0136334	0.0364994	0.114642	0.0678658
TCONS_00153597	1.18667e-08	0	0.346827	0		1.18667e-08	0	0.346827	0
TCONS_00153598	0.222823	0.000578199	6.36241	3.35171	EZH2 ⍺	0.220619	0.000135758	1.2978	2.06955
TCONS_00153599	7.86498	8.55031	6.64092	2.85134	EZH2 p	0.181794	1.00859	1.4601	1.03062
TCONS_00153600	2.13e-08	2.4e-09	0	0		2.13e-08	2.4e-09	0	0
TCONS_00153601	0.0945787	0.101083	1.20697	0.802293		0.0945786	0.101083	0.157311	0.414487
TCONS_00153602	1.84718	2.05668	3.27053	0.499574		0.830827	0.308921	0.708684	0.471777
TCONS_00153604	0	0	0	7e-10		0	0	0	7e-10
TCONS_00153605	1.58873e-06	0	0.267306	2.46667e-09		1.58873e-06	0	0.267306	2.46667e-09
TCONS_00153606	1.80553e-05	2.05533e-07	6.3982e-05	5.15057e-05		1.80553e-05	2.05483e-07	4.82575e-05	5.15057e-05
TCONS_00153607	8.02413e-06	6.56667e-09	5.2953e-06	0		8.02413e-06	5.0081e-09	3.0255e-06	0
TCONS_00153609	1.46667e-09	0	2.26e-08	5.23333e-09		1.46667e-09	0	2.26e-08	5.23333e-09
TCONS_00153610	3.3e-09	9.04667e-08	0.00037418	6.66667e-11		3.3e-09	9.04667e-08	0.00037418	6.66667e-11
TCONS_00153611	2.1869e-06	0.410074	0.00121147	0.203266		2.1869e-06	0.410073	0.00119964	0.136761
TCONS_00153612	0	0	0.0400567	0.66204		0	0	0.0400567	0.66204
TCONS_00153613	2.27161	1.02314	4.43132	2.35066		0.242178	0.137102	1.03567	1.57704
TCONS_00153614	0.299254	0.251591	0.646942	0.152497		0.0748413	0.159155	0.064739	0.0605384
TCONS_00153615	0.299898	0.518287	0.312053	0.247016		0.0654019	0.518287	0.156866	0.247016
TCONS_00153616	0.0734917	0.133619	0.501794	0.389029		0.0136666	0.100394	0.202763	0.181167
TCONS_00153619	0	0	0	0.159098		0	0	0	0.159098
TCONS_00153621	0.524993	0.108755	0.366221	0.0590777		0.524993	0.108755	0.211326	0.0590777
TCONS_00153622	0	0.0801137	0.181989	0.178817		0	0.0801137	0.181989	0.178817

## Sheet: 00153599
>TCONS_00153599
GCGTTTGGCGCTCGGTCCGGTCGCGTCCGACACCCAGTGGGACATCGAAGGCAGTGGAGT
CCCGGCGGCGGCGGTGGCGGTGGCGGCGGGTTGGGGGCGACGCGCGGGAGAGGCGCGGGC
TGGCGCGCGGGACGAAGAATAATCATGGGCCAGACTGGGAAGAAATCTGAGAAGGGACCG
GTTTGTTGGCGGAAGCGTGTAAAATCAGAGTACATGAGACTGAGACAGCTCAAGAGGTTC
AGAAGAGCTGATGAAGTAAAGACTATGTTTAGTTCCAATCGTCAGAAAATTTTGGAAAGA
ACTGAAACCTTAAACCAAGAGTGGAAGCAGCGGAGGATACAGCCTGTGCACATCATGACT
TCTGTGAGCTCATTGCGCGGGACTAGGGAGTGTTCAGTCACCAGTGACTTGGATTTTCCA
GCACAAGTCATCCCGTTAAAGACCCTGAATGCAGTCGCCTCGGTGCCTATAATGTACTCT
TGGTCGCCCTTACAACAGAATTTTATGGTGGAAGACGAAACTGTTTTACATAACATTCCT
TATATGGGGGATGAAGTTCTGGATCAGGATGGCACTTTCATTGAAGAACTAATAAAAAAT
TATGATGGAAAAGTGCATGGTGACAGAGAATGTGGATTTATAAATGATGAAATTTTTGTG
GAGTTGGTAAATGCTCTTGGTCAATATAATGATGATGATGATGACGATGATGGAGATGAT
CCAGATGAAAGAGAAGAAAAACAGAAAGATCTAGAGGATAATCGAGATGATAAAGAAACT
TGCCCACCTCGGAAATTTCCTGCTGATAAAATATTTGAAGCCATTTCCTCAATGTTTCCA
GATAAGGGCACCGCAGAAGAACTGAAAGAAAAATATAAAGAACTCACGGAGCAGCAGCTC
CCAGGTGCTCTGCCTCCTGAATGTACTCCAAACATCGATGGACCAAATGCCAAATCTGTT
CAGAGGGAGCAAAGCTTGCATTCATTTCATACGCTCTTCTGTCGACGATGTTTTAAGTAT
GACTGCTTCCTACATCCCTTCCATGCAACACCCAACACATATAAGAGGAAGAACACAGAA
ACAGCTTTGGACAACAAGCCTTGTGGACCACAGTGTTACCAGCATCTGGAGGGAGCTAAG
GAGTTTGCTGCTGCTCTTACTGCTGAGCGTATAAAGACACCACCTAAACGCCCAGGGGGC
CGCAGAAGAGGAAGACTTCCGAATAACAGTAGCAGACCCAGCACCCCCACCATCAGTGTG
CTGGAGTCAAAGGATACAGACAGTGACAGAGAAGCAGGGACTGAAACTGGGGGAGAGAAC
AATGATAAAGAAGAAGAAGAGAAAAAAGATGAGACGTCCAGCTCCTCTGAAGCAAATTCT
CGGTGTCAAACACCAATAAAGATGAAGCCAAATATTGAACCTCCTGAGAATGTGGAGTGG
AGTGGTGCTGAAGCCTCCATGTTTAGAGTCCTCATTGGTACTTACTACGATAACTTTTGT
GCCATTGCTAGGCTAATTGGGACCAAAACATGTAGACAGGTGTATGAGTTTAGAGTCAAG
GAGTCCAGTATCATAGCACCTGTTCCCACTGAGGATGTAGACACTCCTCCAAGAAAGAAG
AAAAGGAAACATCGGTTGTGGGCTGCACACTGCAGAAAGATACAACTGAAAAAGGACGGC
TCCTCTAACCATGTTTACAACTATCAACCCTGTGACCATCCACGGCAGCCTTGTGACAGT
TCGTGCCCTTGTGTGATAGCACAAAATTTTTGTGAAAAGTTTTGTCAATGTAGTTCAGAG
TGTCAAAACCGCTTTCCTGGATGTCGGTGCAAAGCACAATGCAACACCAAACAGTGTCCA
TGCTACCTGGCTGTCCGAGAGTGTGACCCTGACCTCTGTCTCACGTGTGGAGCTGCTGAC
CATTGGGACAGTAAAAATGTATCCTGTAAGAACTGTAGCATTCAGCGGGGCTCTAAAAAG
CACTTACTGCTGGCACCGTCTGATGTGGCAGGCTGGGGCATCTTTATCAAAGATCCTGTA
CAGAAAAATGAATTCATCTCAGAATACTGTGGGGAGATTATTTCTCAGGATGAAGCAGAC
AGAAGAGGAAAAGTGTATGACAAATACATGTGCAGCTTTCTGTTCAACTTGAACAATGAT
TTTGTGGTGGATGCAACCCGAAAGGGCAACAAAATTCGTTTTGCTAATCATTCAGTAAAT
CCAAACTGCTATGCAAAAGTTATGATGGTTAATGGTGACCACAGGATAGGCATCTTTGCT
AAGAGGGCTATCCAGACTGGTGAAGAGTTGTTTTTTGATTACAGATACAGCCAGGCTGAT
GCCCTGAAGTATGTGGGCATCGAACGAGAAATGGAAATCCCTTGACATCTACTACCTCTT
CCCCTTCTCTCTGAAACAGCTGCCTTAGCTTCAGGAACCTTGAGTACTGTGGGCAATTTA
GAAAACGGAAATGCAGTTTGAAATTCTGAATTTGCAAAGTACTGTAACAGTAATTTATAG
TAATGTTTTAAAATCAACTTTTTATTGCCTTCTCACCAGCTGCAAAGTGTTTTGTACCAG
TGAGTTTTTGCAATAATGCAGTATGGTACATTTTTCAAATTTGAATAAAGAATACTTGAA
CTTGTTGTTGAATCACTTGTCCTAGAACATCACCGACTGATTCTAGAAAGACTATATCTA
GTGGGAAAACACAACTTTGCTTTGTTTTTCCAGCTTGCTATGAATATTTAATAACCAATA
AACATACTGGCATAGTGTTTGCCTAAA

## Sheet: 00153598
>TCONS_00153598
GGAATAATCATGGGCCAGACTGGGAAGAAATCTGAGAAGGGACCGGTTTGTTGGCGGAAG
CGTGTAAAATCAGAGTACATGAGACTGAGACAGCTCAAGAGGTTCAGAAGAGCTGATGAA
GTAAAGACTATGTTTAGTTCCAATCGTCAGAAAATTTTGGAAAGAACTGAAACCTTAAAC
CAAGAGTGGAAGCAGCGGAGGATACAGCCTGTGCACATCATGACTTCTGTGAGCTCATTG
CGCGGGACTAGGGAGTGTTCAGTCACCAGTGACTTGGATTTTCCAGCACAAGTCATCCCG
TTAAAGACCCTGAATGCAGTCGCCTCGGTGCCTATAATGTACTCTTGGTCGCCCTTACAA
CAGAATTTTATGGTGGAAGACGAAACTGTTTTACATAACATTCCTTATATGGGGGATGAA
GTTCTGGATCAGGATGGCACTTTCATTGAAGAACTAATAAAAAATTATGATGGAAAAGTG
CATGGTGACAGAGAATGTGGATTTATAAATGATGAAATTTTTGTGGAGTTGGTAAATGCT
CTTGGTCAATATAATGATGATGATGATGACGATGATGGAGATGATCCAGATGAAAGAGAA
GAAAAACAGAAAGATCTAGAGGATAATCGAGATGATAAAGAAACTTGCCCACCTCGGAAA
TTTCCTGCTGATAAAATATTTGAAGCCATTTCCTCAATGTTTCCAGATAAGGGCACCGCA
GAAGAACTGAAAGAAAAATATAAAGAACTCACGGAGCAGCAGCTCCCAGGTGCTCTGCCT
CCTGAATGTACTCCAAACATCGATGGACCAAATGCCAAATCTGTTCAGAGGGAGCAAAGC
TTGCATTCATTTCATACGCTCTTCTGTCGACGATGTTTTAAGTATGACTGCTTCCTACAT
CCCTTCCATGCAACACCCAACACATATAAGAGGAAGAACACAGAAACAGCTTTGGACAAC
AAGCCTTGTGGACCACAGTGTTACCAGCATCTGGAGGGAGCTAAGGAGTTTGCTGCTGCT
CTTACTGCTGAGCGTATAAAGACACCACCTAAACGCCCAGGGGGCCGCAGAAGAGGAAGA
CTTCCGAATAACAGTAGCAGACCCAGCACCCCCACCATCAGTGTGCTGGAGTCAAAGGAT
ACAGACAGTGACAGAGAAGCAGGGACTGAAACTGGGGGAGAGAACAATGATAAAGAAGAA
GAAGAGAAAAAAGATGAGACGTCCAGCTCCTCTGAAGCAAATTCTCGGTGTCAAACACCA
ATAAAGATGAAGCCAAATATTGAACCTCCTGAGAATGTGGAGTGGAGTGGTGCTGAAGCC
TCCATGTTTAGAGTCCTCATTGGTACTTACTACGATAACTTTTGTGCCATTGCTAGGCTA
ATTGGGACCAAAACATGTAGACAGGTGTATGAGTTTAGAGTCAAGGAGTCCAGTATCATA
GCACCTGTTCCCACTGAGGATGTAGACACTCCTCCAAGAAAGAAGAAAAGGAAACATCGG
TTGTGGGCTGCACACTGCAGAAAGATACAACTGAAAAAGGACGGCTCCTCTAACCATGTT
TACAACTATCAACCCTGTGACCATCCACGGCAGCCTTGTGACAGTTCGTGCCCTTGTGTG
ATAGCACAAAATTTTTGTGAAAAGTTTTGTCAATGTAGTTCAGAGTGTCAAAACCGCTTT
CCTGGATGTCGGTGCAAAGCACAATGCAACACCAAACAGTGTCCATGCTACCTGGCTGTC
CGAGAGTGTGACCCTGACCTCTGTCTCACGTGTGGAGCTGCTGACCATTGGGACAGTAAA
AATGTATCCTGTAAGAACTGTAGCATTCAGCGGGGCTCTAAAAAGCACTTACTGCTGGCA
CCGTCTGATGTGGCAGGCTGGGGCATCTTTATCAAAGATCCTGTACAGAAAAATGAATTC
ATCTCAGAATACTGTGGGGAGATTATTTCTCAGGATGAAGCAGACAGAAGAGGAAAAGTG
TATGACAAATACATGTGCAGCTTTCTGTTCAACTTGAACAATGATTTTGTGGTGGATGCA
ACCCGAAAGGGCAACAAAATTCGTTTTGCTAATCATTCAGTAAATCCAAACTGCTATGCA
AAAGTTATGATGGTTAATGGTGACCACAGGATAGGCATCTTTGCTAAGAGGGCTATCCAG
ACTGGTGAAGAGTTGTTTTTTGATTACAGATACAGCCAGGCTGATGCCCTGAAGTATGTG
GGCATCGAACGAGAAATGGAAATCCCTTGACATCTACTACCTCTTCCCCTTCTCTCTGAA
ACAGCTGCCTTAGCTTCAGGAACCTTGAGTACTGTGGGCAATTTAGAAAACGGAAATGCA
GTTTGAAATTCTGAATTTGCAAAGTACTGTAACAGTAATTTATAGTAATGTTTTAAAATC
AACTTTTTATTGCCTTCTCACCAGCTGCAAAGTGTTTTGTACCAGTGAGTTTTTGCAATA
ATGCAGTATGGTACATTTTTCAAATTTGAATAAAGAATACTTGAACTTGTTGTTGAATCA
CTTGTCCTAGAACATCACCGACTGATTCTAGAAAGACTATATCTAGTGGGAAAACACAAC
TTTGCTTTGTTTTTCCAGCTTGCTATGAATATTTAATAACCAATAAACATACTGGCATAG
TGTTTGCCTAAA
